# Supplementary material for: Stress response, behavior, and development are shaped by transposable element-induced mutations in Drosophila
Source: PLoS Genet. 2019 Feb 12;15(2):e1007900. doi: 10.1371/journal.pgen.1007900 (PMC6372155; doi:10.1371/journal.pgen.1007900)
Supplement: S1 Table — (XLSX) [file pgen.1007900.s013.xlsx]

## Sheet: Table S1
S1 Table. Information for the 91 samples used in this study.
Sample Name	Continent	Country	Location	Latitude	Longitude	Availabe number of strain/pool	Analized strains/pool	Num. of individuals in the pool	Reference	Accession no. (SRA, ENA)
Zambia	Africa	Zambia	Siavonga	-16.5323	28.711	193 strains	67	NA	Lack et al. 2015	see Supp. Info TableS1 in Lack et al. 2015
Beijing	Asia	China	Beijing	NA	NA	15 strains	15	NA	Grenier et al. 2015, Begun and Aquadro 1995	SRR1663528 - 41 ; SRR1662283
FI_Aka_14_36	Europe	Finland	Akaa	61.1	23.52	1 pool (seasonal)	1	40	DrosEU (Kapun et al. 2018)	SRR5647775
FI_Aka_14_37	Europe	Finland	Akaa	61.1	23.52	1 pool (seasonal)	1	40	DrosEU (Kapun et al. 2018)	SRR5647774
BA_10_2012_lib	Europe	Spain	Barcelona	41.385	2.173	1 pool (seasonal)	1	29	Bergland et al. 2014	SRR3590548
BA_07_2012_lib	Europe	Spain	Barcelona	41.385	2.173	1 pool (seasonal)	1	55	Bergland et al. 2014	SRR3590549
CAS11	Europe	Italy	Bari	40.883	17.167	16 strains	16	NA	Mateo et al. 2018	SRR5762797 - 810
Bolzano	Europe	Italy	Bolzano	46.498	11.3547	3 pool	3	100, 100, 351	Bastide et al. 2013	ERP001827
DE_Bro_14_14	Europe	Germany	Broggingen	48.218	7.81951	1 pool (seasonal)	1	40	DrosEU (Kapun et al. 2018)	SRR5647762
DE_Bro_14_15	Europe	Germany	Broggingen	48.218	7.81951	1 pool (seasonal)	1	40	DrosEU (Kapun et al. 2018)	SRR5647761
CH_Cha_14_42	Europe	Switzerland	Chalet à Gobet	46.567	6.70187	1 pool (seasonal)	1	40	DrosEU (Kapun et al. 2018)	SRR5647754
CH_Cha_14_43	Europe	Switzerland	Chalet à Gobet	46.567	6.70187	1 pool (seasonal)	1	40	DrosEU (Kapun et al. 2018)	SRR5647758
UA_Che_14_28	Europe	Ukraine	Chernobyl zone (next to the cooling pound)	51.3733	30.1383	1 pool	1	40	DrosEU (Kapun et al. 2018)	SRR5647733
UA_Che_14_47	Europe	Ukraine	Chernobyl zone (Ex_Apple_Garden)	51.2726	30.2214	1 pool	1	40	DrosEU (Kapun et al. 2018)	SRR5647731
UA_Che_14_48	Europe	Ukraine	Chernobyl zone (Polisske)	51.2789	29.3944	1 pool	1	35	DrosEU (Kapun et al. 2018)	SRR5647742
UA_Che_14_29	Europe	Ukraine	Chernobyl zone (Yaniv)	51.3869	30.0733	1 pool	1	40	DrosEU (Kapun et al. 2018)	SRR5647734
UA_Dro_14_27	Europe	Ukraine	Drogobych	49.3299	23.5028	1 pool	1	40	DrosEU (Kapun et al. 2018)	SRR5647732
ES_Gim_14_34	Europe	Spain	Gimenells	41.6176	0.620015	1 pool (seasonal)	1	40	DrosEU (Kapun et al. 2018)	SRR5647769
ES_Gim_14_35	Europe	Spain	Gimenells	41.6176	0.620015	1 pool (seasonal)	1	40	DrosEU (Kapun et al. 2018)	SRR5647776
FR_Got_14_08	Europe	France	Gotheron	44.9768	4.93001	1 pool	1	40	DrosEU (Kapun et al. 2018)	SRR5647753
Houten	Europe	Netherlands	Houten	52.02	5.1	19 strains	19	NA	Grenier et al. 2015, Bochdanovits and De Jong 2003	SRR1663561 - 79
DK_Kar_14_39	Europe	Denmark	Karensminde orchard	55.9451	10.2126	1 pool (seasonal)	1	40	DrosEU (Kapun et al. 2018)	SRR5647772
DK_Kar_14_41	Europe	Denmark	Karensminde orchard	55.9451	10.2126	1 pool (seasonal)	1	40	DrosEU (Kapun et al. 2018)	SRR5647771
UA_Kha_14_45	Europe	Ukraine	Kharkiv	49.8185	36.0547	1 pool (seasonal)	1	40	DrosEU (Kapun et al. 2018)	SRR5647747
UA_Kha_14_46	Europe	Ukraine	Kharkiv	49.8185	36.0547	1 pool (seasonal)	1	40	DrosEU (Kapun et al. 2018)	SRR5647730
UA_Kyi_14_23	Europe	Ukraine	Kyiv (Garden)	50.344	30.4891	1 pool (seasonal)	1	40	DrosEU (Kapun et al. 2018)	SRR5647736
UA_Kyi_14_24	Europe	Ukraine	Kyiv (Garden)	50.344	30.4891	1 pool (seasonal)	1	40	DrosEU (Kapun et al. 2018)	SRR5647737
UA_Kyi_14_49	Europe	Ukraine	Kyiv (Garden)	50.344	30.4891	1 pool (seasonal)	1	40	DrosEU (Kapun et al. 2018)	SRR5647743
SE_Lun_14_30	Europe	Sweden	Lund	55.694	13.198	1 pool	1	40	DrosEU (Kapun et al. 2018)	SRR5647735
UK_Lut_14_13	Europe	UK	Lutterworth	52.4336	-1.10267	1 pool	1	40	DrosEU (Kapun et al. 2018)	SRR5647759
FR_Lyon	Europe	France	Lyon	45.764	4.8356	9 strains	9	NA	Pool et al. 2012	SRX058182 - 90
UK_Mar_14_12	Europe	UK	Market Harborough	52.4758	-0.921517	1 pool	1	40	DrosEU (Kapun et al. 2018)	SRR5647760
AT_Mau_14_01	Europe	Austria	Mauternbach	48.375	15.56	1 pool (seasonal)	1	40	DrosEU (Kapun et al. 2018)	SRR5647751
AT_Mau_14_02	Europe	Austria	Mauternbach	48.375	15.56	1 pool (seasonal)	1	40	DrosEU (Kapun et al. 2018)	SRR5647750
DE_Mun_14_31	Europe	Germany	Munich	48.18	11.61	1 pool (seasonal)	1	40	DrosEU (Kapun et al. 2018)	SRR5647744
DE_Mun_14_32	Europe	Germany	Munich	48.18	11.61	1 pool (seasonal)	1	40	DrosEU (Kapun et al. 2018)	SRR5647745
CY_Nic_14_11	Europe	Cyprus	Nicosia	35.0665	33.3226	1 pool	1	40	DrosEU (Kapun et al. 2018)	SRR5647756
UA_Ode_14_19	Europe	Ukraine	Odessa	46.4416	30.7717	1 pool (seasonal)	1	40	DrosEU (Kapun et al. 2018)	SRR5647766
UA_Ode_14_20	Europe	Ukraine	Odessa	46.4416	30.7717	1 pool (seasonal)	1	40	DrosEU (Kapun et al. 2018)	SRR5647765
UA_Ode_14_21	Europe	Ukraine	Odessa	46.4416	30.7717	1 pool (seasonal)	1	40	DrosEU (Kapun et al. 2018)	SRR5647768
UA_Ode_14_22	Europe	Ukraine	Odessa	46.4416	30.7717	1 pool (seasonal)	1	40	DrosEU (Kapun et al. 2018)	SRR5647767
UA_Pir_14_26	Europe	Ukraine	Piryuatin	50.2537	32.5188	1 pool	1	40	DrosEU (Kapun et al. 2018)	SRR5647739
PT_Rec_14_33	Europe	Portugal	Recarei	41.15	-8.41	1 pool	1	40	DrosEU (Kapun et al. 2018)	SRR5647770
AT_See_14_44	Europe	Austria	Seeboden	46.8137	13.5079	1 pool	1	40	DrosEU (Kapun et al. 2018)	SRR5647746
UK_She_14_09	Europe	UK	Sheffield	53.3905	-1.5206	1 pool	1	40	DrosEU (Kapun et al. 2018)	SRR5647752
UK_Sou_14_10	Europe	UK	South Queensferry	55.9729	-3.35148	1 pool	1	40	DrosEU (Kapun et al. 2018)	SRR5647757
STO_pool	Europe	Sweden	Stockholm	59.34	17.94	2 pools (same collection)	1	60	This work	SRR6765735 - 36
UA_Uma_14_50	Europe	Ukraine	Uman	48.7533	30.2058	1 pool	1	40	DrosEU (Kapun et al. 2018)	SRR5647740
RU_Val_14_51	Europe	Russia	Valday	57.9789	33.2436	1 pool	1	40	DrosEU (Kapun et al. 2018)	SRR5647741
UA_Var_14_25	Europe	Ukraine	Varva	50.4847	32.7142	1 pool	1	40	DrosEU (Kapun et al. 2018)	SRR5647738
FI_Ves_14_38	Europe	Finland	Vesanto	62.55	26.24	1 pool	1	33	DrosEU (Kapun et al. 2018)	SRR5647773
VI_10_2012_lib	Europe	Austria	Vienna	48.25	16.373	1 pool (seasonal)	1	44	Bergland et al. 2014	SRR3590552
VI_08_2012_lib	Europe	Austria	Vienna	48.25	16.373	1 pool (seasonal)	1	62	Bergland et al. 2014	SRR3590553
FR_Vil_14_05	Europe	France	Viltain	48.7543	2.15841	1 pool (seasonal)	1	40	DrosEU (Kapun et al. 2018)	SRR5647755
FR_Vil_14_07	Europe	France	Viltain	48.7543	2.15841	1 pool (seasonal)	1	40	DrosEU (Kapun et al. 2018)	SRR5647729
UA_Yal_14_16	Europe	Ukraine	Yalta (Magarach)	44.5015	34.1661	1 pool (seasonal)	1	40	DrosEU (Kapun et al. 2018)	SRR5647764
UA_Yal_14_18	Europe	Ukraine	Yalta (Magarach)	44.5015	34.1661	1 pool (seasonal)	1	40	DrosEU (Kapun et al. 2018)	SRR5647763
TR_Yes_14_03	Europe	Turkey	Yesiloz	40.2314	32.2603	1 pool (seasonal)	1	40	DrosEU (Kapun et al. 2018)	SRR5647749
TR_Yes_14_04	Europe	Turkey	Yesiloz	40.2314	32.2603	1 pool (seasonal)	1	40	DrosEU (Kapun et al. 2018)	SRR5647748
FL_rep1	North_America	USA	Florida	25.5	NA	1 pool (seasonal)	1	39	Bergland et al. 2014	SRX661832
FL_rep2	North_America	USA	Florida	25.5	NA	1 pool (seasonal)	1	48	Bergland et al. 2014	SRX661833
FLA_apr5	North_America	USA	Florida	NA	NA	1 pool	1	16	Reinhardt et al. 2014	SRR1173990;SRR1173991
GA	North_America	USA	Georgia	30.9	NA	1 pool	1	51	Bergland et al. 2014	SRX661834
Ithaca	North_America	USA	Ithaca	NA	NA	19 strains	19	NA	Grenier et al. 2015, Hill-Burns and Lazzaro 2004	SRR1663542 - 60
ME_rep1	North_America	USA	Maine	45.5	NA	1 pool (seasonal)	1	86	Bergland et al. 2014	SRX661844
ME_run2	North_America	USA	Maine	45.5	NA	1 pool (seasonal)	1	75	Bergland et al. 2014	SRX661845
ME_apr5	North_America	USA	Maine	NA	NA	1 pool	1	16	Reinhardt et al. 2014	SRR1177123;SRR1177950
MA_11_2012_lib	North_America	USA	Massachusettes	42.45	-71.67	1 pool (seasonal)	1	63	Bergland et al. 2014	SRR3590556
MA_07_2012_lib	North_America	USA	Massachusettes	42.45	-71.67	1 pool (seasonal)	1	90	Bergland et al. 2014	SRR3590557
NY_09_2012_lib	North_America	USA	New York	40.71	-74	1 pool (seasonal)	1	58	Bergland et al. 2014	SRR3590558
NY_07_2012_lib	North_America	USA	New York	40.71	-74	1 pool (seasonal)	1	30	Bergland et al. 2014	SRR3590559
PA_7_2009	North_America	USA	Pennsylvania	39.8837	NA	1 pool (seasonal)	1	55	Bergland et al. 2014	SRX661837
PA_11_2009	North_America	USA	Pennsylvania	39.8837	NA	1 pool (seasonal)	1	74	Bergland et al. 2014	SRX661838
PA_7_2010	North_America	USA	Pennsylvania	39.8837	NA	1 pool (seasonal)	1	116	Bergland et al. 2014	SRX661839
PA_11_2010	North_America	USA	Pennsylvania	39.8837	NA	1 pool (seasonal)	1	33	Bergland et al. 2014	SRX661840
PA_7_2011	North_America	USA	Pennsylvania	39.8837	NA	1 pool (seasonal)	1	75	Bergland et al. 2014	SRX661841
PA_10_2011	North_America	USA	Pennsylvania	39.8837	NA	1 pool (seasonal)	1	47	Bergland et al. 2014	SRX661842
PA_11_2011	North_America	USA	Pennsylvania	39.8837	NA	1 pool (seasonal)	1	50	Bergland et al. 2014	SRX661843
PA_10_2012_lib	North_America	USA	Pennsylvania	41.203	-77.194	1 pool (seasonal)	1	100	Bergland et al. 2014	SRR3590560
PA_07_2012_lib	North_America	USA	Pennsylvania	41.203	-77.194	1 pool (seasonal)	1	115	Bergland et al. 2014	SRR3590561
DGRP	North_America	USA	North Carolina, Raleigh	35.763	-78.662	205 strains	141	NA	Mackay et al. 2012, Huang et al. 2014	see Supp. Data File1 in Huang et al. 2014
SC	North_America	USA	South Carolina	33.83	NA	1 pool	1	48	Bergland et al. 2014	SRX661835
VA_07_2012_lib	North_America	USA	Virginia	37.431	-78.656	1 pool (seasonal)	1	95	Bergland et al. 2014	SRR3590551
WI_10_2012_lib	North_America	USA	Wisconsin	43.11	-89.65	1 pool (seasonal)	1	100	Bergland et al. 2014	SRR3590554
WI_06_2012_lib	North_America	USA	Wisconsin	43.11	-89.65	1 pool (seasonal)	1	83	Bergland et al. 2014	SRR3590555
WI_09_2012_lib	North_America	USA	Wisconsin	43.11	-89.65	1 pool (seasonal)	1	100	Bergland et al. 2014	SRR3590562
Innisfail	Oceania	Australia	Innisfail	-17.5226	146.029	1 pool	1	220	Bergland et al. 2016	SRX1318211
Nausmel	Oceania	Australia	Queesland	NA	NA	1 pool	1	17	Reinhardt et al. 2014, Turner et al. 2008, Anderson et al. 2005	SRR1177951;SRR1177952
Tasmania	Oceania	Australia	Tasmania	-43.091	NA	17 strains	17	NA	Grenier et al. 2015, Hoffman 2003	SRR1663580 - 97
Sausmel	Oceania	Australia	Tasmania	NA	NA	1 pool	1	15	Reinhardt et al. 2014, Turner et al. 2008, Anderson et al. 2005	SRR1177953;SRR1177955
Yering	Oceania	Australia	Yering station	-37.6417	145.398	1 pool	1	220	Bergland et al. 2016	SRX1318210
