# Supplementary material for: Stress response, behavior, and development are shaped by transposable element-induced mutations in Drosophila
Source: PLoS Genet. 2019 Feb 12;15(2):e1007900. doi: 10.1371/journal.pgen.1007900 (PMC6372155; doi:10.1371/journal.pgen.1007900)
Supplement: S2 Table — NA indicates that the frequency could not be estimated for that TE in the given sample. Recombination estimates according to Comeron et al. (2012) and Fiston-Lavier et al. (2010) are showed for each TE. Class column indicates the category at which each TE was classified. (XLSX) [file pgen.1007900.s014.xlsx]

## Sheet: Table S2
S2 Table. Frequency estimations using Tlex2 for the 1,615 TEs in each of the 91 samples. NA indicates that the frequency could not be estimated for that TE in that sample. Recombination estimates according to Comeron et al. (2012) and Fiston-Lavier et al. (2010) are shown for each TE. The "Class" column indicates the frequency category at which each TE was classified.
Continent	Africa	Asia	Europe
TE / Sample	Zambia	Beijing	AT_Mau_14_01	AT_Mau_14_02	AT_See_14_44	VI_10_2012_lib	VI_08_2012_lib	CY_Nic_14_11	DK_Kar_14_39	DK_Kar_14_41	FI_Aka_14_36	FI_Aka_14_37	FI_Ves_14_38	FR_Got_14_08	FR_Lyon	FR_Vil_14_05	FR_Vil_14_07	DE_Bro_14_14	DE_Bro_14_15	DE_Mun_14_31	DE_Mun_14_32	CAS11	Bolzano	Houten	PT_Rec_14_33	RU_Val_14_51	BA_10_2012_lib	BA_07_2012_lib	ES_Gim_14_34	ES_Gim_14_35	SE_Lun_14_30	STO_pool	CH_Cha_14_42	CH_Cha_14_43	TR_Yes_14_03	TR_Yes_14_04	UK_Lut_14_13	UK_Mar_14_12	UK_She_14_09	UK_Sou_14_10	UA_Che_14_47	UA_Che_14_28	UA_Che_14_48	UA_Che_14_29	UA_Dro_14_27	UA_Kha_14_45	UA_Kha_14_46	UA_Kyi_14_23	UA_Kyi_14_24
FBti0015567	0.0131579	0	0	0.04	0	0	0	0	0	0.0909091	0	0	0.0515464	0	0	0.0526316	0	0	NA	0.0606061	0	0	NA	0.0588235	0	0	0	0.0263158	0	0	0	0	0	0	0	0	0	0	0	0.0909091	0	0	NA	NA	0	0	0	0.0294118	0.0909091
FBti0018861	0.386364	0	0	0.111111	0.0612245	0	0	0.0434783	0.0315789	0	0	0.0447761	0.0322581	0.0549451	0.444444	0.173913	0.1	0	0.0505051	0.0666667	0	0	NA	0	0	0.105882	0	0	0	0.1	0.0816327	0	0.0833333	0.08	0	0	0.0608696	0.0738255	0	0.0294118	0	0.0322581	0.0294118	0	0.0444444	0	0.04	0.0416667	0
FBti0018862	0.0423729	NA	0.428571	0.416667	0.684211	0.142857	0.0927835	0.0784314	0.297297	0.52381	0.230769	0.130435	0.217391	0.421053	NA	0.636364	0.684211	0.0714286	0.119048	0.0943396	0.333333	0.461538	NA	NA	0.473684	0.72973	0.423077	0.458333	0.153846	0.217391	0.193548	0.245902	0.169811	0.454545	0.285714	0.285714	0.130435	0.146341	0.52381	0.272727	0.137931	0.407407	0.2	0.0985915	0.235294	0.4	0.647059	0.191489	0.428571
FBti0018865	0.214286	NA	0.25	0.333333	0.285714	0	0	0	0.125	NA	0.166667	0	0.15	0	NA	0.333333	0	0.0638298	0	0	0	NA	NA	NA	0.0625	0.0526316	0	0	0.0666667	0	0	0	0	0.2	NA	0	0	0	0	0.1	0	0	0	0.1	0	0	0	0.0666667	NA
FBti0018866	0.0568182	0.111111	0.0322581	0	0	0	0	0	0	0	0	0	0	0	NA	0.0263158	0	0	0	0	0.0454545	0	NA	0	0	0	0	0	0.0243902	0	0	0	0	0	0.0625	0	0	0	0	0	0	0	0	NA	0	0	0	0.0444444	0.0322581
FBti0018867	0.809524	NA	0.5	0.666667	0.25	0	0	0	0	0.25	0.333333	0.2	0.166667	NA	NA	0.4	NA	NA	NA	0.0909091	0.25	NA	0	NA	0.272727	0.466667	0	0	0.428571	0.272727	0.181818	NA	0.2	NA	NA	NA	0.666667	0.166667	0.666667	0.5	0.545455	NA	0.333333	0.25	0.12	0.2	0.222222	0.4	0.285714
FBti0018868	0.833333	1	0.545455	0.478261	0.454545	0.809524	0.777778	0.733333	0.411765	0.882353	0.294118	0.583333	0.515152	0.538462	NA	0.294118	0.636364	0.615385	0.5	0.352941	0.529412	0.636364	0.230769	0.909091	0.454545	0.263158	0.5	0.466667	0.636364	0.391304	0.363636	0.935484	0.538462	0.375	0.8	0.846154	0.448276	0.258065	0.862069	0.875	0.15	0.545455	0.5	0.222222	0.148936	0.285714	0.333333	0.3	0.466667
FBti0018869	0	0	0	0	0	0	0	0	0	0	0	0	0	0	NA	0	0	0	0	0	0	0	NA	0	0	0	0	0	0	0	0	0	0.0181818	0	0	0	0	0	0	0	0	0	0	0	0	0	0	0.0576923	0.08
FBti0018871	0.0555556	NA	0	0	0	0	0	0.025641	0	0	0	0	0	0	NA	0	0	0	0	0	0	0	NA	0	0	0	0	0	0	0	0	0	0	0	0	0	0	0	0	0	0	0	0	0	0	0	0	0	0
FBti0018872	0	0	0	0	0	0	0	0	0	0	0	0	0	0	0	0	0	0	0	0	0	0	NA	0	NA	0	0	0	0.0384615	0	0	0	0.037037	0	0	NA	0	0	0	0	0	0	0	0	0	0	0	0	0
FBti0018873	0	0	0	0	0	0	0	0	0	0	0.0285714	0	0	0	NA	0	0	0	0	0	0	0	NA	0	0	0.024	0	0	0	0	0	0	0.0576923	0	0	0	0	0	0	0	0	0	0	0	0	0	0	0.0277778	0
FBti0018874	0	0	0	0	0	0	0	0	0	0	0	0	0	0	NA	0	0	0	0	0	0	0	NA	0	0	0	0	0	0.0285714	0	0	0	0	0	0	0	0	0	0	0	0	0	0	NA	0	0	0	0.0588235	0
FBti0018875	0	0	0	0	0	0	0	0	0	0	0	0	0	0	0	0	0	0	0	0	0	0	NA	0	0	0	0	0	0	0	NA	0	0	NA	0	0	0	0	0	0	NA	0	0	0	0	NA	0	0	0
FBti0018876	1	1	1	1	1	1	1	1	1	1	1	1	1	1	1	1	1	1	1	1	1	1	1	1	1	1	1	1	1	1	1	1	1	1	1	1	1	1	1	1	1	1	1	1	1	1	1	1	1
FBti0018877	0	0	0	0	0	0	0.0909091	0	0	0	0	0	0	0	NA	0.0625	0	0	0	0	0	0	0	0	0.0769231	0	0	0	0	NA	0.0379747	0	0	0	0.111111	0	0	0	0	0	0.0208333	0.0666667	0	0	0	0	0	0.0461538	0
FBti0018878	0.00769231	0.642857	0	0.0526316	0	0	0	0.0588235	0.0322581	0	0	0	0.0549451	0.0746269	0	0.0357143	0	0.037037	0.0238095	0.0909091	0	0.03125	NA	0.0588235	0	0	0	0.0227273	0	0.0571429	0.0810811	0.0434783	0	0	0	0	0	0	0.0285714	0.0357143	0.0816327	0	0	0.0505051	0.0588235	0	0.25	0.0789474	0.12
FBti0018879	0.0438596	NA	0.75	0.7	0.724138	0.555556	0.698113	0.5	0.315789	0.826087	0.5	0.411765	0.632653	0.826087	NA	0.692308	0.789474	0.545455	0.777778	0.619048	0.515152	0.833333	0.322034	NA	0.448276	0.607143	0.857143	0.84	0.62963	0.684211	0.733333	0.612903	0.444444	0.416667	0.684211	0.777778	0.454545	0.591837	0.525424	0.741935	0.675676	0.542857	0.583333	0.470588	0.636364	0.777778	0.771429	0.470588	0.538462
FBti0018880	0.357143	0.5	0.674419	0.6875	0.521739	1	0.955556	1	0.589744	0.625	0.666667	0.777778	0.714286	0.959184	NA	0.588235	0.736842	0.75	0.818182	0.565217	0.846154	0.966667	0.823529	0.928571	1	0.890909	0.916667	1	1	0.783784	0.590909	0.68	0.9	0.764706	0.857143	1	0.806452	0.777778	0.944444	0.6	0.870968	0.916667	0.862069	0.764706	0.836735	0.829787	0.7	0.913043	0.636364
FBti0018881	0.0169492	0	0	0	0	0	0	0	0	0	NA	0	0	NA	NA	0	0	0	0	0	NA	0	NA	0	0	0.0227273	0	0	0	0	0	0	0	0	0	0	0	0	0	0	0	0	0	0	0	0	0	0.0666667	0
FBti0018882	0.0267857	0	0	0	0	0	0	0	0	NA	0	0	0.0384615	0	NA	0	0	0	0	0	0	0	NA	0	0	0.0393701	0	0	0	0.037037	0	0	0	0	0	0	0	0	0	0	0	0	0	0	0	0	0	0	0
FBti0018883	0.078125	0	0	0	0	0	0	0.025	0.04	0	0.0833333	0	0.0612245	0.0654206	NA	0	0.030303	0	0	0	0	0	NA	0	0.0212766	0.0265487	0	0	0.0909091	0	0	0	0.0337079	0	0.103448	0	0	0	0.05	0.0689655	0	0	0	0	0	0	0	0.05	0
FBti0018884	0.0740741	NA	0	0	0.0952381	0	0.0555556	0	0	0	0	0.0454545	0	0.0769231	0.166667	0	0	0	0	0	0	0	NA	NA	0.0571429	0.0833333	0	0	0	0	0.0277778	0	0	0	0	0	0.0652174	0	0.395349	0	0	0	0	0	0	0	0.0769231	0	0
FBti0018887	1	1	1	1	1	NA	1	1	1	1	1	1	1	1	1	1	1	1	1	1	NA	1	1	1	1	1	1	1	1	1	1	1	1	1	1	1	1	1	1	1	1	1	1	1	1	1	1	1	1
FBti0018889	1	1	1	1	1	1	1	1	1	1	1	NA	1	1	1	1	1	1	1	1	1	1	1	1	1	1	1	1	1	1	1	1	1	1	1	1	1	1	1	1	1	1	1	1	1	1	1	1	1
FBti0018891	1	1	1	1	1	1	1	1	1	1	1	1	1	1	NA	1	1	1	1	1	1	1	1	1	1	1	1	1	1	1	1	1	1	1	1	1	1	1	1	1	1	1	1	1	1	1	1	1	1
FBti0018893	1	1	1	1	1	1	1	1	1	1	1	NA	1	1	NA	1	1	1	1	1	1	1	1	1	1	1	NA	1	1	NA	1	1	1	NA	1	1	1	1	1	NA	1	1	1	NA	1	1	1	1	1
FBti0018894	1	1	1	1	NA	1	1	NA	1	1	1	NA	1	1	1	NA	1	1	1	1	1	1	1	1	1	1	1	1	NA	1	1	1	1	NA	NA	NA	1	1	1	1	1	1	1	1	1	1	1	1	NA
FBti0018902	0	0.0357143	0	0	0	0	0	0.0422535	0	0	0	0	0	0	0	0	0	0	0	0	0	0	NA	0	0	0.0833333	0	0	0.125	0	0	0	0	0	0	0	0	0	0	0	0	0	0	0	0	0	0	0	0
FBti0018903	0	0	0	0	0	0	0	NA	0	0	0	0	0	0.0315789	NA	0	0	0	0	0	0	0	NA	0	0	0	0	0	0	0.0337079	0	0	0	0	0	0	0	0	0	0	0	0	0.0188679	0	0	0	0	0.0169492	0
FBti0018904	0	0	0	0	0	0	0	0.0232558	0	0	0.0322581	0	0	0	NA	0	0	0	0	0	0	0	NA	0	0	0.0793651	0	0	0	0	0	0	0	0	0	NA	0	0	0	NA	0	0	0	0	0.0192308	0	0	0.0227273	0
FBti0018905	0	0	0	0	0	0	0	0	0	0	0	0	0	0	NA	0	0	0	0	0	0	0	NA	0	0	0	0	0	0	0.0344828	0	0	0	0	0	0	0	0	0	0	0	0	0	NA	0	0	0	0.0666667	0
FBti0018908	1	1	1	1	1	1	1	1	1	1	1	1	1	1	1	1	1	1	1	1	1	1	1	1	1	1	1	1	1	1	1	1	1	1	1	1	1	1	1	1	1	1	1	1	1	1	1	1	1
FBti0018913	0.122951	NA	0.05	0.152542	0.0588235	0	0	0.162791	0.0833333	0	0.130435	0.0588235	0.0465116	0.25	NA	0	0.0588235	0.0869565	0.0625	0.0909091	0	0	NA	0	0.0909091	0.2	0	0	0.176471	0.157895	0.0857143	0	0.0454545	0.133333	0.125	0	0.166667	0	0.121951	0	0.0434783	0	0.0454545	0.0769231	0.0769231	0.0545455	0.107692	0.0847458	0.16
FBti0018914	0.0403226	0.0454545	0	0	0	0	0	0.0218978	0	0	0	0	0	0	NA	0	0	0	0	0	0	0	NA	0.0384615	0	0.0441176	0	0	0.0588235	0	0	0	0	0	0	0	0	0	0	0	0	0	0.038961	0	0	0	0	0	0.0540541
FBti0018915	0.0375	NA	0	0.0666667	0	NA	0	0.113636	NA	0	0.0666667	NA	0	0	NA	0.0625	NA	0	NA	0.030303	NA	0	NA	0	0	0.09375	0	0	0.103448	0	0	0	0.0909091	0	0	0	0	0	0	0	0	0	0.0434783	0	NA	0	0	0.0588235	0.166667
FBti0018916	0.0681818	0	0	0	0.0731707	0	0	0.233333	0.0819672	0.04	0.185185	0	0	0	0.111111	0	0	0	0	0.0384615	0.0666667	0	NA	0	0	0.102564	0	0	0.137931	0.0697674	0.0666667	0	0.0434783	0	0.111111	0	0.025	0.0786517	0.04	0	0	0.0638298	0.152542	0	0	0	0.0909091	0.24	0.0869565
FBti0018917	0.0344828	0	0.0454545	0	0.05	0	0	0.0487805	0	0	0.030303	0	0.0465116	0	0	0.111111	NA	0	0	0.047619	0.0232558	0	NA	0	0	0.130435	0	0	0.2	0.09375	0	0	0	0.0714286	0	0	0	0	0.04	0	0	NA	0.08	0	NA	0.047619	0	0.0793651	0.229167
FBti0018918	0	0	0	0	0	0	0	0.0666667	0	0	0.0555556	0	0	0	NA	0	0	0	0	0	0	0	NA	0	0	0	0	0	0.037037	0	0	0	0	0	0	0	0	0	0	0	0	0	0	0	0	0	0	0.035461	0.0786517
FBti0018920	1	1	1	1	1	1	1	1	1	1	NA	1	1	1	NA	1	1	1	1	1	1	1	1	1	1	1	1	1	1	1	1	1	1	1	1	1	1	1	1	1	1	1	NA	1	1	1	1	NA	1
FBti0018925	0	0.0454545	0	0.0526316	0	0	0	0	NA	0	0	NA	0	0	NA	0	0	0	0.047619	0	0	0	NA	0	0	0.04	0	0	0.05	0	0	0	0	0	0	0	0	0	0	0	0	0	0	0	0	0	0.05	0.0714286	0.0625
FBti0018926	1	NA	1	1	1	1	1	1	NA	NA	1	1	1	1	NA	1	1	1	1	1	1	1	NA	0.954545	1	1	1	0.714286	1	1	1	1	1	1	1	1	1	1	NA	NA	1	1	1	NA	1	1	1	1	1
FBti0018927	0.00909091	0	0	0	0	0.133333	0.0714286	0	0	0	NA	0	0	0.105263	NA	0	0	0	0	0	0	0	NA	0.0769231	0	0	0	0	0.0612245	0.0714286	0	0	0	0	0	0	0.0833333	0	0	0	0.0540541	0	0	0	0	0	0	0	0
FBti0018936	0.1	0.136364	0.333333	0.333333	0.2	0.0625	0.212121	0.0280374	0.294118	0.2	0.0909091	0.133333	0.153846	0.542857	0.5	0.391304	0.317073	0.1875	0.0724638	0.142857	0.166667	0.433333	NA	0.454545	0.15	0.306122	0.368421	0	0.0980392	0.1	0.148148	0.483871	0.333333	0.333333	0.238095	0.222222	0.135135	0.101124	0.55	0.189189	0.2	0	0.314286	0.09375	0.2	0.2	0.2	0.13253	0.272727
FBti0018937	0.0153846	0.0909091	0.710526	0.658537	0.526316	0.5	0.1875	0.361963	0.433333	0.404255	0.6	0.5	0.614035	0.672131	NA	0.714286	0.538462	0.173554	0.340659	0.387097	0.254237	0.25	NA	0.636364	0.433962	0.673469	0.0666667	0.135135	0.649123	0.5	0.343284	0.105263	0.538462	0.809524	0.647059	0.62963	0.352113	0.447368	0.607843	0.272727	0.396825	0.423077	0.62963	0.358491	0.425532	0.555556	0.535714	0.568862	0.6
FBti0018940	1	1	1	1	1	1	1	1	1	1	NA	1	1	1	NA	1	1	1	1	1	1	1	1	1	1	1	1	1	1	1	1	1	1	1	1	NA	1	1	1	1	1	1	1	1	1	1	1	1	1
FBti0018944	1	1	1	1	1	1	1	1	1	1	1	1	1	1	1	1	1	1	1	1	1	1	1	1	1	1	1	1	1	1	1	1	1	1	1	1	1	1	1	1	1	1	1	1	1	1	1	1	1
FBti0018945	1	1	1	1	1	1	1	1	1	1	1	1	1	1	1	1	1	1	1	1	1	1	1	1	1	1	1	1	1	1	1	1	1	1	1	1	1	1	1	1	1	1	1	1	1	1	1	1	1
FBti0018946	0	0	0	0	0	0	0	0.0238095	0	0	0	0	0	0	0	0	0	0	0	0	0	0	NA	0	0	0.0638298	0	0	0.0731707	0	0	0	0	0	0	0	0	0	0	0	0.0352941	0	0	0	0	0	0	0.142857	0
FBti0018947	0.0175439	0	0	0	0	0.0416667	0	0.0153846	0	0	0	0	0	0	0	0	0	0	0	0	0	0	NA	0	0	0	0	0	0	0	0	0	0	0	0	0	0	0	0	0	0	0	0	0	0	0	0	0.045045	0
FBti0018948	0.0344828	0.0384615	0	0	0	0	0	0.0483871	0	0	NA	0	0.0487805	0	0.0555556	0	0	0	0	0	0	0	NA	0	0	0	0	0	0.047619	0.0344828	0	0	0.0238095	0	NA	0	0	0	0	0	0	0	0.037037	NA	0	0	0	0.0294118	0.0416667
FBti0018949	0.101562	0.611111	0.555556	0.647059	0.733333	0.285714	0.526316	0.277778	0.461538	0.333333	0.181818	0.454545	0.384615	0.44	NA	0.733333	0.428571	0.461538	0.444444	0.142857	0.133333	0.65625	0.0769231	0.833333	0.444444	0.421053	0.444444	0.666667	0.259259	0.2	0.333333	0.414634	0.333333	0.833333	0.454545	0.571429	0.176471	0.517241	0.4	0.478261	0.28	0.428571	0.538462	0.428571	0.307692	0.529412	0.727273	0.818182	0.375
FBti0018951	0.455556	0.8	0.230769	0.181818	0.217391	0	0.115385	0.272727	0.235294	0.241379	0.454545	0.185185	0.193548	0.169811	NA	0.185185	0.214286	0.25	0.0714286	0.166667	0.166667	0.153846	0.0181818	0.208333	0.153846	0.392857	0.333333	0.272727	0.3125	0.136364	0.128205	0.173333	0.0740741	0.0967742	0.166667	NA	0.190476	0.0508475	0	0.25	0.244444	0.309091	0.25	0.210526	0.126761	0.209302	0.407407	0.563636	0.459459
FBti0018955	1	1	1	1	1	1	1	1	1	1	1	1	1	1	1	1	1	1	1	1	1	1	1	1	1	1	1	1	1	1	1	1	1	1	1	1	1	1	1	1	1	1	1	1	1	1	1	1	1
FBti0018957	1	1	1	1	1	1	1	1	1	1	1	1	1	1	1	1	1	1	1	1	1	1	1	1	1	1	1	1	1	1	1	1	1	1	NA	1	1	1	1	1	1	1	1	1	1	1	1	1	NA
FBti0018958	0.0078125	0.0357143	0.125	0	0	0	0	0	0	0	0	0	0.0545455	0	NA	NA	0	0	0	0	0	0	NA	0	0	0	0	0	0.038961	0	0	0	0.0731707	0	0.1	0.103448	0	0	0	0	0	0	0	0	0	0	0	0	0
FBti0018959	0.025	0.0384615	0	0	0	0	0	0	0	0	0	0	0	0	NA	0	0	0	0	0	0	0	NA	NA	NA	0	NA	0	0.0410959	0.0294118	0	0	0.0344828	0	0	0	0	0	0	0	NA	0	0.025641	0	NA	0	0	0.0344828	0
FBti0018960	0.313953	NA	0	0	0	0	0	0.0322581	0	0	0	0	0	0	NA	0.0769231	0	0.0606061	0	0	0	0	NA	NA	0.0980392	0.142857	0	0	0.157895	0.0731707	0.047619	0	0.037037	NA	0	0	0	0	0	0.0526316	0	NA	0	0	0	0	NA	0.0384615	0
FBti0018961	0.0645161	NA	0.125	0.4	0	0	0.0384615	0.111111	0.285714	0	0.5	0.238095	0.191489	0.212121	NA	0	0	0	0	0.101449	0.142857	0	0.030303	NA	0	0.142857	0	0.0714286	0	0.5	0.0833333	0	0.115385	0.1	0	0	0.0847458	0	0	0.135135	0	0.25	0.0769231	0.0625	0.142857	0.2	0.181818	0.0769231	0
FBti0018962	0.125	0	NA	0	0.0909091	0	0	0.16129	0	0	0.157895	0	0.08	0.235294	NA	0.333333	0.142857	0.0625	0.176471	0.153846	0	0	0	NA	0	0	0	0	0.0588235	0	0.0555556	0	0.133333	0	0	0	0	0.0526316	0.1875	0	0	0.0714286	0.0769231	0	0	0	0.133333	0.166667	0
FBti0018963	0.967742	NA	0	0.666667	0.428571	NA	NA	NA	0.333333	NA	NA	0.333333	0.384615	1	NA	NA	NA	NA	NA	NA	0.8	NA	0	NA	0.666667	0.666667	0	NA	NA	0.428571	0.2	NA	0.555556	NA	NA	NA	NA	0.8	NA	NA	0.333333	NA	0.428571	0.4	NA	NA	0.333333	0.428571	0.75
FBti0018964	0.016129	0	0	0	0.102041	0	0	0	0	0	0	0	0	0	NA	0	0	0	0.1	0	0	0	NA	0	0	0.0212766	0	0	0.105263	0	0	0	0	0	0	0	0	0	0	0	0	0	0.0714286	0	0	0	0	0.137931	0.047619
FBti0018965	0	NA	NA	NA	0	NA	0	0	0	NA	NA	NA	NA	0	NA	NA	0	NA	NA	NA	NA	0	0	NA	NA	NA	0	0	NA	NA	NA	NA	0.2	NA	NA	NA	0	0	NA	NA	NA	NA	NA	0	0	NA	0	NA	NA
FBti0018966	0	0	0	0	0	0	0	0	0	0	0	0	0	0	NA	0	0	0	0	0	0	0	NA	0	0	0	0	0	0	0	0	0	0	0	0	0	0	0	0	0	0	0	0	0	0	0	0	0.0238095	0
FBti0018967	0	0	0	0	0	0	0	0	0.0344828	0	0	0.0526316	0	0	NA	0	0.0833333	0	0	0	0	0	NA	0	0	0	0	0	0	0	0	0.0243902	0	0	0	0	0.0789474	0	0.0447761	0	0	0	0	0	0	0	0	0.03125	0
FBti0018968	NA	0	0	0	0	0	0	0.0555556	0	0	0	0	0	0	NA	0	0	0	0	0	0	0	NA	0	NA	0	0	0	0.0357143	0	0	0	0	0	0	0.0833333	0	0	0	0	0	0	0	0	0	0	0	0	0
FBti0018969	0	0	0	0	0	0	0	0.0138889	0	0	0	0	0.0217391	0	0	0	0	0	0	0	0	0	NA	0	0	0	0	0	0	0	0	0	0	0	0	0	0	0	0	0	0	0	0.0384615	0	0	0	0	0	0
FBti0018970	0	0	0	0	0	0	0	0	0	0	0	0	0	0	NA	0	0	0	0	0	0	0	NA	0	0	0.0491803	0	0	0	0	0	0	0.0169492	0	0	0	0	0	0	0	0	0	0	0	0	0	0	0	0.0588235
FBti0018971	0	NA	NA	NA	0	NA	0	0	0	NA	0	0	0	0	NA	0	NA	0	NA	0	0	NA	0	NA	NA	0.142857	NA	NA	0	0	NA	0	0	0	0	NA	NA	0	0	0	0	0	NA	0	0	0	0	0	NA
FBti0018972	0	NA	0	0	0	0	0	0	0	0	0	0.05	0	0	NA	0	0	0	0	0	0.142857	0	NA	NA	0	0	0	0	0	0.0434783	0	0.0606061	0.037037	0	0	0	0	0.0344828	0	0.047619	0	0	0	NA	0	0	0	0	0
FBti0018978	0.0241935	0.65	0.657143	0.551724	0.485714	0.481481	0.771429	0.630769	0.419355	0.411765	0.529412	0.466667	0.409836	0.540984	0.555556	0.8125	0.674419	0.581395	0.658537	0.365854	0.466667	0.625	0.245614	0.46875	0.365854	0.443038	0.809524	0.659574	0.37037	0.529412	0.166667	0.433962	0.421053	0.419355	0.515152	0.809524	0.358491	0.45098	0.173913	0.44	0.674419	0.315068	0.73913	0.277778	0.451613	0.555556	0.448276	0.65	0.904762
FBti0018980	0.306452	1	0.783784	0.862069	0.851852	0	1	0.927273	0.882353	0.851852	0.76	0.7	0.931034	0.945946	1	0.904762	0.789474	0.84	0.542857	0.909091	0.692308	0.75	0.555556	0.921053	0.538462	0.884615	0.894737	0.803922	0.75	0.885714	0.870968	0.692308	0.931034	1	0.84	0.571429	0.745455	0.476923	0.804878	0.828571	0.935484	0.657143	0.818182	0.692308	0.757576	0.851852	0.658537	0.826087	0.833333
FBti0018984	0.0078125	0.730769	0.692308	0.393939	0.285714	0.333333	0.532468	0.333333	0.306122	0.294118	0.0857143	0.25	0.233333	0.454545	NA	0.294118	0.47619	0.0985915	0.333333	0.0909091	0.244444	0.59375	NA	0.375	0.169811	0.764706	0.555556	0.574468	0.333333	0.132075	0.205882	0.123288	0.192308	0.28	0.555556	0.652174	0.234568	0.268293	0.387755	0.4	0.302326	0.348837	0.565217	0.276596	0.225806	0.388889	0.422222	0.459459	0.481481
FBti0018985	0	NA	0.0454545	0	0	0	0	0.0327869	0	0.0606061	0	0	0.04	0	NA	0	0.128205	0	0	0.0588235	0.1	0	NA	NA	0	0.0909091	0	0	0.0819672	0.0508475	0.0379747	0	0.0542636	0.0588235	0	0	0.0408163	0.037037	0	0	0	0.121951	0	0	0	0	0.0277778	0	0.0714286
FBti0018986	0	0	0	0	0	0	0	0	0	0	0	0	0	0	NA	0	0	0	0	0	0.0238095	0	NA	0	0	0	0	0	0	NA	0	0	0	0	0	0	0	0	0	0	0	0	0	0	0	NA	0	0.0930233	0
FBti0018987	0	0	0	0	0	0	0	0	0	0	0	0.0689655	0	0	0.0555556	0	0	0	0	0	0	0	NA	0	0	0.05	0	0	0	0	0	0	0	0	0	NA	0	0	0	0	0	0	0	0	NA	0	0	0	0
FBti0018988	0	0.1	0.12	0	0.115385	0	0	0.0784314	0.208333	0	0	0.0588235	0.0793651	0.0823529	NA	0.138889	0.128205	0.0740741	0.155556	0.0666667	0	0	NA	0	0.166667	0.121212	0	0	0.192308	0.0869565	0	0	0.101449	0.0769231	0	0.166667	0.0649351	0.046875	0.162791	0.25	0	0.125	0.148936	0.2	0.15	0.103448	0	0.186047	0.15
FBti0018989	0	0.0833333	0	0.0909091	NA	0	0	0.030303	0	NA	0	NA	0	0	NA	NA	0.142857	NA	0	0	NA	0	NA	0	NA	0.0588235	0	0	0.05	0	0.030303	0	NA	NA	0	NA	0	0	0	0	0	NA	0.0555556	0	0	0	0	0.0714286	0.0416667
FBti0018990	0.0454545	0.0555556	0	0	0	NA	0	0	0	0	0	0	0	0	NA	0	0	0.03125	0	0	0	0	NA	0.25	0	0	0	0	0.0408163	0	0.0652174	0.0769231	0	0	0	0	0	0	0	0	0	0	0.027027	0	0	0	0	0.0384615	0
FBti0018991	0.12069	0	0	0.0384615	0	0	0	0.0535714	0	0.153846	0	0	0.0285714	0	0.0555556	0	0.105263	0	0	0.0571429	0	0	NA	0	0.0357143	0.0487805	0	0	0.030303	0.09375	0.0222222	0	0.025641	0.0625	0	0	0	0	0.0571429	0	0	0	0.0810811	0	0	0.0952381	0	0.0952381	0
FBti0018992	0.0151515	0.0384615	0.0869565	0.0810811	0.138889	0	0	0.120879	0.0294118	0.151515	0.166667	0.0952381	0.138462	0.0724638	NA	0.0666667	0	0	0	0.09375	0	0	NA	0	0.0769231	0.108911	0	0	0	0.047619	0.121951	0	0.113924	0	0.121951	0	0.181818	0.0736842	0	0.0322581	0.125	0.0909091	0.181818	0.0666667	0.0337079	0	0.0833333	0.116279	0.121212
FBti0018993	0.0740741	0.111111	0.0555556	0	0.04	0	0	0.0909091	0	0.107143	0.388889	0	NA	0.0967742	NA	0	0.0447761	0.0465116	0.0512821	0.027027	0	0	NA	0	0.0769231	0.121212	0	0	0.0357143	0.0666667	0.0294118	0	0.142857	0	NA	0	0.038961	0.0485437	0.0714286	0.0980392	0.0736842	0.0612245	0.0416667	0.0384615	0	0.030303	0.0384615	0.0714286	0.136364
FBti0018994	0	0.0454545	0	0	0	0	0	0.105691	0	0	0.0740741	0	0	0	0	0	0	0	0	0	0	0	NA	0	0	0	0	0	0.125	0.0689655	0	0	0.0961538	NA	0	0	0	0	0	0	0	0	0.0344828	0	0	0	0	0.05	0.037037
FBti0018995	0	0	0	0	0	0	0	0	0	0	0	0	0	0	NA	0	0	0	0	0	0	0	NA	0	0	0	0	0	0	0	0	0	0	0	NA	0	0	0	0	NA	NA	0	0	0	0.02	0	0	0	NA
FBti0018996	0	0.0454545	NA	0	0	0	0	0	0	0	0	0	0	0	NA	NA	0	0	NA	0	0	0	NA	0	0	0	0	0	0	0	0	0	0	NA	0	NA	0	0	0	0	0	0	0	0	0	0	0	0	0
FBti0018997	0.0078125	0	NA	0	NA	0	0.0714286	0	0.0909091	0	0	0	0	0	0	0.0833333	0.0952381	NA	0	0	0	0	NA	0	0	0	0	0	0	0	0	0	0	0	0	0	0	0	0	0	0	0	0	0	0	0	0	0	0
FBti0018998	0.9	1	1	1	1	1	1	1	1	1	1	1	1	1	1	1	1	1	1	1	1	1	1	1	1	1	1	1	1	1	1	1	1	1	1	1	1	1	1	1	1	1	1	1	1	1	1	1	1
FBti0018999	1	1	1	1	1	1	1	1	1	1	1	1	1	1	1	1	1	1	1	1	1	1	1	1	1	1	1	1	1	1	1	1	1	1	1	1	1	1	1	1	1	1	1	1	1	1	1	1	1
FBti0019000	0.01	0.0555556	0	0	0	0	0	0	NA	0	0.08	0	0	0	NA	0	0.0434783	0	0	0	0	0	NA	0	0	0.0645161	0	0	0	0	0	0	0	NA	NA	NA	0	0	0	0.0731707	0	0	0	0	0	0	0	NA	NA
FBti0019001	0.0344828	NA	0	0	0	0	0	0	0	0	0	0	0.06	0	NA	0	0	0	0	0	0	0	NA	0	0	0	0	0	0	0	0	0	0.0526316	0	0	0	0	0	0	0.0232558	0	0	0.0294118	0	0	0	0	0	0
FBti0019002	0	0	0	0	0	0	0	0	0	0	0	0	0	0	0	0	0	0	0	0	0	0	NA	0	0	0	0	0	0	0	0	0	0	0	0	0	0	0	0	0	0	0	0.04	0	0	0	0	0	0
FBti0019005	1	1	1	1	1	1	1	1	1	1	1	1	1	1	1	1	1	1	1	1	1	1	1	1	1	1	1	1	1	1	1	1	1	NA	1	1	1	1	1	1	1	1	1	1	1	1	1	1	1
FBti0019007	1	1	NA	1	1	1	1	1	1	NA	1	1	1	1	NA	1	1	1	1	1	1	1	1	1	1	1	1	1	1	1	1	1	1	1	1	1	1	1	1	1	1	1	1	1	1	1	1	1	1
FBti0019008	0	0.0416667	0.3	0.0877193	0.0909091	0	0	0.0451613	0.111111	0.0689655	0.0571429	0	0.0277778	0	NA	0.0952381	0.0447761	0.08	0.0857143	0.0576923	0.15625	0.1875	NA	0.2	0	0.037037	0.272727	0.111111	0.0416667	0.0416667	0.0425532	0	0.0196078	0.136364	0	0.136364	0.0833333	0.0634921	0.0769231	0	0.0263158	0.133333	0.136364	0.0294118	0.151515	0.0571429	0.216216	0.0266667	0.03125
FBti0019009	0.0307692	0.0454545	0	0	0	0	0	0	0	0	0	0	0	0	0	0	0	0	0	0	0	0	NA	0	0	0	0	0	0	0	0	0	0	0	0	0	0	0	0	0	0	0	0	0	0	0	0	0	0.0232558
FBti0019010	0.818182	0.55	0.142857	0.0714286	0.166667	0.272727	0.1875	0.157895	0.5	NA	0.666667	0.555556	0.333333	0.428571	NA	0.181818	0.181818	0.666667	0.4	0.444444	0.230769	NA	0.125	0.333333	0	0.208333	0	0.25	0.181818	0.304348	0.368421	0.777778	0.333333	0.222222	NA	0	0.212121	0.166667	0.625	0.307692	0.1	0.272727	0.125	0.176471	0.272727	0.428571	0.8	NA	NA
FBti0019011	0.0078125	0.0416667	0	0	0.0571429	0.0769231	0	0	0	0	0	0.0508475	0	0	NA	0	0	0	0	0.0545455	0.0208333	0.03125	NA	NA	0	0	0	0.0526316	0.027027	0	0	0	0.0483871	0	0	0	0	0	0	0	0	0	0	0	0	0	0	0	0
FBti0019012	0.00980392	0.153846	0.146667	0.285714	0.101449	0.166667	0.166667	0.189189	0.0491803	0.116279	0	0.0714286	0.157895	0.132075	0.444444	0.103448	0.170732	0.142857	0.166667	0.0810811	0	0.466667	NA	0.1	0.277778	0.243697	0.411765	0.384615	0.130435	0.0724638	0.0649351	0.133333	0.0769231	0.26087	0.135135	0.5	0.136842	0.1	0.344828	0.0810811	0.113924	0.146067	0.172414	0.0833333	0.232558	0.127273	0.133333	0.130435	0.244444
FBti0019013	0.0142857	0	0	0	0	0	0	0	0	0	NA	0	0	0	NA	0	0	0	0	0	0	0	NA	NA	0	0.0204082	0	0	0	0	0	0	0.0350877	NA	0	0	0	0	0	0	0	0	0	0	0	0	0	0.0196078	0
FBti0019015	NA	NA	0	0	NA	0	NA	0	0	0	0	0	0	NA	NA	NA	NA	NA	0	NA	NA	NA	0	NA	NA	0	NA	0	NA	NA	0	0	0	0	NA	NA	0	NA	0	NA	0	NA	NA	0	NA	NA	0	0.0454545	NA
FBti0019016	0.00862069	0	0	0	0.0232558	0	0	0	0	0	0	0	0	0.0172414	NA	0	0	0	0	0	0	0	NA	0	0	0	0	0	0	0	0	0	0	0	0	0	0	0	0	0	0	0	0.0731707	0	0	0	0	0	0
FBti0019017	0.0151515	0	0	0	0	0	0	0	0	0.0454545	0	0	0	0	0	0	0	0	0	NA	0	0	NA	0	0	0	0	0	0	0	0	0	0	NA	0	0	0	0	0	0	0	0	0	NA	0	0	0	0	0
FBti0019018	0	0	0	0	0	0	0	0	NA	0	0	0	0	0	NA	0	0	0	0	0	0	0	NA	0	0	0	0	0	0	0	0	0	0	0	0	0	0	0	0.0933333	0	0	0	0.0333333	0	0	0	0	0.0746269	0
FBti0019019	0	0	0	0	0	0	0	0	0	0	0	0	0	0	0	0	0	0	0	0	0	0	NA	NA	0	0	0	0	0	0	0	0	0.0625	0	0	0	0	0	0	0	0	0	0	0	0	0	0	0	0
FBti0019020	0	0	0	0	0	0	0	0	0	0	0	0	0	0	0	0	0	0	0	0	0	0	NA	0	0	0	0	0	0.0277778	0	0	0	0	0	0	0	0	0	0	0	0	0	0	0	0	0	0	0	0.0408163
FBti0019021	0	NA	0	0	0	NA	0	0.04	0	0	NA	0	0	0	NA	0	NA	NA	0	0	0	NA	NA	NA	NA	0	0	0	0	0	NA	NA	0	NA	0	0	0	0	0	NA	0	0	0	0	0	0	0	0	0
FBti0019022	0	0	0	0	0	0	0	0	0	0	0	0	0	0	NA	0	0	0	0	0	0	0	NA	0	0	0	0	0	0	0	0	0	0	0	0	0	0	0	0	0	0	0	0	NA	0	0	0	0	0
FBti0019025	0	NA	0	0	0	0	0	0	0	NA	0	0	0	0.0526316	NA	0	0	0.0204082	0	0	NA	0	NA	NA	0	0	NA	0	0	0	0	0	0.042735	0.111111	0	0	0	0	0	0	0	0	0	0	0	NA	0	0	0.037037
FBti0019026	0.00909091	NA	0	0	0	0	0	0	0	0	0	NA	0	0	0	0	0	0	0	0	0	0	NA	0	0	0	0	0	0.0689655	0	0	0	0.025641	0	0	0	0	0	0	0	0	0	0	0	0	0	0	0	0
FBti0019027	0.0125	0	0	0	0	0	0	0	0	0	0	0	0	0	NA	0	0	0	0	0	NA	0	NA	0	0	0.0704225	0	0	0	0	0	0	0.0434783	0	0	0	0	0	0	0	0	0	0	0	0	0	0	0.0769231	0
FBti0019028	0	NA	0	0	0	0	0	0	0	0	0	0	0	0	0	0	0	0	0	0	0	0	NA	NA	0	0	0	0	0	0	0	0	0	0	0	0	0	0	0	0	0	0	0	0	0	0	0	0	0
FBti0019029	0	0.0357143	0	0	0	0	0	0	0	0	0	0	0	0	0	0	0	0	0	0	0	0	NA	0	0	0.0285714	0	0	0	0	0	0	0	0	0	0	0	0	0	0	0	0	0.0222222	0	0	0	0.0344828	0	0
FBti0019030	0	NA	0	0	0	0	0	0	0	0	0	0	0	0	NA	0	0	0	0	0	0	0	NA	NA	0	0	0	0	0.0277778	0	0	0	0	0	0	0	0	0	0	0	0	NA	0	0	0	0	0	0	0
FBti0019031	0	NA	0	0	0	0	0	0	0	0	0	0	0	0	NA	0	0	0	0	0	0	0	NA	NA	0	0	0	0	0	0	0	0	0	0	0	0	0	0	0	0	0	0	0	0	0	0	0	0	0
FBti0019032	1	1	1	1	1	1	1	1	1	1	1	1	1	1	1	1	1	1	1	1	1	1	1	1	1	1	1	1	1	1	1	1	1	1	1	1	1	1	1	1	1	1	1	1	1	1	1	1	1
FBti0019035	1	1	1	1	1	1	1	1	1	1	NA	1	1	1	1	NA	1	1	1	1	1	1	1	1	1	1	1	1	1	1	1	1	1	1	1	1	1	1	1	1	1	1	1	1	1	1	1	1	1
FBti0019037	1	1	1	1	1	1	1	1	1	1	1	1	1	1	NA	1	1	1	1	1	1	1	1	1	1	1	1	1	1	1	1	1	1	NA	1	1	1	1	1	1	1	1	1	1	1	1	1	1	1
FBti0019039	1	1	1	1	1	1	1	1	1	1	1	1	1	1	1	1	1	1	1	1	1	1	1	1	1	1	1	1	1	1	1	1	1	1	1	NA	1	1	1	1	1	1	1	1	1	1	1	1	1
FBti0019040	0.161538	0	0.0540541	0	0.0465116	0	0	0	0	0	0	0	0.0458716	0.0496454	NA	0	0	0	0	0.0588235	0	0	NA	0	0.025	0	0	0	0	0.03125	0	0	0.0357143	0	0	0	0.0549451	0	0	0	0	0.0769231	0.0217391	0	0.0465116	0	0	0.0882353	0.0454545
FBti0019041	1	NA	1	1	1	1	1	1	1	1	NA	NA	1	1	NA	NA	1	1	1	NA	1	1	NA	NA	NA	1	1	1	1	1	1	NA	NA	1	1	1	1	NA	1	NA	1	1	1	NA	1	1	NA	1	1
FBti0019042	0.464286	0.1	0.0526316	0	0	0	0	0.0495049	0	0	0	0	0	0	NA	0	0	0.0598291	0	0.030303	0.113636	0	NA	0.0625	0	0.0206897	0	0	0.0434783	0	0	0	0	0	0	0	0	0.0482759	0	0	0	0	0.0352941	0	0.029703	0	0.075	0.0588235	0.137931
FBti0019043	0.152778	NA	0	0	0	0	0	0	0	0	NA	0	0.0588235	0	NA	NA	0	0	0	0	0	NA	NA	NA	0	0	0	0	0	NA	0	0	0	0	NA	0	0	0	0	0	0	0	0	0	0	0	0	0.0454545	0.0909091
FBti0019044	NA	NA	0	0	0	0	0	0	0	0	0	0	0.0740741	0	NA	0	0	0	0	NA	0	0	0	NA	0	0	0	0	0	0.0833333	0	0	0.0454545	NA	0	0	0	0	0	NA	0	0	0	NA	0	0	0	0.0555556	0
FBti0019045	0	NA	NA	NA	0	0	0	0	0	0	0	0	0	0	NA	0	0	0	0	0	0	0	NA	0	0	0	0	0	0	0	0	0	0	0	0	0	0	0	0	0	0	0	0	NA	0	0	0	0	NA
FBti0019046	0	0.05	NA	0	0	0	0	0	0	0	0	0	0	0	NA	0	0	NA	NA	0	0	0	NA	0	0	0	NA	NA	0	0	0	0	0	0	NA	NA	0	0	0	0	0	NA	0	0	0	0	0	0.0714286	NA
FBti0019047	0.0078125	0	NA	0	0	0	0	0	NA	0	0	0	0	0	0	0	0	0	0	0	NA	0	NA	0	0	0.12	0	0	0	0.0588235	0	0	0.0566038	0	0	0	0	0	0	0	0	0	0.25	NA	0	0	NA	0.176471	0
FBti0019048	0.156863	NA	0	0	0	0	0	0.0857143	0.0625	0	0	0	0	0.153846	NA	NA	NA	0	0	0.125	0	NA	0	NA	0	0.2	NA	0	0.176471	NA	0.0555556	NA	0.0384615	0	0	NA	0.0588235	0	0.181818	0	0	NA	NA	0	NA	0.25	0.153846	0.0588235	0
FBti0019050	0	0	0	0	0	0	0	0	0	0	0	NA	0	0	NA	0	0	0	0	0	NA	0	NA	0	0	0	0	0	NA	0	0	0	0	NA	0	0	0	0	0	0	NA	0	0	NA	0	0	0	0	NA
FBti0019051	0.0153846	0.0384615	0	NA	0	0	0	0	0	0	0	0	0	0	NA	0	0	0	0	NA	0	0	NA	0	0	0	0	0	0.0666667	NA	0	0	0.0645161	NA	0	0	0	0	0	0	0	0	NA	0	0	0	NA	0	0
FBti0019052	0.0106383	0	0	NA	0	0	0	0	0	0	NA	0	0.0384615	0	NA	0	0	0	0.0555556	0	0	0	NA	0	0	0.0434783	0	0	0.0555556	0	0	0	0	0	NA	0	0	0	0	0	0	0.0857143	0	NA	0.0357143	0	0.117647	0.0526316	0
FBti0019053	0.986486	NA	0.333333	NA	NA	NA	NA	0.25	0.142857	NA	0.6	NA	0.111111	0.272727	NA	0.25	0.2	0.166667	0.4	0.166667	0	NA	0	NA	NA	0.2	NA	NA	0.166667	0.142857	0	0	0.2	NA	NA	NA	0.25	0.230769	NA	NA	0.25	NA	0.166667	0.166667	0.333333	0	0.25	0.2	0.111111
FBti0019054	0	0.0714286	NA	0.142857	0.235294	0	0	0.0540541	0	0.0625	0.363636	0.1	0.0909091	0.117647	0	0.263158	0.125	0.0545455	0.111111	0.176471	0.0526316	0	NA	0	0.133333	0.123288	0	0	0.135135	0.121951	0.0588235	0	0.121951	0.363636	0.2	0.2	0	0.0352941	0.210526	0.130435	0.0625	0.208333	0.352941	0.136364	0.15	0.111111	0.135135	0.230769	0.230769
FBti0019055	0.848837	NA	0.625	NA	0.25	NA	NA	0.5	0.6	1	NA	NA	0	0.636364	NA	0.428571	NA	NA	0.333333	0.2	0.5	NA	0	NA	NA	1	NA	NA	0.25	0	0	NA	0.2	NA	NA	NA	0.25	0	1	0.6	0.444444	0.4	NA	0.166667	0.307692	0.25	NA	0.8	0.75
FBti0019056	0.0147059	NA	1	0.882353	0.92	NA	0.75	0.931034	0.866667	1	0.75	1	0.826087	1	0.944444	0.818182	0.6	0.333333	0.62963	1	0.846154	1	0.769231	1	0.846154	1	1	0.928571	0.714286	0.777778	0.857143	0.962264	0.793103	1	1	1	0.692308	0.84	0.913043	0.777778	0.818182	0.9	1	0.857143	0.9	0.904762	1	1	1
FBti0019057	0.00757576	0	0	NA	0	0	0	0	NA	0	0	0	NA	0	0.0555556	0	0	0	0	0	0	0	NA	0	0	0.037037	0	0	0	0	0	0	0	0	0	0	0	0	0	0	0	0	0	0	0.0416667	0	0	0	0
FBti0019058	0	0	0	NA	0	0	0	0.291667	0.0625	0	0.230769	0.166667	0.0952381	0.142857	NA	0.0909091	0	0.0454545	0	0.153846	0.0769231	0	NA	0	0.133333	0.0588235	0	0	0.277778	0.277778	0	0	0.2	NA	0.333333	0	0.142857	0.0555556	0	0	0.0952381	0.111111	0.25	0	0.133333	0	0	0.333333	0.238095
FBti0019059	0	0	0	0	NA	0	0	0	0	NA	0	0	0	0	0	0	0	0	0	0	0	0	NA	0	0	0.0769231	0	0	0.0697674	0	0	0	0.04	NA	0	0	0	0	0	0	0	0	0	0	0	0	NA	0	0
FBti0019060	NA	0	NA	0	0	NA	0	0	0	0	0.0625	0	0	0	NA	0	NA	0	0	NA	0	0	NA	0	NA	0	0	0	0	0	0	0	0	NA	0	0	0	0	0	0	0	NA	0	0	0	0	0	0	0
FBti0019061	0.578947	NA	NA	NA	NA	NA	NA	NA	NA	NA	NA	0.75	NA	NA	NA	NA	0.666667	NA	NA	NA	NA	NA	NA	NA	0.666667	0.666667	NA	NA	NA	0.428571	NA	0	0.5	0.666667	NA	NA	1	0	NA	NA	NA	0.333333	NA	NA	0.75	NA	NA	NA	NA
FBti0019062	1	0.933333	NA	1	1	1	1	1	1	NA	1	1	1	1	1	1	1	NA	1	1	NA	1	1	1	1	1	NA	1	1	1	1	1	1	1	NA	NA	1	1	1	1	1	1	1	1	1	1	NA	1	1
FBti0019064	0	0	0.1	0	0.157895	0.0909091	0	0	0	0	0	NA	NA	0	0	0.0555556	0.166667	0.0357143	0	0	0	0	NA	0	0	0	0	0.0731707	0	0.16129	0	0	0	NA	0	0	0.0540541	0	0	0	0	0	0.125	NA	0	NA	0	0.0555556	0
FBti0019065	0.0390625	0.0454545	0.857143	0.894737	0.621622	0.909091	0.521739	0.291667	0.375	0.384615	0.578947	0.428571	0.655172	0.818182	NA	0.692308	1	0.684211	0.25	0.375	0.636364	0.78125	0.322581	0.466667	0.741935	0.526316	0.875	0.882353	0.52381	0.5	0.692308	0.555556	0.714286	0.882353	0.666667	0.571429	0.333333	0.395349	1	0.5	0.444444	0.6	0.7	0.25	0.170732	0.714286	0.478261	0.575758	0.384615
FBti0019066	0.123077	0	0	0	0.125	0	0	0.0952381	0.0833333	0.5	0.166667	0	NA	0.111111	NA	0.285714	0	0.125	0	NA	0.142857	0.03125	NA	0	0.181818	0.153846	0	0.0714286	0.2	0.166667	0.125	0.0508475	0.142857	NA	0.428571	0	0.0769231	0.1875	0.333333	0.4	0.166667	0	0.1	0.125	0	0	0	NA	0
FBti0019067	0.015625	NA	0	0	0.0526316	0	0	0	0	0	0	NA	0	0	NA	0	0	NA	0	0	0	0	NA	0	0	0	0	0	0	0	0	0	0	0	0	0	NA	0	NA	0	0	0	0	NA	0	0	0	0.0714286	0
FBti0019068	0.00925926	NA	NA	NA	0	NA	0	NA	NA	0	0	0	0	0	NA	0	0	0	0	0	0	0	0	0	0	NA	0	0	0	0.4	0	0	NA	NA	NA	NA	0	0	0.1	NA	0	0	0	0	0	0	0	0	0.5
FBti0019069	0	0	0	0	0	0	0	0	0	0	0	0	0	0	0	0	0	0	0	NA	0	0	NA	0	0	0	0	0	0	0.0434783	0	0	0	0	0	0	0	0	0	0	0	0	0	NA	0	0	0	0	0
FBti0019070	0.0106383	0	0.166667	0.333333	0	0	0	NA	NA	NA	NA	NA	NA	0.166667	NA	0	NA	NA	NA	NA	NA	0	NA	NA	NA	NA	0	0	0.111111	0	0	0	0.111111	NA	NA	NA	0	NA	0.125	NA	NA	0.0666667	0	NA	0	0	NA	0.157895	NA
FBti0019071	0.287879	NA	0	0	NA	0.142857	0	0	0	0	NA	0.0666667	0.0588235	0	NA	0.125	0	0.166667	0	0	0.0666667	0	0	0	0	0	NA	0	0	0.1	NA	0	0.2	0	0	0	0	0	0.428571	0.0833333	0	0	0.1	0	0.111111	0	0	0.111111	0.0833333
FBti0019072	0	0	0	0	0	0	0	0	NA	0	0	0	0	0	0	0	0	0	0	0	0	0	NA	0	0	0	0	0	0	0	0	0	0	0	0	NA	0	0	0	0	0	0	0	0	0	0	0	0	0
FBti0019073	0.0294118	0	0	NA	0	NA	0	0	0	0	NA	NA	0	0	NA	0	0	0	NA	NA	0	0	NA	0	0	0	0	0	0	0	0	0	0.111111	0	NA	0	0	0	0	NA	0	0	0.0909091	0	0	0	0	0.0909091	0
FBti0019074	1	1	1	1	1	1	1	1	1	1	1	1	1	1	1	1	1	1	1	1	1	1	1	1	1	1	1	1	1	1	1	1	1	1	1	1	1	1	1	1	1	1	1	1	1	1	1	1	1
FBti0019075	0	0	NA	0	0	0	0	0.0666667	NA	0	0.0588235	0	0.0769231	0	0.0555556	0	NA	0	0	0	0	0	NA	0	NA	0	0	0	0.0769231	0	0	0	0.0434783	NA	NA	NA	0	0	0	0.111111	NA	NA	0	NA	0.0714286	NA	0	0	0.125
FBti0019076	0	0	0	0	0	0	0	0	0	0	0	0	0	0	0	0	0	0	0	0	0	0	NA	0	0	0	0	0	0	0	0	0	0	NA	0	0	0	0	0	0	0	0	0	0	0	0	0	0	0
FBti0019077	0.0606061	0	0	0	0	0	0	0.102041	0	0	0	0	0.0833333	0.285714	0.0555556	0	NA	0	0.047619	0	0	0	NA	0	0	0	0	0	0	NA	0	0	0.037037	0	0	0	0	0	0	0	0	0.166667	0.25	0.05	0.047619	0	0.0625	0.05	0
FBti0019079	0.047619	0	0	0	0	0.0833333	0.0588235	0	0	0	0	0	0	0.05	0	0	0	0	0.16129	0.0566038	0	0	NA	0.142857	0	0.0588235	0	0.2	0	0	0	0	0.0625	0	0	0	0.0952381	0.0277778	0	NA	0	0.142857	0	0	0	0	0	0.105263	0
FBti0019080	0.0873016	0.0833333	0	0	0.0434783	0	0	0	0	0	0	0	0	0	NA	0	0	0	0	0	0.04	0	NA	0	0	0.0357143	NA	0	0	0	0.0967742	0	0.0357143	0.111111	0	NA	0	0	0	0	0	0	0.15	NA	0	0	0	0.0769231	0
FBti0019081	0.0833333	0.0833333	0.666667	0.714286	0.875	0.857143	0.8	0.466667	0.444444	0.285714	0.5	0.333333	0.478261	0.84	NA	0.714286	0.904762	0.6	0.416667	1	0.866667	0.5625	0.233083	0.428571	0.5	0.777778	1	0.709091	0.882353	1	0.714286	0.394737	0.636364	1	1	1	0.44	0.459459	0.7	0.333333	0.666667	1	0.764706	0.416667	0.565217	0.75	1	0.75	0.384615
FBti0019082	1	1	1	1	1	1	1	1	1	1	1	1	1	1	1	1	1	1	1	1	1	1	1	1	1	1	1	1	1	1	1	1	1	1	1	1	1	1	1	1	1	1	1	1	1	1	1	1	1
FBti0019083	NA	0	NA	NA	0	0	0	0	0	0	0	0	0	0	NA	0.272727	0	0	0	NA	NA	0	NA	0	0	0	0	0	0	0	0	0	0.05	0	0	0	0	0	0	0	0	0	0	0	0	0.111111	0	0	0
FBti0019084	0.135593	0	0.1	0	0.05	0	0	0.0625	0.115385	NA	0.2	0	0.235294	0	0	0.133333	0.0454545	0	0.0434783	0	NA	0	NA	0	0.0294118	0.173913	0	0	0.315789	0.217391	NA	0	0.172414	0.0909091	NA	0	0	0	0.1	NA	0	0	0.318182	0.05	0.037037	NA	0.0714286	0.375	0.3
FBti0019085	1	1	1	1	1	1	1	1	1	1	1	1	1	1	1	1	1	1	1	1	1	1	1	1	1	1	1	1	1	1	1	1	1	1	1	1	1	1	1	1	1	1	1	1	1	1	1	1	NA
FBti0019086	0.00806452	NA	NA	0	NA	NA	0	0	NA	0	0	0	0	0	NA	0	0	0	0	0	0	NA	NA	NA	NA	0	0	0	0	0	NA	0	0	0	NA	NA	0	0	0	0	NA	0	0	0	0	0	NA	0	0
FBti0019087	0.030303	0	0	0	0	0	0	0	0	0	0	0	0	0	0	0	0	NA	0	0	0	0	NA	0	0	0	0	0	0	0	0	0	0	0	0	0	0	0	0	0	0	0	NA	0	0	0	0	0	0
FBti0019088	0.694444	NA	1	NA	0.333333	0.2	0	0.333333	0.333333	0.333333	0.5	0.263158	0.151515	0.777778	NA	0.777778	0.333333	0.4	0.294118	0.111111	0.3	NA	0	NA	0.285714	0.25	0	NA	0.666667	0.333333	0.230769	0	0.307692	1	NA	0.2	0.111111	0.25	0.5	0.333333	NA	0.529412	0.714286	0.111111	0.05	0.384615	0.411765	0.25	0.263158
FBti0019089	0	NA	0	0	0	0	0	0	0	NA	0	0	0	0	NA	0.142857	0	0	0	NA	0	0	NA	NA	0	0	NA	0	0.047619	0	0	0	0	0	0	NA	0	0	0	0	0	0	0	0	0	0	NA	0	0
FBti0019090	1	1	1	1	1	NA	1	1	1	1	1	1	1	1	1	1	1	1	1	1	1	1	1	1	1	1	1	1	1	1	1	1	1	1	1	1	1	1	1	1	1	1	1	1	1	1	1	1	1
FBti0019091	0.015873	0	0	0	0	0	0	0	0	0	0	0	0.0434783	0	0.0555556	0.0571429	0	0	0	0.0689655	0	0	NA	0	0	0	0	0	0	NA	NA	0	0	NA	0	0	0	0	NA	0	NA	0	0	NA	0	0	0	0	0
FBti0019092	0.00757576	0.0333333	0	0.0869565	0	0	0	0.0333333	0	0.176471	0.130435	0	0	0	0	0.222222	0	0	0	0	0	0	NA	0	0	0.125	0	0	0.155556	0	0	0	0.0952381	NA	0	0	0.0612245	0	0.1	0	0	0	0	0	0	0.0625	0	0.142857	0
FBti0019093	1	1	1	1	1	1	1	1	1	1	1	1	1	1	1	1	1	1	1	1	1	1	1	1	1	1	1	1	1	1	1	1	1	1	1	1	1	1	1	1	1	1	1	1	1	1	1	1	1
FBti0019095	1	1	1	1	1	1	1	1	1	1	NA	1	1	1	1	1	1	1	1	1	1	1	1	1	1	1	1	1	1	1	1	1	1	1	1	1	1	1	1	1	1	1	1	1	1	1	1	1	1
FBti0019096	0.0234375	0	0	0	0	0	0	0	0	0	0	0	0	0	0	0	0	0	0	0	0	0	NA	0	0	0	0	0	0.0540541	0	0	0	0	0	0	0	0	0	0	0	0	0	0	0	0	0	0	0.1	0
FBti0019098	0.00769231	0	0	0	0	0	0	0	0	0	0	0	0	0	0	0	0	0	0	0	0	0	NA	0	0	0	0	0	0	0	0	0	0.0243902	NA	0	0	0	0	0	0	0	0	0	0	0	0	0	0	0
FBti0019099	0.0153846	0	0	0	0	0	0	0	0	0	0	0	0	0	NA	0	0	0	0	0	0	0	NA	0	0	0	0	0	0.0178571	0	0	0	0.0410959	0	0	0	0	0	0	0	0	0	0.0243902	NA	0	0	0	0	0
FBti0019100	0.00862069	0	0	0	0	0	0.0444444	0	0	0	0	0	0	0	NA	0	0	0	0	NA	0	0	NA	0	0	0	0	0	0	0	0	0	0.0232558	0	0	0	0	0	0	0	0	0	0	0	0	0	0	0.0512821	0
FBti0019101	0	NA	NA	0	0	0.285714	0.0833333	0	0	0	0.157895	0	0.2	0	NA	0	0	0	0	0	0	NA	0	NA	0	0	0	NA	0	0.0833333	0	0	0	0	NA	0	0	0	NA	0	0	0	0.2	0	0	0	0	0	0
FBti0019102	0.0307692	0.0454545	0	0	0	0	0	0	0	0	0	0	0	0	0	0	0	0	0	0	0	0	NA	0	0	0	0	0	0	0	0	0	0	0	0	0	0	0	0	0	0	0	0	0	0	0	0	0	0
FBti0019103	0.0396825	0	0	0	0	0	0	0	0	0	NA	0	0	0.0625	NA	0	0	0	NA	0	0	0	0	NA	0	0.027027	0	0	0.0909091	0	0	0	0.333333	0	0	0	0	0	0	0	0	0	0	0	0	0	0	0	0.133333
FBti0019104	0.0227273	0	0	0	0	0	0	NA	0	0	0	0	0	0	0.0555556	0.0434783	0	0	0	0	0	0	NA	0	0	0	0	0	0.025641	0	0	0	0.0542636	0.0958904	0	0	0	NA	0	0	0	0	0.047619	0	0	0	0	0.0526316	0
FBti0019105	0.666667	NA	0.421053	0.448276	0.169811	0	0	0.1	0.24	0.333333	0.153846	0.2	0.127273	0.24	NA	0.375	0.275862	0.222222	0.285714	0.130435	0.310345	NA	0	NA	0.178571	0.636364	0	0	0.157895	0.242424	0.1	0	0.162162	0.25	0.181818	0.277778	0.254902	0.142857	0.434783	0.133333	0.390244	0.235294	0.538462	0.150685	0.333333	0.307692	0.258065	0.533333	0.321429
FBti0019106	0.0454545	0	0	0	0	0	0	0	NA	0	0	0	0	0	0	0	0	0	0	0	0	0	NA	0	0	0	0	0	0.0882353	0	0	0	0.0526316	0	0	0	0	0	0	0	0	0	0.1	0	0	0	0	0	0
FBti0019107	0.015625	0	0	0	0	0	0	0	0	0	0	0	0	0	NA	0	0	0	0	0	0	0	NA	0	0	0	0	0	0	0.05	0	0	0	0	0	0	0	0	0	0	0	0	0	0	0	0	0	0.0225564	0
FBti0019109	0.0980392	0	0	0.03125	0	0	0	0	0	0	0.104167	0	0.0444444	0	NA	0	0	0	0	0	0	0	NA	0	0	0.103448	0	0	0.0952381	0	0.0625	0	0	0	0	0	0	0	0.0526316	0	0	0	0	0	0	0	0.0625	0	0
FBti0019110	0.00980392	NA	0	0	0	0	0	0	0	0	0	0	0	0	NA	0	0	0	0	0	0	0	NA	0	0	0	0	0	0	0	0	0	0.0306748	0	0	0	0	0	0	0	0	0	0	0	0	0	0	0.0126582	0
FBti0019111	0	0	0	0	0	0	0	0	0.0384615	0	0	0.0714286	0.0322581	0	NA	NA	0.142857	0	0.0285714	0	0	0	0	0	NA	0.0833333	0	0	0	0	0	0	0	0	NA	0	0	0	0	NA	0	0	0.0909091	NA	0	0	0	0	0
FBti0019112	0.0978261	0.6	0.641026	0.304348	0.438596	0.375	0.707317	0.333333	0.521739	0.586207	0.44	0.22807	0.181818	0.809524	NA	0.702128	0.714286	0.428571	0.619048	0.230769	0.125	0.65	0.175676	0.588235	0.782609	0.580645	0.785714	0.57377	0.4375	0.615385	0.333333	0.285714	0.254902	0.44	0.703704	0.583333	0.483871	0.548387	0.269231	0.76	0.275862	0.25	0.405405	0.125	0.287671	0.422222	0.52381	0.333333	0.219512
FBti0019113	0.0384615	0	0	0	0.0447761	0	0	0	0	0	0	0	0	0	NA	0	0	0	0	0	0	0	NA	0	0	0	0	0	0.0263158	0	0	0.0175439	0.0967742	0.111111	0	0	0	0	0	0	0	0	0	0	0	0	0	0	0.0434783
FBti0019114	0	NA	0.0909091	0.0638298	0.0454545	0	0	0	0.0555556	0	0	0	0.0243902	0	NA	0	0	0	0	0	0	NA	NA	NA	0	0	0	0.189189	0	0	0	0	0	0	NA	0	0	0	0	0	0.025	0	0.125	0.0285714	0.047619	0.0638298	0	0	0.0869565
FBti0019115	0.0196078	0.0384615	0	0	0.0333333	0	0	0	0	0	0	0	0	0	NA	0	0	0	0	0	0	0	NA	0	0	0	0	0	0	0	0	0	0	0	0	0	0	0	0	0	0	0	0	0	0	0	0	0.0333333	0
FBti0019116	0.0714286	0	0	0	0	0	0	0.0344828	0	0	0	0	0	0	NA	0	0	0	0	0	0	0	NA	0	0	0	0.05	0	0	0.0408163	0	0	0.0465116	0	0	0	0	0	0	0	0	0	0	0	0.06	0	0	0.0645161	0
FBti0019117	0	0	0	0	0	0	0	0	0	NA	0	0	0	0	NA	0	0	0	0	0	NA	NA	0	0	0	0	0	0	0.1	0	0	0	0	0	0	NA	0	0	0	0	0	0	0.25	0	0	0	0	NA	0.166667
FBti0019118	0	0.0384615	0	0	0.0434783	0	0	0	0	0.0588235	0.0588235	0.0434783	0	0	NA	0	NA	0.0465116	0	0.0357143	0	0	NA	0	0	0.08	0.0555556	0	0	0	NA	0.0588235	0	0	0	0.238095	0	0	0	0	0.1	0.0454545	0	0.0333333	0.0555556	0	0.111111	0.0322581	0.0714286
FBti0019120	0	0	0	0	0	0	0	0	NA	0	0	0	0	0	NA	0	0	0	0	0	0	0	NA	0	0	0	0	0	0	0	0	0	0	0	0	0	0	0	0	0	0	0	0	0	0	0	0	0.0512821	0
FBti0019121	0.09375	0	0	0	0	0	0	0.0327869	0	0	0.0666667	0	0	0	NA	0.0617284	0	0	0	0.0588235	0	0	NA	0	0	0	0	0	0.0227273	0	0	0	0.0196078	0	0	0	0	0	0	0	0	0	0	0	0	0	0	0.0632911	0.1
FBti0019122	NA	0	0	0	0	0	0	0.0769231	0	0	0	0	0.0434783	0	NA	0.1	0	NA	NA	NA	0	NA	0	0	0	0	0	0	0.0714286	0.15	NA	0	0.222222	NA	NA	NA	0	0	NA	0	NA	0	0	NA	NA	0	0.05	0.307692	0.181818
FBti0019123	0.0434783	NA	0	0	NA	0	0	0	0	0.0714286	0	0	0	0	NA	0.0909091	0	0	0	0	0	NA	NA	0	0	0	0	0	0.0909091	0	0	0	0	0	0	0	0	0	0	0.0666667	0	0	0	0	0	0	0	0.04	0
FBti0019124	1	1	1	1	1	1	1	1	1	1	1	1	1	1	NA	1	1	1	1	1	1	1	1	1	1	1	1	1	1	1	1	1	1	1	1	1	1	1	1	1	1	1	1	1	1	1	1	1	1
FBti0019125	NA	0.0833333	0.2	0.133333	NA	0	0	0.384615	0.0454545	0.0588235	0.333333	0.133333	0.142857	0	NA	0.3	0.117647	0	0.05	0.117647	0.25	0	NA	NA	0.03125	0.159091	0	0	0.235294	0.25	0	0	0.35	0	0	0.2	0.102564	0.0454545	0.192308	0.0344828	0.08	0.0740741	0.136364	0.0384615	0.0869565	0.153846	0.0588235	0.44	0.263158
FBti0019126	0.00980392	0	0	0	0	0	0	0	0	0	0	0	0	0	NA	0	0	0	0	0	0	0	NA	0	0	0	0	0	0	0	0	0	0	0	0	0	0	0	0	0	0	0	0	0	0	0	0.03125	0	0
FBti0019127	1	1	1	1	1	1	1	1	1	1	1	1	1	1	NA	1	1	1	1	1	1	1	1	1	1	1	1	1	1	1	1	1	1	1	1	1	1	1	1	1	1	1	1	1	1	1	1	1	1
FBti0019128	0.0853659	0	0	0	0	0	0	NA	0	0	0	0	0	0	NA	0	0.0571429	0	0	NA	0.0425532	0	NA	0	0	0	0	0	0	0.0612245	0.0291262	0	0	0	0	0	0.0142857	0	0	0	0	0	0	0	0	0	0	0.0243902	0.0277778
FBti0019129	0	0	0	0	0	0	0	0	0	NA	0	0	0	0	NA	0	0	0	0	0	0	0	NA	0	0	0	0	0	0	0	0	0	0	0	0	0	0	0	0	NA	0	0	0	0	0	0	0	0	0
FBti0019130	0.025641	NA	0	0	0	0	0	0.047619	0	0	0	0	0	0.0666667	NA	0	0	0	0	0	0	0	NA	NA	0	0	0	0	0	0	0.1	0	0.116279	0	0	0	0	0	0	0	0	0	0.0588235	0	0	0	0	0.0886076	0.0526316
FBti0019131	0.00980392	0	NA	0	0	0	0	0	0	0	0.0487805	0	0	0	NA	0	0	0	0	0	0	0	NA	0	0	0	0	0	0	0	0	0	0	0	0	0	0	0	0	0	0	0	NA	0	0	0	0	0.0322581	0
FBti0019132	0.4	0	0.0909091	0.5	0.0526316	0	0	0.0606061	0.1	0	0	0	0.111111	0.185185	NA	0	0.181818	0.0555556	0.0810811	0.148148	0	0	NA	0	0.0645161	0.116279	0	0	0.0625	0.04	0.0967742	0	0.047619	0	0.166667	0.166667	0.0344828	0.159091	0	0.142857	0.0540541	0.0857143	0.166667	0.0869565	0.0689655	0.0588235	0.0555556	0.155556	0.142857
FBti0019133	0.12963	0.846154	0.818182	0.826087	0.692308	0.6875	0.586207	0.538462	0.771429	0.714286	0.764706	0.647059	0.722222	0.814815	NA	0.894737	0.862069	0.555556	0.833333	0.448276	0.363636	0.75	0.242424	0.882353	0.783784	0.907692	0.9375	0.918367	0.913043	0.916667	0.888889	0.612903	0.538462	0.913043	0.857143	0.619048	0.72973	0.708333	0.96	1	0.6	0.764706	0.777778	0.846154	0.730769	0.793103	0.757576	0.707317	0.9375
FBti0019134	0.0111111	0.346154	0.105263	0.0666667	0.132075	0.189189	0.132075	0.0566038	0.0819672	0	0.0625	0	0.0617284	0.189873	NA	0.125	0.230769	0.0704225	0.0666667	0.0645161	0.0571429	0.277778	NA	0.0384615	0.125	0.16129	0	0.0322581	0.166667	0.215686	0.0697674	0.0769231	0.173333	0.217391	0.214286	0.333333	0.105882	0.079646	0.181818	0.241379	0.0909091	0	0.1	0	0	0.0877193	0.0588235	0.0833333	0
FBti0019135	0.195652	NA	0.2	0.0588235	0	0	0	0	0.0555556	0	0.05	0	0.027027	0.0769231	NA	0.0833333	0	0.0327869	0	0	0	NA	NA	0	0	0.0810811	0	0	0.0555556	0.05	0.0714286	0	0	0	0	0.125	0.02	0.0547945	0.0869565	0	0.0555556	0.125	NA	0.0263158	0.0204082	0	0.111111	0.0243902	0.0714286
FBti0019138	0.0196078	0	0	0	0	0	0	0	0	0	NA	0	0	NA	NA	0	0	0	0	0	0	0	NA	0	0	0	0	0	0	0	0	0	0.03125	0	0	NA	0	0	0	0	0	0	0.0645161	0	0	0	0	0	NA
FBti0019139	0.00980392	0	0	0	0	0	0	0	NA	0	0	0	0	0	NA	NA	0	0	0	0	0	0	NA	0	0	0	0	0	0	0	0	0	NA	0	0	NA	0	0	0	NA	0	0	0	0	0	0	0	0.1	0
FBti0019140	0	0	0	0	0	0	0	0	0	0	0	0	0	0	NA	0	0	0	0	0	0	0	NA	0	0	0	NA	0	0	0	0	0	0	0	0	0	0	0	0	0	0	0	0	0	0	0	0	0.0882353	0
FBti0019141	0.037037	NA	0	0	0	NA	0	0.111111	0	NA	0	0	0	0.666667	NA	0	0	0	0	NA	0	NA	NA	NA	0	0	0	0	0.142857	0.0769231	0	0	0	0	0	0	NA	0	0	0	0	0	NA	0	0	0	0.153846	0.0909091	0
FBti0019142	0	0	0	0	0	0	0	0	0	0	0	0	0	0	NA	0	0	0	0	0	0	0	NA	0	0	0	0	0	0	0	0	0	0	0	0	0	0	0	0	0	0	0	0	0	0	0	0	0	0
FBti0019143	0	0	0	0	0	0	0	0	0	0	0	0	0	0	NA	0	0	0	0	0	0	0	NA	0	0	0	0	0	0	0	0	0	0.0357143	NA	0	0	0	0	0	0	0	0	0	0	NA	0	0	0.0425532	0.0294118
FBti0019144	0.364583	0.0769231	0.833333	0.727273	0.485714	0.307692	0.0769231	0.333333	0.466667	0.6	0.52381	0.5	0.235294	0.928571	NA	0.793103	0.703704	0.246377	0.28	0.333333	0.583333	0.333333	0.0322581	0.15	0.727273	0.741935	0.714286	0.0769231	0.684211	0.5	0.185185	0.25	0.363636	0.846154	0.777778	0.6	0.266667	0.25	0.75	0.411765	0.189189	0.666667	0.5	0.1875	0.315789	1	0.857143	0.511111	0.44
FBti0019145	0	0	0	0	0	0	0	0	0	0	0	0	0	0	NA	0	0	0	0	0	0	0	NA	0	0	0	0	0	0	0	0	0	0	0	0	0	0	0	0	0	NA	0	0	0	0	0	0	0.0222222	0
FBti0019146	0.0490196	NA	0	0	0	0	0	0	0	0	0	0	0	0	NA	0	0	0.0408163	0	0	0	NA	NA	NA	0	0.0425532	0	0	0.027027	0.03125	0	0	0	NA	0	0	0	0	0	0	0	0	0	0	0	0	0	0.0294118	0.0526316
FBti0019147	0	NA	NA	0	NA	0	0	0.025974	0	NA	0	NA	0	0	NA	0	0	0.0666667	NA	0	0	0	NA	0	0	0	0	0	0.0689655	0	0	0	0	NA	NA	0	0	0	0	0.0714286	0	0	0	NA	0	0	0	0.0246914	0
FBti0019148	0.00980392	0	0	0	0	0	0	0	0	0	0	0	0	0	NA	0	0	0	0	0	0	0	NA	0	0	0.0344828	0	0	0	0	0	0	0	0	0	0	0	0	0	0	0	0	0	0	0	0	0	0.0178571	0.0555556
FBti0019149	1	NA	1	1	1	NA	NA	1	1	1	1	1	1	1	NA	1	NA	NA	NA	1	1	NA	NA	NA	NA	1	NA	NA	1	1	1	NA	1	NA	1	NA	1	1	1	1	1	1	1	NA	1	NA	NA	1	1
FBti0019150	0	0.1	0	0	0	0	0.025641	0.04	0	0	0	0	0	0.0495049	NA	0.0555556	0	0	0	0	0	NA	NA	0	0	0	0	0	0.0847458	0.0379747	0.03125	0	0.131579	0	0	0	0	0	0	0	0	0	0	0	0	0	0	0.0588235	0.038961
FBti0019151	0	0	0	0	0	0	0.075	0	0	0	0	0	0	0	NA	0	0	0	0	0	0	0	NA	0	0	0.0652174	0	0	0	0	0	0	0.0574713	0	0	0	0	0	0	0.0638298	0	0	0	0	0	0	0	0	0
FBti0019152	0.00980392	0	0	0	0	0	0	0	0	0	0	0	0	0	NA	0	0	0	0	0	0	0	NA	0	0	0	0	0	0	NA	0	0	0	0	NA	0	0	0	0	0	0	0	0	0	0	0	0	0.0952381	0
FBti0019153	NA	NA	NA	NA	NA	1	1	NA	1	1	NA	1	1	1	NA	1	1	1	1	1	NA	NA	NA	NA	NA	NA	1	1	1	NA	1	1	NA	NA	NA	1	1	1	NA	1	1	1	1	1	NA	NA	1	1	1
FBti0019154	0	NA	0	0	0	0	0	0	0	0	0	0	0	0	NA	0	0	0	0	0	0	0	NA	0	0	0	0	0	0	0	0	0	0.0379747	0	0	0	0	0	0	0	0	0	0	0	0	0	0	0.0714286	NA
FBti0019155	0.153061	0	0	0.047619	0.0980392	0	0	0	0.047619	0	0.0714286	0	0.0285714	0.04	NA	0.0588235	0.115385	0	0.047619	0	0	0	NA	0	0.0294118	0.0617284	0	0	0.0810811	0.0243902	0.0549451	0	0.0526316	0.0625	0.0833333	0	0	0.0327869	0	0	0.0666667	0.107143	0.0769231	0.0352941	0.0294118	0.0384615	0.0566038	0.0204082	0.0285714
FBti0019156	0.03	0	0	0	0	0	0	0.0463576	0	0	0.0645161	0.03125	0.0208333	0.0909091	NA	0.0322581	0	0	0	0	0	0	NA	0	0	0.0740741	0	0	0.09375	0.0447761	0	0	0.04	NA	0	0	0	0	0.0212766	0	0	0	0.09375	0	0.0169492	0.0952381	0	0.108434	0.135135
FBti0019157	0	0	0	0	0	0	0	0	0	0	0	0	0	0.0144928	NA	0	0	0	0	0	0	0	NA	0	0	0.0526316	0	0	0	0.0882353	0	0	0.0408163	0	0	0	0	0	0.046729	0	0	0	0	0	0	0	0	0.0485437	0
FBti0019158	0.0238095	NA	0	0	0	NA	0.09375	0.125	0.22449	0	0	0.0833333	0	0.0909091	NA	0.222222	0.0625	0	0.0588235	0.0697674	0.0909091	NA	NA	NA	0.0967742	0	0.05	0	0	0	0	0.09375	0	0.25	0.285714	0.125	0.0666667	0.16	0.290323	0.210526	0	0	0	0	0	0.111111	0.111111	0.116279	0.181818
FBti0019159	0.382353	0	0.178571	0.111111	0.113636	0	0	0.108108	0.102564	0.0612245	0.157895	0.0384615	0.195652	0.139785	NA	0.0617284	0.107143	0.0549451	0.0422535	0.0263158	0.0704225	0.05	NA	0	0.104478	0.0973451	0	0	0.105263	0.108434	0.0857143	0.03125	0.205128	0.142857	0.0588235	0.1	0.0420168	0.0551181	0.126761	0.0638298	0.060241	0.0804598	0.169231	0.0232558	0.114286	0.0645161	0.125	0.1875	0.0882353
FBti0019160	0	0	0	0	0	0	0	0	0	0	0	0	0	0	NA	0	0	0	0	0	0	0	NA	0	0	0	0	0	0	0	0	0	0.0384615	0	0	0	0	0	0	0	0	0	0	0	0	0	0	0.0416667	0
FBti0019161	0	0	0	0	0	0	NA	NA	0	0	0.025	0	0	0	NA	0.0232558	0	0	0	0	0.0357143	0	NA	0	0	0	0	0	0.0465116	0	0	0	0.0350877	0	0	0	0	0	0	0	0	0	0	0	0	0	0	0	0.0526316
FBti0019162	0.0196078	0	0	0	0	0	0	0.0144928	0	0	0.0416667	0	0	0.0222222	NA	0	0	0	0	0	0	0	NA	0	0	0	0	0	0	0	0	0	0	0	0	0	0	0	0	0	0	0	0	0	0	0	0	0.0126582	0
FBti0019163	0	0	0	0	0	0	0	0	0	0	0	0	0	0	NA	0	0	0	0	0	0	0	NA	0	0	0	0	0	0	0	0	0	0	0	0	0	0	0	0	0	0	0	0	0	0	0	0	0	NA
FBti0019164	0.03125	0.6	0.473684	0.571429	0.464286	0.55	0.425532	0.132743	0.311475	0.612903	0.310345	0.25	0.362637	0.753425	NA	0.6	0.657143	0.323944	0.681818	0.12	0.192982	0.7	0.189542	0.388889	0.575758	0.535354	0.590909	0.493976	0.510204	0.388889	0.4	0.439024	0.254902	0.238095	0.586207	0.348837	0.492958	0.733333	0.142857	0.403509	0.480519	0.619048	0.473684	0.345455	0.521127	0.448276	0.361702	0.612903	0.52381
FBti0019165	0	0.678571	0.631579	0.368421	0.4	0	0.641026	0.236842	0.526316	0.404255	0.4375	0.515152	0.44186	0.471264	NA	0.533333	0.632653	0.25641	0.323077	0.409091	0.268293	0.6	0.140625	0.785714	0.666667	0.642857	0.574468	0.829787	0.473684	0.384615	0.323077	0.423077	0.45	0.405405	0.818182	0.5	0.527273	0.443299	0.7	0.5	0.488372	0.44	0.555556	0.3125	0.535714	0.434783	0.62963	0.641026	0.368421
FBti0019166	0	0.0714286	0	0	0	0	0	0	0	0	0	0	0	0	NA	0	0	0	0	0	0	0	NA	0	0	0	0	0	0	0	0	0	0	NA	0	0	0	0	0	0	0.0238095	0	0	0	NA	0	0	0	0
FBti0019167	0.22	NA	0.1	0	0.0217391	0	0	0.06	0	0	0.0487805	0.0819672	0.042735	0.0930233	NA	0.0344828	0.0555556	0.0458716	0.0204082	0.0217391	0	NA	NA	0	0	0.05	0	0	0	0.0869565	0.0508475	0.0238095	0	0.0454545	0	0	0.0307692	0.0551181	0	0.0447761	0	0.0882353	0.05	0	0.04	0.111111	0.0545455	0.0823529	0.037037
FBti0019168	0	0	0	0	0	0	0	0	0	0	0	0	0	0	NA	0	0	0	0	0	0	0	NA	0	0	0	0	0	0	0	0	0	0	0	0	0	0	0	0	0	0	0	0	0	0	0	0	0.0666667	0
FBti0019169	0.0777778	0	0	NA	0	0	0	0	0	0	0	0	0	0	NA	0.25	0	0	0	0	0	0	NA	0	0.25	0.0909091	0	0	0	0	0	0	0	0	0	NA	0	0	0.25	0	0	0	0	0	0	0	0	0.130435	0.111111
FBti0019170	NA	NA	1	1	1	NA	NA	1	1	NA	NA	NA	NA	1	NA	NA	1	NA	1	NA	NA	NA	NA	NA	NA	1	NA	NA	1	NA	NA	NA	1	1	NA	NA	1	1	1	NA	NA	1	1	NA	NA	1	1	1	1
FBti0019171	1	NA	NA	NA	NA	NA	NA	NA	NA	NA	NA	NA	NA	NA	NA	NA	NA	1	NA	NA	NA	NA	NA	NA	1	1	NA	NA	NA	NA	NA	NA	NA	NA	NA	NA	1	1	NA	NA	NA	NA	NA	NA	1	NA	NA	NA	NA
FBti0019172	0.0151515	0.0909091	0	0	0	0	0	0.0172414	0	0	0	0	0	0	0	0	0	0	0	0	0	0	NA	0	0	0	0	0	0	0	0	0	0.0285714	0	0	0	0	0	0	0	0	0	0	0	0	0	0	0.0491803	0
FBti0019173	0.0153846	0	0	0	0	0	0	0	0	0	0	0	0	0	0	0	0	0	0	0	0	0	NA	0	0	0	0	0	0	0	0	0	0.0681818	0	0	0	0	0	0	0	0	0	0	0	0	0	0	0.04	0
FBti0019174	1	NA	1	1	1	NA	NA	1	1	1	1	1	1	1	NA	1	1	1	1	1	1	NA	NA	NA	1	1	NA	NA	1	1	1	NA	1	1	1	1	1	1	1	1	1	1	1	1	1	1	1	1	1
FBti0019175	NA	0	0	0	0	0	0	0	0	0	0	0	0.0606061	0	NA	0	0.0447761	0	0	0	0	0	NA	NA	0	0	0	0	0	0	0	0	0	0	0	0	0	0	0	0	0	0	0	0	0	0	0	0	0
FBti0019176	0	0.0333333	0	0	0	0	0	0	0	0	0	0.0243902	0.0280374	0	0	0	0	0	0	0	0	0	NA	0	0	0	0	0	0	0	0	0.133333	0	0	0	0	0	0	0	0	0	NA	0	0	0	0	0	0	0
FBti0019177	0	0.0454545	0.0588235	0	0	0	0	0	0	0.105263	0	0.0285714	0	0.08	0	0	0.0769231	0	0.03125	0.0344828	0.0833333	0	NA	0	0.0222222	0.047619	0	0	0.0322581	0.03125	0	0	0	0	0	NA	0.0212766	0.0434783	0	0.05	0	0	0	NA	0.0243902	0	0	0.0526316	0.05
FBti0019178	0.492308	NA	0.125	0.142857	0.047619	0	0	0.102564	0.0769231	0.0666667	0.225806	0.121951	0.106383	0.0714286	NA	0.0588235	0.0909091	0.0588235	0.0588235	0.0952381	0.0434783	0	NA	0	0	0.113636	0	0	0.0545455	0.0491803	0.0666667	0	0.0843373	0	0.1	0.0714286	0.0540541	0	0.111111	0.0909091	0.0361446	0.148936	0.136364	0.0263158	0.0337079	0.0833333	0.103448	0.166667	0.128205
FBti0019179	0.0151515	0.05	0	0	0	0	0	0	0	0	0	0	0	0	NA	0	0	0	0	0	0	0	NA	0	0	0	0	0	0	0	0	0	0	NA	0	0	0	0	0	0	0	0	0	0	0	0	0	0	0
FBti0019180	1	NA	1	1	1	1	1	1	NA	NA	NA	NA	NA	1	NA	NA	1	NA	NA	NA	1	NA	1	NA	1	NA	1	NA	1	1	1	NA	1	1	NA	NA	NA	NA	1	1	NA	1	NA	1	NA	NA	NA	1	1
FBti0019182	0.046875	0	0	0	0	0	0	0.0350877	0	0	0	0	0	0	0.0555556	0	0	0	0	0	0	0	NA	0	0	0.0425532	0	0	0	0	0	0	0.0275229	0	0	0	0	0	0.0357143	0	0	0	0	0	0	0	0	0.05	0
FBti0019183	0.00909091	0	0	0	0	0	0	0	0	0	0	0	0	0	NA	0	0	0	0	0	0	0	NA	0	0	0.0227273	0	0	0.0714286	0.0645161	0	0	0	0.0625	0	0	0	0	0	0	0	0	0	0	0	0	0	0.0882353	0
FBti0019184	0.186275	0	0.047619	0	0	0	0	0	0.0357143	0.030303	0.0588235	0.0384615	0.0612245	0	NA	0	0	0	0	0.0285714	0	0	NA	NA	NA	0.037037	NA	0	0.130435	NA	0	0	0.192308	0.111111	NA	0	0.0571429	0	0	0	0	0.0769231	0	0	0.02	0.0384615	0.107143	0	0.047619
FBti0019185	0.00892857	0	0	0	0	0	0	0.0606061	0	0	0	0	0	0	NA	0	0	0	0	0	0	0	NA	0	0	0	0	0	0	0	0	0	0.0666667	0	0	0	NA	0	0	0	0	0	0	0	0	0	0	0.0526316	0.12
FBti0019186	0.0227273	0.0833333	0	0	0	0	0	0	0	0	NA	0	0	0	0	0	0	0	0	0	0	0	NA	0	0	0	0	0	0	0	0	0	0	0	0	0	0	0	0	0	0	0	0	0	0	0	0	0.038961	0
FBti0019187	0.4	NA	0	0	0	0	0	0	0	0	0	0	0.05	0	NA	0.333333	0	NA	0	0.0909091	0	0	0	NA	0	0	0	0	0.111111	0	0	0	0.230769	0	0	0	0	0	0.0714286	0	0	0	0	0	0	0	0	0.125	0
FBti0019188	0.0769231	0	0	0	0.125	0	0	0	0	0	NA	0	0	0	0	0	0.037037	NA	0	0	0	0	NA	0	0	0	0	0	0	0	0	0	0.0606061	0	0	0	NA	0.0707071	0	0	0	0	0	0	0	0	0	0.0322581	0
FBti0019189	0.0378788	0	0	0	0	0	0	0.0526316	0	0	0	0	0	0	0.0555556	0	0	0	0	0	0	0	NA	0	0	0.0526316	0	0	0	0	0	0	0.0422535	0	0	0	0	0	0	0	0	0	0	0	0	0	0	0.0416667	0.2
FBti0019190	0	0	0.0952381	0.2	0.125	0	0	0.097561	0.0322581	NA	0.294118	0.05	0.0952381	0.103448	0.0555556	0.115385	0.107143	NA	0.037037	NA	NA	0	NA	0	0.0833333	0.176471	0	0	0.12	0.0322581	0.030303	0	0.151515	0	0.125	NA	0.0555556	NA	0.0869565	0.1875	NA	0.227273	0.157895	0.0357143	NA	0.047619	NA	0.0980392	0.0967742
FBti0019191	1	NA	1	1	1	NA	NA	1	NA	NA	NA	NA	NA	1	NA	NA	NA	1	NA	NA	NA	NA	NA	NA	NA	1	NA	NA	NA	1	NA	NA	NA	NA	NA	NA	1	NA	1	NA	NA	NA	NA	NA	1	1	NA	1	1
FBti0019192	0.0227273	0	0	0	0	0	0	0	0.0357143	0	0	0	0	0.0746269	0.0555556	0.0666667	0.0909091	0.0227273	0.0571429	0	NA	0.0357143	NA	0	0	0.0491803	0	0	0.0909091	0	0.0322581	0	0.03125	0.0769231	0	NA	0.0444444	0.04	0.238095	0	0	0.0555556	0.0833333	0	0	0	0	0.0263158	0
FBti0019193	0	0	0	0	0	0	0	0.04	0	0	0.0588235	0	0	0	NA	0.0555556	0	0	0	0	0	0	NA	0	0	0.103448	0	0	0	0	0	0	0	NA	0	0	0	0	0	0	0	0	0	0	0	0	0	0.0909091	0.153846
FBti0019194	0.0615385	0.0416667	0.0789474	0.103448	0.0352941	0.12	0	0	0.15625	0	0.0666667	0.0512821	0.130435	0.158879	0.166667	0.162162	0.126761	0	0.0243902	0.04	0.0625	0.0666667	NA	0	0.0886076	0.162791	0.2	0.0909091	0.0833333	0.0833333	0.0337079	0.0909091	0.038961	0.0980392	0.0434783	0.0769231	0.101124	0.0992366	0	0.08	0.0612245	0.0731707	0.108696	0.037037	0.107143	0.0833333	0.0571429	0.0958904	0.114286
FBti0019195	0.0322581	0	0	0	0	0	0	0	0	0	0	0	0.0344828	0	NA	0	0	0	0	0	0	0	NA	0	0	0	0	0	0	0	0	0	0.0425532	0	0	0	0	0	0	0	0	0	0	0	0	0	0	0.0285714	0
FBti0019196	0.00757576	0	0	0	0	0	0	0	0	0	0	0	0	0	0	0	0	0	0	0	0	0	NA	0	0	0.0526316	0	0	0	0	0	0	0.0487805	0	NA	0	0	0	0	0	0	0	0.0447761	0	0	0	0	0.0434783	0
FBti0019197	1	1	1	1	1	1	1	1	1	1	1	1	1	1	1	1	1	1	1	1	1	1	1	1	1	1	1	NA	1	1	1	1	1	1	1	1	0.958333	1	1	1	1	1	1	1	1	1	1	1	1
FBti0019198	0.0151515	0.0384615	0	0	0	0	0	0	0	0	0	0	0	0	0	0	0	0	0	0	0	0	NA	0	0	0	0	0	0.0612245	0	0.0697674	0	0	0	0	0	0	0	0	0	0	0	0.0555556	0	0	0	0	0.103448	0.1
FBti0019199	NA	NA	NA	NA	NA	NA	NA	1	1	NA	NA	NA	NA	NA	NA	NA	NA	NA	NA	NA	NA	NA	NA	NA	NA	NA	1	1	NA	NA	1	NA	NA	NA	NA	1	NA	1	NA	1	NA	NA	NA	NA	1	NA	NA	NA	NA
FBti0019200	NA	NA	NA	NA	0	NA	NA	0.0625	0	0	0	0	0	0.25	NA	NA	0	NA	NA	NA	0	NA	NA	NA	0	0	0	0	0	NA	NA	0	0	NA	NA	NA	0	0	0	NA	0.047619	0	0.125	0	0	0	NA	0.25	0.2
FBti0019201	0.151515	0	0	0	0	0	0	0	0.030303	0	NA	0	0	0.0212766	0.111111	0.117647	0	0.0181818	0	0	0	0	NA	0	0	0.0361446	0	0	0	0.03125	0.0344828	0	0	0	0	0	0	0	0.0322581	0	0	0	0	0.0243902	0.025641	0	0.037037	0	0
FBti0019202	1	1	1	1	1	1	1	1	1	1	1	0.875	1	1	NA	1	1	1	1	1	0.866667	1	1	1	1	1	1	1	0.875	0.833333	1	1	1	0.833333	1	1	0.928571	0.92	1	1	1	1	1	1	1	1	0.8	1	1
FBti0019203	1	1	1	1	1	1	1	1	1	1	1	1	1	1	1	1	1	1	1	1	1	1	1	1	1	1	1	1	1	1	1	1	1	1	1	1	1	1	1	1	1	1	1	1	1	1	1	1	1
FBti0019204	0	0	0	0	0	0	0	0	0	0	0	NA	0	0	0	0.0833333	NA	0	0	0	0	0	NA	0	0	0	0	0	0.125	0	0	0	0.0350877	NA	NA	0	0	0	0	0	0	NA	0	0	0	0	NA	0.0175439	0
FBti0019205	0	0	0	0	0	0	0	0	0	0	0	0	0	0	0	0	0	0	0	0	0	0	NA	0	0	0	0	0	0	0	0	0	0.0888889	0	0	0	0	0.0318471	0	0	0	0	0	0	0	0	0	0.0714286	0
FBti0019206	0.0327869	0.0333333	0	0	0	0	0	NA	0	0	0	0	0	0	NA	0	0	0	0	0.0512821	0	0	NA	0	0	0	0	0	0.0416667	0	0	0	0.0588235	0	0	0	0.0177515	NA	0.0307692	0	0	0	0	0	0	0	0	0	0
FBti0019207	0.00769231	0	0	0.133333	0	0	0	0.0576923	0	NA	0.176471	0	0	0	0	0	0	0	0	0	NA	0	NA	0	0	0.0227273	0	0	0	0	0	0	0.0526316	0	0	0	0	0	0	0	NA	0	0.037037	0	0	0	0.0769231	0.107143	0
FBti0019210	0.015625	0	0	0	0	0	0	0	0	0	0	0	0	0.103448	0	0.0588235	0	0	0	0	0	0	NA	0	0	0	0	0	0	0.117647	0	0	0	0	0	0	0	0	0	0	0	0	0	0	0	0	0	0.130435	0
FBti0019211	0.03	0.107143	0	0	0.0857143	0.142857	0.0208333	0.0252101	0	0	0	0.04	0.0344828	0.025	NA	0	0	0.0217391	0	0	0	0.0625	NA	0	0.0232558	0.02	0.0909091	0.111111	0.0422535	0	0	0.0337079	0.101449	0.135135	0	0.047619	0	0.05	0.0588235	0.047619	0	0.0625	0	0.027027	0.0425532	0	0	0.0294118	0
FBti0019212	0.73913	NA	NA	NA	0.4	NA	NA	0.666667	0.5	NA	NA	NA	0.5	0.333333	NA	NA	0.6	NA	0.333333	0	0.333333	NA	NA	NA	0.4	0.666667	NA	NA	NA	0.714286	0.333333	NA	0.444444	NA	NA	NA	0.25	0.5	NA	0.5	NA	NA	NA	0.25	0.4	0.714286	0.25	0.4	0.5
FBti0019213	NA	NA	0	0	0	NA	NA	0.137931	0	0	0	0	0	0	NA	0	0	0	0	0	0	NA	NA	NA	0	0	NA	NA	0	0	0	NA	0	0	NA	0	0	0	0	0	0	0	0	0	0	NA	0	0.0909091	0.153846
FBti0019214	0.00769231	0	0	0	0	0	0	0	0	NA	0	0	0	0	0	0	0	0	0	0	0	0	NA	0	0	0.0192308	0	0	0	0	0	0	0	0	0	0	0	0	0	0	0	0	NA	0	0	0	0	0.0243902	NA
FBti0019217	0.25	0	0	0	0.0512821	0	0.05	0.0833333	0	0.0967742	0.0454545	0.0508475	0.0823529	0.0495049	NA	0.130435	0.0508475	0.102564	0.045045	0	0.0410959	0.1875	NA	0	0.0222222	0	0.0952381	0.0689655	0.0617284	0.0508475	0	0.179487	0.047619	0.0545455	0.142857	0.0857143	0.0222222	0.0413223	0.030303	0.0882353	0.032967	0.0634921	0.0285714	0.05	0.0384615	0.0731707	0.104478	0.0793651	0.05
FBti0019218	0.00833333	0.05	0.2	0.230769	0.272727	0	0	0.534884	0.28	0.35	0.714286	NA	0.291667	0.0952381	NA	0.529412	0.5	0.289474	0.288889	0.25	0.363636	0	NA	0	0.142857	0.15942	0	0	0.47619	0.2	0.268293	0	0.166667	0.230769	0.333333	0.636364	0.295455	0.294118	0.346154	0.333333	0.183099	0.24	0.5	0.0714286	0.3	0.230769	0.136364	0.585366	0.833333
FBti0019219	0	NA	NA	NA	NA	0	0	NA	NA	NA	NA	NA	NA	NA	0	NA	NA	NA	0.0454545	0	NA	0	NA	0	NA	NA	0	0	NA	NA	NA	0	0.030303	NA	NA	NA	NA	NA	NA	NA	NA	NA	NA	NA	NA	NA	NA	NA	NA
FBti0019220	0.0151515	0	0	0	0	0	0	0.0204082	0	0	NA	0	0	0	0	0	0	0	0	0	0	0	NA	0	0	0	0	0	0	0	0	0	0	0	0	0	0	0	0	0	0	0	0	0	0	0	0.0422535	0	0
FBti0019223	0.241071	0.730769	0.0645161	0.0384615	0.0454545	0	0.0434783	0.129032	0	0.115385	0.0833333	0.0857143	0.0454545	0.025641	NA	0.0882353	0.0638298	0	0.0882353	0.107143	0.102041	0.2	NA	0.764706	0.027027	0.0327869	0.04	0.05	0.0769231	0.0508475	0	0.0606061	0	0.047619	0.0625	0.128205	0.0526316	0.0731707	0.0714286	0.0714286	0	0.05	0	0	0	0	0.0357143	0	0
FBti0019224	0	NA	0	0	0	0	0	0	0	NA	0	NA	0	0	NA	0	0	0	0	NA	0	0	NA	0	0	0	0	0	0	0	NA	0	0	0	0	NA	0	0	0	0	0	0	0	0	NA	0	0	0	0
FBti0019231	0	0	0	0	0	0	0	0	0	0	NA	0	0	0	0	0	0	0	0	0	0	0	NA	0	0	0	0	0	0	0	0	0	0	NA	0	0	0	0	0	0	0	0	0	0	0	0	0	0	0.1
FBti0019232	1	1	1	1	1	1	1	1	1	1	1	1	1	1	1	1	1	1	1	1	1	1	1	1	1	1	1	1	1	1	1	1	1	1	1	1	1	1	1	1	1	1	1	1	1	1	1	1	1
FBti0019234	0.0725806	0.933333	1	1	1	0.481481	0.762712	0.860465	1	0.904762	0.714286	0.736842	0.842105	0.756098	0.888889	0.789474	0.866667	0.777778	0.73913	0.913043	0.76	0.90625	0.5	0.833333	0.333333	0.789474	1	0.931034	0.636364	0.52381	0.533333	0.846154	0.722222	0.7	0.894737	0.888889	0.769231	0.609756	0.853659	1	0.8	0.913043	0.75	0.9	0.826087	0.931034	0.913043	1	0.894737
FBti0019235	1	1	1	1	1	1	1	1	1	1	1	1	1	1	1	1	1	1	1	1	1	1	1	1	1	1	1	1	1	1	1	1	1	NA	1	1	1	1	1	1	1	1	1	1	1	1	1	1	1
FBti0019236	0.163636	0.05	0	0	0	0	0	0.0882353	0	NA	NA	NA	0.0625	NA	NA	0.2	NA	NA	0.037037	NA	NA	0	NA	NA	0.0526316	0.0227273	0	0	0.0714286	0	0	0	0.0277778	0	0.142857	NA	0	0.0166667	NA	NA	0	0	NA	NA	0	0	NA	0	0
FBti0019238	0	0	0	0	0	0	0	0	0	0	0	0	0	0	NA	0	0	0	0	0	0	0	NA	0	0	0	0	0	0	0.0263158	0	0	0.0263158	0	0	0	0	0	0	0	0	0	0	0	0	0	0	0.0434783	0
FBti0019239	1	1	1	1	1	1	1	1	1	1	1	1	1	1	1	1	1	1	1	1	1	1	1	1	1	1	1	1	1	1	1	1	1	1	1	NA	1	1	1	1	1	1	1	1	1	1	1	1	1
FBti0019245	1	1	1	1	1	1	1	1	1	1	1	1	1	1	1	1	1	NA	1	1	1	1	1	1	1	1	1	1	1	1	1	1	1	1	1	NA	1	1	1	1	1	1	1	1	1	1	1	1	1
FBti0019246	1	1	1	1	1	1	1	1	1	1	1	1	1	1	1	1	1	1	1	1	1	1	1	1	1	1	1	NA	1	1	1	1	1	1	1	1	1	1	1	1	1	1	1	1	1	1	1	1	1
FBti0019248	1	1	1	1	1	1	1	1	1	1	1	1	1	1	1	1	1	1	1	1	1	1	1	1	1	1	1	1	1	1	1	1	1	1	1	1	1	1	1	1	1	1	1	1	1	1	1	1	1
FBti0019249	1	1	1	1	1	1	1	1	1	1	1	1	1	1	1	1	1	1	1	1	1	1	1	1	1	1	1	1	1	1	1	1	1	1	1	1	1	1	1	1	1	1	1	1	1	1	1	1	1
FBti0019251	1	1	1	1	1	1	1	1	1	1	1	1	1	1	1	1	1	1	1	1	1	1	1	1	1	1	1	1	1	1	1	1	1	1	1	1	1	1	1	1	1	1	1	1	1	1	1	1	1
FBti0019258	1	1	1	1	1	1	1	1	1	1	1	1	1	1	1	1	1	1	1	1	1	1	1	1	1	1	1	1	1	1	1	1	1	1	1	1	1	1	1	1	1	1	1	1	1	1	1	1	1
FBti0019259	1	1	1	1	1	NA	1	1	1	1	1	1	1	1	1	1	1	1	1	1	1	1	1	1	1	1	1	1	1	1	1	1	1	1	1	1	1	1	1	1	1	1	1	1	1	1	1	1	1
FBti0019262	1	1	1	1	1	1	1	1	1	1	1	1	1	1	1	1	1	1	1	1	1	1	1	1	1	1	1	1	1	1	1	1	1	1	1	1	1	1	1	1	1	1	1	1	1	1	1	1	1
FBti0019270	1	NA	1	1	1	1	1	1	1	1	1	1	1	1	NA	1	1	1	1	1	1	1	1	NA	1	1	1	1	1	1	1	1	1	1	1	1	1	1	1	1	1	1	1	1	1	1	1	1	1
FBti0019271	1	1	1	NA	1	1	1	1	NA	NA	NA	NA	1	1	NA	1	NA	1	NA	1	NA	1	1	1	1	1	1	1	1	NA	1	1	NA	NA	1	NA	NA	1	1	1	1	1	NA	NA	1	1	1	1	NA
FBti0019274	1	1	1	1	NA	1	1	1	1	1	1	1	1	1	NA	1	1	1	1	1	1	1	1	1	1	1	1	1	1	1	1	1	1	1	1	1	1	1	1	1	1	1	1	1	1	1	1	1	NA
FBti0019276	0.277778	1	0.944444	0.875	0.837838	1	0.910448	0.490909	0.809524	0.931034	0.818182	1	0.728814	0.78125	NA	0.846154	0.708333	0.567568	0.446809	0.744681	0.794872	0.8125	0.238938	0.921053	1	0.970588	0.785714	0.857143	0.818182	0.823529	0.933333	0.815385	0.924528	0.727273	0.483871	0.351351	0.527778	0.530864	0.447368	0.944444	0.894737	0.823529	0.924528	0.851852	0.891892	0.857143	0.918367	0.833333	0.703704
FBti0019278	0.015873	0	0	0	0	0	0	0	0	0	0.0178571	0	0	0	NA	0	0	0	0	0	0	0	NA	0	0	0	0	0	0.0361446	0	0	0	0	0	0.0645161	0	0	0	0	0	0	0	0	0	0	0	0	0	0
FBti0019279	0.0606061	0	0.0434783	0	0	0	0.0434783	0.113208	0.0379747	0	0.030303	0.0416667	0.0181818	0	0.0555556	0.0333333	0	0.034965	0.0333333	0.0697674	0.0689655	0	NA	0.0416667	0	0.027027	0	0	0.08	0.0357143	0.0731707	0.0434783	0.0495049	0.111111	0.105263	0	0.0387597	0.0416667	0.0444444	0.0491803	0	0	0.03125	0.0212766	0	0	0	0.0434783	0.05
FBti0019281	0.015625	0	0	0	0	0	0	0	0	0	0	0	0	0	NA	0	0	0	0	0	0	0	NA	0	0	0.0265487	0	0	0.025641	0.0217391	0	0	0.030303	0	0	0	0	0	0	0	0	0	0	0	0	0	0	0.0508475	0
FBti0019283	0.0227273	0	0	0	0	0	0	0.0192308	0	0	0	0	0.0363636	0	0.0555556	0	0	0	0	0	0	0	NA	0	0	0	0	0	0	0	0	0	0	0	0	0.0526316	0	0	0	0.027027	0.0232558	0	0	0	0	0	0	0.0487805	0
FBti0019284	1	1	1	1	1	1	1	1	1	1	1	1	1	1	1	1	1	1	1	1	1	1	1	1	1	1	1	1	1	1	1	1	1	1	1	1	1	1	1	1	1	1	1	1	1	1	1	1	1
FBti0019285	0.0151515	0	0	0	0	0	0	0	0	0	0	0	0	0	0	0	0	0	0	0	0	0	NA	0	0	0	0	0	0.0204082	0	0	0	0.0447761	0	0.0967742	0	0	0	0.0754717	0	0	0	0	0	0	0	0	0	0
FBti0019286	0	0	0	0	NA	0	0	0	0	0	0	0	0	0	NA	0	0	0	0	0	0	0	NA	0	0	0	0	0	0	0	0	0	0	NA	0	0	0	0	0	0	0	0	0	0	0	NA	0	0	0
FBti0019287	1	1	1	1	1	1	1	1	1	1	1	1	1	1	1	1	1	1	1	1	1	1	1	1	1	1	1	1	1	1	1	1	1	1	1	1	1	1	1	1	1	1	1	1	1	1	1	1	1
FBti0019293	1	1	1	1	1	1	1	1	1	1	1	1	1	1	1	1	1	1	1	1	1	1	1	1	1	1	1	1	1	1	1	1	1	1	1	1	1	1	1	1	1	1	1	1	1	1	1	1	1
FBti0019294	0.030303	0.75	0.782609	0.688889	0.754386	0.953488	0.87037	0.434783	0.578947	0.459459	0.434783	0.73913	0.471264	0.558442	0.777778	0.508772	0.698113	0.344828	0.631579	0.681818	0.464286	0.8125	0.333333	0.944444	0.529412	0.662651	0.789474	0.710526	0.692308	0.755102	0.633803	0.875	0.606061	0.5	1	0.647059	0.480519	0.481481	0.333333	0.6	0.68254	0.733333	0.727273	0.611111	0.836066	0.628571	0.583333	0.461538	0.64
FBti0019296	0.00769231	0.107143	0.0833333	0	0.075	0.25	0.148936	0.0923077	0.0571429	0.0571429	0	0.0645161	0.101124	0.226415	NA	0.206897	0.09375	0.0697674	0.111111	0.0606061	0.142857	0.34375	NA	0.25	0.111111	0	0.181818	0.12	0.169811	0.166667	0.15942	0.107143	0.0693069	0.142857	0.166667	0.181818	0.0693069	0.0526316	0	0.0967742	0.106383	0.0606061	0.0789474	0.075	0	0.190476	0.0697674	0.0877193	0.0454545
FBti0019297	1	1	1	1	1	1	1	1	1	1	1	1	1	1	1	1	1	1	1	1	1	1	1	1	1	1	1	1	1	1	1	1	1	1	1	1	1	1	1	1	1	1	1	1	1	1	1	1	1
FBti0019298	0.0606061	0.0357143	0	0	0	0	0	0.0357143	0	0	0	0	0	0	0	0	0.0384615	0	0	0	0	0	NA	0	0	0.04	0	0	0.0384615	0.037037	0	0	0.103448	0.166667	0	0	0	0.023622	0.0357143	0.05	0	NA	0	0	0	0	0	0.04	0
FBti0019299	0.983051	NA	0.666667	0.8	0.6	NA	NA	NA	0.75	NA	1	0.666667	1	1	0.944444	1	0.8	1	1	0.75	NA	NA	NA	NA	1	1	0.666667	NA	1	NA	0.833333	NA	1	NA	NA	1	1	1	NA	1	0.75	0.75	0.857143	NA	0.818182	1	0.714286	1	1
FBti0019300	0.00793651	0	0	0	0.0232558	0	0	0.0314465	0	0	0	0.0465116	0	0	NA	0.0697674	0	0	0	0	0	0	NA	0	0	0	0	0	0.0352941	0	0	0	0.032967	0	0	0	0	0	0	0	0	0	0	0	0	0	0	0.0227273	0
FBti0019301	0	0	0	0	0	0	0	0	0	0	0	0	0	0	0	0	0	0	0	0	0	0	NA	0	0	0	0	0	0	0	0	0	0	0	0	0	0	0	0	0	0	0	0	0	0	0	0	0	0
FBti0019302	1	1	1	1	1	1	1	1	1	1	1	1	1	1	1	1	1	1	1	1	1	1	1	1	1	1	1	1	1	1	1	1	1	1	1	1	1	1	1	1	1	1	1	1	1	1	1	1	1
FBti0019303	1	1	1	1	1	1	1	1	1	1	1	1	1	1	NA	1	1	1	1	1	1	1	1	1	1	1	1	1	1	1	1	1	1	1	1	1	1	1	1	1	1	1	1	1	1	1	1	1	1
FBti0019304	1	NA	1	1	1	1	1	1	1	1	1	1	1	1	NA	1	1	1	1	1	1	1	1	NA	1	1	1	1	1	1	1	1	1	1	1	1	1	1	1	1	1	1	1	1	1	1	1	1	1
FBti0019305	0	0	0	0	0.0217391	0	0	0	0	0	0	0	0.0740741	0.030303	NA	0	0	0	0.04	0	0	0	NA	0.1875	0	0	0	0	0.102041	0	0.0444444	0	0.0212766	0.0384615	0	0	0.0333333	0.042735	0.038961	0	0	0	0	0	0	0.0344828	0	0.0487805	0.075
FBti0019306	0.0446429	0	0	0	0	NA	0	0	0	NA	0	0	0.0136986	0	NA	0	0	0	0	0	0	0	NA	0	0	0.0357143	0	0	0	0	0	0	0.0654206	0	0	0	0	0.0384615	0	0	0	0	0	0	0	0	0	0.02	0
FBti0019307	0	0	0	0	0	0	0	0	0	0	0.0793651	0	0	0	NA	0	0	0	0	0	0	0	NA	0	0	0	0	0	0	0	0	0	0.04	0	0	0	0	NA	0	0	0	0	0	0	0	0	0	0	NA
FBti0019308	0.0227273	0	0	0	0	0	0	0	0	0	0	0	0	0	NA	0	0	0	0	0	0	0	NA	0	0	0	0	0	0	0	0	0	0	0	0.157895	0	0	0	0	0	0	0	0	0	0	0	0	0	0
FBti0019309	0.151515	0.0454545	0.169811	0.0989011	0.107692	0.0909091	0.079646	0.0179641	0.102041	0.138462	0.0632911	0.0645161	0.0447761	0.048951	NA	0.0645161	0.135135	0.115044	0.0852713	0	0.142857	0.133333	NA	0.142857	0.116279	0.0350877	0.1	0.148936	0.0967742	0.05	0.128713	0.0555556	0.0652174	0.0588235	0.0526316	0	0.033557	0.0632911	0.0175439	0.04	0.0707071	0.0566038	0.0652174	0.060241	0.0588235	0.06	0.0851064	0.0377358	0
FBti0019310	0.046875	0.0357143	0	0	0	0	0	0	0	0	0	0	0	0	NA	0	0	0	0	0	0	0	NA	0	0.04	0	0	0	0	0	0	0	0.0208333	0	0	0	0	0	0.0191083	0	0.0212766	0	0	0	0	0	0	0	0
FBti0019311	0	0	0	0	0	0	0	0	0	0	0	0	0	0	NA	0	0	0	0	0	0	0	NA	0	NA	0	0	0	0.0322581	0	0	0	0	0	NA	0	0	0	0	0	0	0	0	0	0	0	0	0.0265487	0
FBti0019312	0.234375	0.115385	0	0.428571	0.12	0.128205	0.148936	0.0555556	0	0	0	NA	0.1875	0.230769	0.333333	0	0.25	0	0.0909091	0.2	0	0.15625	0.015625	0.416667	0.176471	0	0.375	0.111111	0.2	0.25	0	0	0.142857	0	0.142857	0.333333	0.230769	0.136364	0.285714	0	0.133333	0.166667	0	0	0	0.466667	0.130435	0.166667	0.166667
FBti0019313	0	0	0	0	0	0	0	0	0	0	0	0	0	0	0	0	0	0	0	0	0	0	NA	0	0	0	0	0	0	0.03125	0	0	0	0	0	0	0	0	0	0	0	0	0	0	0	0	0	0	0.037037
FBti0019314	0.0634921	0.0384615	0	0.0512821	0.0707071	0.1	0	0.0377358	0.0909091	0.0769231	0	0.0625	0	0.0894309	NA	0.0877193	0.0422535	0.114504	0.0315789	0	0	0.09375	NA	0	0	0.027027	0.0967742	0.0606061	0	0.107143	0	0	0.0526316	0	0.0454545	0.0645161	0	0.0420168	0.0927835	0.075	0	0	0.121951	0	0	0	0.111111	0.0645161	0
FBti0019315	0.030303	0.214286	0.230769	0.183099	0.122807	0.581395	0.623529	0.121951	0.25	0.151515	0.307692	0.172414	0.181818	0.119048	NA	0.15493	0.127273	0.120879	0.189189	0.0352941	0.0384615	0.4375	NA	0.46875	0.2	0.297297	0.238095	0.457143	NA	0.169811	0.215686	0.30303	0.128205	0.16129	0.333333	0.125	0.0927835	0.0956522	0.216216	0.157895	0.206349	0.222222	0.306122	0.097561	0.162791	0.0943396	0.36	0.111111	0.0645161
FBti0019316	1	1	1	1	1	1	1	1	1	1	1	1	1	1	NA	1	1	1	1	1	1	1	1	1	1	1	1	1	1	1	1	1	1	1	1	1	1	1	1	1	1	1	1	1	1	1	1	1	1
FBti0019317	1	1	1	1	1	1	1	1	1	1	1	1	1	1	1	1	1	1	1	1	1	1	1	1	1	1	1	1	1	1	1	1	1	1	1	1	1	1	1	1	1	1	1	1	1	1	1	1	1
FBti0019318	1	NA	NA	NA	1	NA	1	1	NA	NA	NA	NA	NA	1	0.277778	NA	NA	NA	NA	NA	NA	NA	1	1	1	1	NA	1	1	NA	NA	1	1	NA	NA	NA	NA	1	1	NA	NA	1	NA	NA	NA	NA	NA	1	1
FBti0019319	1	1	1	1	1	1	1	1	1	1	1	1	1	1	1	1	1	1	1	1	1	1	1	1	1	1	1	1	1	1	1	1	1	1	1	1	1	1	1	1	1	1	1	1	1	1	1	1	1
FBti0019320	0	0	0	0	0	0	0	0	0	0	0	0	0	0	0	0	0	0	0	0	0	0	NA	0	0	0	0	0	0	0	0	0	0	0	0	0	0	0	0	0	0	0	NA	0	0	0	0	0.047619	0
FBti0019321	0	0.0333333	0	0	0	0	0	0	0	0	0	0	0	0	0	0	0	0	0	0	0	0	NA	0	0	0	0	0	0.0422535	0	0	0	0.0810811	0	0	0	0	0	0	0	0	0	0	0	0	0	0	0.0307692	0
FBti0019324	1	NA	NA	NA	1	NA	1	1	NA	NA	1	NA	1	1	NA	NA	1	1	1	NA	1	NA	1	NA	NA	1	1	NA	NA	1	NA	NA	1	NA	NA	NA	1	1	NA	NA	NA	1	NA	1	NA	1	NA	1	NA
FBti0019327	1	1	1	1	1	1	1	1	1	1	1	1	1	1	1	1	1	1	1	1	1	1	1	1	1	1	1	1	1	1	1	1	1	1	1	1	1	1	1	1	1	1	1	1	1	1	1	1	1
FBti0019329	1	1	1	1	1	1	1	1	1	1	1	1	1	1	1	1	1	1	1	1	1	1	1	1	1	1	1	1	1	1	1	1	1	1	1	1	1	1	1	1	1	1	1	1	1	1	1	1	1
FBti0019330	0.016129	0	0.166667	0	0.119048	0	0.0714286	0.0555556	0.0933333	0.0857143	0.0666667	0.115385	0.155556	0.0825688	NA	0	0.111111	0.0952381	0.0816327	0.0847458	0	0.09375	NA	0.25	0.104762	0.203125	0.142857	0.0752688	0.0344828	0.0666667	0.105882	0.0208333	0.12069	0	0.0769231	0.0612245	0.0864198	0.125	0	0.0769231	0.0888889	0.193548	0.103448	0.114286	0.0891089	0.122807	0.253731	0.111111	0.15625
FBti0019333	0.0530303	0	0	0	0	0.0833333	0	0	0	0.037037	NA	0	0	0	NA	0	0	0	0	0	0	0	NA	0	0	0	0	0	0	0	0	0	0.0857143	0	0	0	0	0	0.0612245	0	0	0	0	0	0	0	0	0.0666667	0
FBti0019334	0.0859375	0.0454545	0	0	0	0	0	0.025	0	0	0	0	0	0	0	0	0	0	0	0	0	0	NA	0	0	0.0120482	0	0	0	0	0	0	0.0458716	0	0	0	0	0	0.02	0	0	0	0	0	0	0	0	0.0192308	0
FBti0019335	0.00757576	0.25	0.105263	0.0642202	0	0	0.0294118	0	0	0	0	0	0	NA	0.111111	0.0425532	0	0	0	0	0	0.03125	NA	0	0	0	0	0	0.0337079	0	0.0535714	0	0	0	0	0	0	0	0	0	0.06	0	0.0526316	0	0	0.0222222	0.0392157	0.0326797	0
FBti0019336	0.00769231	0	0	0	0	0	0	0	0	0	0	0	0	0	NA	0	0	0	0	0	0	0	NA	0	0	0.0238095	0	0	0.0967742	0	0	0	0.0363636	0	0	0	0	0	0	0	0	0	0	0	0	0	0	0.025	0
FBti0019337	0	0	0	0	0	0	0	0	0	0	0	0	0	0	0	0.0810811	0	0	0	0	0	0	NA	0	0	0.0714286	0	0	0.0416667	0	0	0	0	0	0	0	0	0	0	0	0	0	0	0	0	0	0	0.0505051	0
FBti0019338	0.0230769	0.0416667	0	0	0	0	0	0	0	0	0	0	0.0384615	0	NA	0.0833333	0	0	0	0.0384615	0	0	NA	0	0	0.0447761	0	0	0.0512821	0	0	0	0.130435	0	0	0	0	0	0	0	0	0	0	0	0	0	0	0.2	0
FBti0019339	0	0	0	0	0	0	0	0	0	0	0	0	0	0	0	0	0	0	0	0	0	0	NA	0	0	0	0	0	0.0612245	0	0	0	0	0	0	0	0	0	0	0	0	0	0	0	0	0	0	0	0
FBti0019340	NA	NA	NA	NA	NA	NA	NA	0	NA	0.25	NA	0	NA	NA	NA	0.25	NA	0.142857	0	0	0	NA	NA	NA	NA	NA	NA	NA	NA	NA	0.333333	NA	0	NA	NA	NA	0	0	NA	NA	NA	NA	NA	NA	NA	NA	NA	0.2	NA
FBti0019341	0.527778	NA	0	0.25	0.142857	0	0	0	0	0	0	0.0555556	0	0.142857	NA	0	0.166667	0.333333	0.2	0	0.133333	NA	0	NA	0	0.2	0	0	0.2	0.12	0.0434783	NA	0.047619	0	0.333333	0	0.111111	0.0384615	0.272727	0.133333	0.0638298	0.142857	0.0588235	0	0.04	0.05	0.103448	0.0666667	0.375
FBti0019344	0.122642	NA	0.36	0.290323	0.230769	0	0.173333	0.154639	0.285714	0.363636	0.428571	0.0833333	0.235294	0.147059	NA	0.255814	0.181818	0.111111	0.147541	0.272727	0.25	0.125	NA	0.5	0.179487	0.176471	0.105263	0.122807	0.1	0.302326	0.2	0.294118	0.148148	0.238095	0.375	0.375	0	0.0632911	0.488372	0	0.217391	0.153846	0.4	0.0526316	0.0833333	0.285714	0.37931	0.208333	0.15
FBti0019345	0	0.0333333	0	0	0	0	0	0	0	0	0	0	0	0	0	0.0434783	NA	0	0	0	0	0	NA	0	0	0	0	0	0	0	0	0	0	NA	0	0	0	0.0192308	0	0	0	0	0	0	0	0	0	0	0
FBti0019346	0.0483871	0	0	0	0	0	0	0	0	0	0	0	0	0	NA	0.0666667	0	0	0	0	0.0666667	0	NA	0	0	0.0482759	0	0	0.0769231	0	0	0	0	0	0	0	0	0.105263	0	0	0	0	0	0	0	0	0	0.0769231	0.1
FBti0019349	0.101562	0.0909091	0	0	0	0	0	0	0	0	0	0	0	0	NA	0	0.0410959	0.0506329	0.0322581	0.0277778	0	0	NA	0	0	0	0	0	0	0	0.0434783	0	0	0	0.0666667	0	0	0.0232558	0.0638298	0	0	0.0526316	0.037037	0.0204082	0	0	0.0434783	0	0.0606061
FBti0019350	0	0.0357143	0	0	0	0	0	0	0	0	0	0	0	0	NA	0.0285714	0	0	0	0.0352941	0	0	NA	0	0	0	0	0	0	0.0434783	0	0	0	0.0588235	0	0	0	0	0	0	0	0	0	0	0	0	0	0.030303	0
FBti0019353	0.775	NA	0.333333	0.4	NA	NA	NA	0.666667	NA	NA	0.666667	0	0.411765	0.222222	NA	0.25	NA	NA	NA	NA	0.5	NA	NA	NA	1	NA	NA	0	1	0.25	NA	NA	0.1	0.5	0.333333	NA	0.333333	0.5	NA	0.25	0.5	NA	0.25	0.2	0	0.666667	0.0666667	0.25	NA
FBti0019354	0.0263158	0.15	0.15	0.128205	0.0697674	0	0.184211	0.0731707	0.0666667	0	0.0714286	0.108108	0.0864198	0.0789474	NA	0.111111	0.0588235	0.116279	0.0769231	0.0724638	0.0689655	0.09375	NA	0	0.0689655	0.0857143	0.0833333	0.162791	0	0.0833333	0.119048	0	0.0508475	0	0	0.153846	0.0645161	0.0625	0.190476	0.0952381	0.132075	0.0625	0.106383	0	0.0857143	0.0833333	0.117647	0.146341	0.1875
FBti0019355	1	1	1	1	1	1	NA	1	1	1	1	1	1	1	1	1	1	1	1	1	1	1	1	1	1	NA	1	1	1	1	1	1	1	1	1	1	1	1	1	1	1	1	1	1	1	1	1	1	1
FBti0019356	0.28	NA	0	0.5	0.142857	0	0	0	0	0	0.2	0	0.0526316	0.1875	0.722222	0.125	0.142857	NA	0.125	0.142857	0	NA	0	NA	0	0.4	0	0	0.2	0.133333	0.222222	NA	0.0731707	0.181818	0	0	0.375	0.153846	NA	0.0625	0.333333	0.0769231	0.125	0	0.117647	0.166667	0	0.0625	0.5
FBti0019357	0	0	0	0	0	0	0	0	0	0	0	0	0	0	NA	0	0	0	0	0	0.0566038	0	NA	0	0	0	0	0	0	0	0	0	0.0731707	0	0	0	0	0	0	0	0	0	0	0	0	0	0	0	0
FBti0019358	0	0	0	0	0	0	0	0.025641	0	0	0	0	0	0	NA	0	0	0	0	0	0	0	NA	0.0625	0	0.0714286	0	0	0.0645161	0.0333333	0	0	0	0	0	0	0	0	0	0	0	0	0	0	0	0	0	0	0.151515
FBti0019359	1	1	1	1	1	1	1	1	1	1	1	1	1	1	NA	1	1	1	1	1	1	1	1	1	1	1	1	1	1	1	1	1	1	1	1	1	1	1	1	1	1	1	1	1	1	1	1	1	1
FBti0019360	0.0181818	0	0.230769	0.278689	0.113924	0.0638298	0.280899	0.12	0.0487805	0.125	0.111111	0.183673	0.109244	0.176471	NA	0.207547	0.175	0.133333	0.104478	0.15942	0.05	0.40625	NA	0.178571	0.2	0.196262	0.428571	0.424242	0.108434	0.0769231	0.0952381	0.0208333	0.2	0.1875	0.481481	0.1	0.0697674	0.0983607	0.0434783	0.157895	0.146341	0.128205	0.236364	0.153846	0.207921	0.169231	0.1875	0.132075	0.35
FBti0019363	0	NA	0	0	0	0	0	0	0	NA	NA	0	0	0	NA	0	0	NA	NA	0	0	NA	0	NA	0	0	0	NA	0	0.0833333	0	NA	0	0	0	NA	NA	0	0	0	NA	0	0	NA	0	0	0	0	NA
FBti0019364	0.00892857	0.0333333	0	0	0	0	0	0	0	0	0	0	0	0	NA	0.0645161	0	0	0	0	0	0	NA	0	0	0.05	0	0	0.0333333	0.0458716	0	0	0	0	0	0	0	0	0	0	0	0	0	0	0	0	0.0337079	0	0
FBti0019365	NA	0	0	0	0	0	0	0	0	0	0	0	0	0.0344828	NA	0	0	0	0	0	0.025641	0	0	0	0	0.0192308	0	0	0.0869565	0.117647	0	0	0	0	0	0	0.0789474	0	0	0	0	0	0	0	0	0	0	0	0
FBti0019366	0	0	0	0	0	0	0	0.0136986	0	0	0	0	0	0	NA	0	0	0	0	0	0	0	NA	0	0	0	0	0	0	0	0	0	0	0	0	0	0	0	0	0	0	0	0	0	0	0	0	0.0277778	0
FBti0019367	0	0	0	0	0	0	0	0.0454545	NA	0	0	0	0	0	NA	0.0454545	0	0	NA	0	NA	NA	0	NA	NA	0	0	0	0	NA	NA	0	0	0	NA	0	0	0	0	0	NA	0	0	NA	0	0	0	0	0
FBti0019368	1	1	1	1	1	1	1	1	1	1	1	1	1	1	NA	1	1	1	1	1	1	1	1	1	1	1	1	1	1	1	1	1	1	1	1	1	1	1	1	NA	1	1	1	1	1	1	1	1	1
FBti0019369	0	NA	NA	NA	NA	0	0	0	NA	NA	NA	NA	NA	0	NA	0.25	NA	NA	0.166667	NA	NA	NA	0	NA	0	NA	0	0	NA	NA	NA	NA	0.166667	NA	NA	NA	0.142857	0.666667	NA	NA	NA	NA	NA	NA	NA	NA	NA	NA	NA
FBti0019370	1	1	1	1	1	1	1	1	1	1	1	1	1	1	NA	1	1	1	1	1	1	1	1	1	1	1	1	1	1	1	1	1	1	1	1	1	1	1	1	1	1	1	1	1	1	1	1	1	1
FBti0019371	0.0471698	0	0	0.0847458	0	0	0	0.136364	0	0	0	0	0	0	NA	0	0	0	0	0	0	0	NA	0	0	0	0	0.047619	0.0666667	0	0.047619	0	0.0285714	0	0	0	0	0	0	NA	0	0	0.0833333	0	0	0	0.09375	0.160494	0.142857
FBti0019372	0.156863	0.392857	0.255814	0.163636	0.15	0	0.305556	0.0632911	0.147541	0.0545455	0.125	0.122807	0.253012	0.1	NA	0.238095	0.151515	0.0625	0.0909091	0.116883	0.217391	0.34375	NA	0	0.15493	0.166667	0.219512	0.25	0.0294118	0.318182	0.15942	0.180723	0.130435	0.294118	0.181818	0.285714	0.222222	0.154639	0.120879	0.207547	0.1	0.0958904	0.186441	0.0344828	0.0952381	0.259259	0.291139	0.222222	0.181818
FBti0019373	0.0204082	0.0454545	0.460317	0.75	0.6875	0	0	0.46	0.38	0.380282	0.52381	0.611111	NA	0.604651	NA	0.470588	0.333333	0.0654206	0.136364	0.25641	0.339623	0	NA	0	0.583333	0.526316	0	0	0.80303	0.365385	0.522388	0	0.488722	0.384615	0.454545	0.348837	0.204819	0.171171	0.561905	0.603774	0.431034	0.365854	0.454545	0.413043	NA	0.6875	0.422222	0.571429	0.534247
FBti0019374	NA	NA	0	0	0	0	0	0	0	0	0	0	0	0	NA	0.190476	0	0	0	0	0	0	NA	NA	0	0	0	0	0	0	0	0	0.030303	0	0	0	0	0	0	0	0	0	0	0	0	0	0	0.0384615	0
FBti0019375	0.425926	NA	0.0833333	0.4	0.25	0	0	0.166667	0.0769231	0.333333	NA	0.333333	0	0.285714	NA	0.0625	0	NA	NA	0.166667	0	NA	0	NA	0.333333	0	NA	NA	0.25	0	0.142857	NA	0.3125	0.333333	NA	0	0	0.125	0	0	NA	0.0769231	0	0.0909091	0	0	0	0.166667	0.2
FBti0019376	0	0	0	0	0	0	0	0	0	0	0	0	0	0	NA	0	0	0	0	0	0	0	NA	0	0	0	0	0	0	0	0	0	0	0	0	0	0	0	0	0	0	0	0	0	0	0	0	0	0
FBti0019377	0	NA	0	0	0.125	0	0.0357143	0.0769231	0.3	0	NA	NA	0	0.153846	NA	0.166667	0	0	0	0.176471	0	0.0454545	0.015625	0.111111	0	0.136364	0	0	0.130435	0	0.142857	0	0.217391	0	0.142857	0	0.0952381	0	0	0	0.111111	0	0.0909091	0.0769231	0	0.047619	0	0.117647	0
FBti0019378	0.818182	NA	1	1	0.928571	0.666667	0.681818	0.935484	0.866667	1	1	1	0.925926	0.8	NA	1	1	0.75	0.888889	1	0.733333	0.678571	0.411765	NA	1	1	0.75	0	0.92	1	0.571429	0.62963	1	0.714286	1	1	1	1	1	0.833333	1	1	1	0.733333	0.8	1	1	0.904762	1
FBti0019379	0.0555556	0.25	0	0	0	0.0666667	0.0555556	0	0.111111	0	0	0.0454545	0	0	NA	0	0.0909091	0.0344828	0	0.118644	0	0	NA	0	0	0	0.04	0.0227273	0.0571429	0.0588235	0	0.0192308	0.0555556	0	NA	NA	0.038961	0	0.0555556	0	0	0	0	0	0	0	0	0.151515	0
FBti0019380	0.025641	NA	0	0	0	0	0	0	NA	0	0	0	0	0	NA	NA	0	0	0	0	0	0	NA	NA	0	0	0	NA	0	0	0	0	0.0666667	0	0	0	0	0	0	0	0	0	0	0	0	0	0	0.025	0
FBti0019381	0	0	0.0816327	0	0.0746269	0.0645161	0.0444444	NA	0	0	0.038961	0	0.0612245	0.097561	NA	0.0933333	0	0.0493827	0.0684932	0	0	0.1875	NA	0.0666667	0.105263	0.0704225	0.027027	0.0392157	0.0752688	0	0	0.0265487	0.0727273	0.116279	0.08	0	NA	NA	0.0344828	0	0.056338	0.029703	0.0769231	0.0225564	0.0151515	0.0495049	0.0285714	0.047619	0.0442478
FBti0019382	0.0142857	0	0	NA	NA	0	0	0.037037	NA	NA	0	NA	0.030303	0	NA	0.1	NA	0	NA	NA	NA	0	NA	NA	0	0	0	0	0	0.08	NA	0	NA	NA	NA	NA	0	0	NA	0	0	NA	0.105263	NA	NA	NA	0	0.0588235	0.111111
FBti0019383	0.00877193	0	0	0	0	0	0	0.0980392	0	NA	0	0	0	0	NA	0	0	0.0526316	0	0	0	0	NA	0	0	0	0	0	0.0357143	0	0	0	0	0	0	0	0	0	0	0	0	0	0	0	0	0	0	0.0606061	NA
FBti0019384	0.0263158	NA	0	0	0	0	0	0	0	0	0	0	0	0	NA	0	0	0.025	0	0	0	0	NA	NA	0	0	0	0	0	0	0	0	0.0769231	0	0	0	0	0	0	0	0	0	0	0	NA	0	0	0	0
FBti0019386	0.0306122	0.454545	0.481481	0.672727	0.535714	0.388889	0.505376	0.3125	0.481481	0.555556	0.612903	0.531915	0.268817	0.655172	NA	0.632653	0.461538	0.292683	0.292683	0.215686	0.466667	0.5625	0.191489	0.8125	0.2	0.681818	0.59375	0.521127	0.0869565	0.245902	0.538462	0.445783	0.5	0.444444	0.611111	0.405405	0.333333	0.247525	0.835616	0.622642	0.448276	0.666667	0.684211	0.4375	0.415385	0.632653	0.733333	0.74359	0.571429
FBti0019387	0	0	0	0	0	0	0	0	0	0	0	0	0	0	NA	0	0	0	0	0	0	0	NA	0	0	0	0	0	0	0	0	0	0.0454545	0	0	0	0	0	0	0	0	0	0	0	0	0	0	0	0
FBti0019388	0	0.181818	0.0952381	0.107143	0.09375	0.157895	0.138889	0.0877193	0	0.0384615	0.169231	0.333333	0.117647	0	NA	0.0793651	0.0724638	0	0.0425532	NA	0.137931	0.233333	NA	0.136364	0	0.136364	0.0869565	0.0454545	0.210526	0	0	0.0526316	0.114286	NA	0.0714286	0	0.0571429	0.0612245	0.205882	0.0793651	0.166667	0.0810811	0.333333	0.0952381	0.0833333	0.148148	0.0823529	0.181818	0.148936
FBti0019389	0	0	0.136364	0.121951	0.238095	0.0638298	0.194805	0.031746	0.0752688	0.0980392	0.122807	0.136364	0.0769231	0.18	NA	0.123288	0.0227273	0.155963	0.0638298	0.0666667	0.0816327	0.125	NA	0.222222	0.0461538	0.155172	0.268293	0.213115	0.0571429	0.0526316	0.0684932	0.0217391	0.0555556	0.0882353	0.0588235	0.030303	0.0549451	0.127273	0.2	0	0.162791	0.206349	0.111111	0.134328	0.214286	0.180328	0.228571	0.162791	0.258065
FBti0019390	0.0106383	0	0	0	0	0	0	0	0	0	0	0	0	0	NA	0.0566038	0	0	0	0	0	0	NA	0	0	0	0	0	0.0294118	0	0	0	0	0	0	0	0	0	0	0	0	0	0	0	0	0	0	0.037037	0
FBti0019391	0.04	0.0454545	0	0	0	0	0	0	0	0	0	0.0285714	0	0	NA	0	NA	0	0	0	0	0	NA	0	0	0	0	0	0	0	0	0	0.0461538	0	0	0	0	0	0	0	0	0	0	0	0	0	0	0	0.030303
FBti0019392	0.0222222	0	0	0	0.0740741	0	0	0.0666667	0	0	0	0	0	0	NA	0	0	0	0	0	0	0	NA	0	0	0.111111	0	0	0.148148	0.0740741	0	0	0.0454545	0	0	0	0	0	0	0	0	0	0	0	0.0434783	0	NA	0.138889	0.125
FBti0019393	0.0344828	0	0.107143	0.0588235	0	0	0.0263158	0	0	0	0	0	0	0	NA	0	0	0	0	0	0	0	NA	NA	0	0	0	0.027027	0	0	0	0	0.0714286	0	NA	0	0	0	0	0	0	0	0	0	0	0	0	0	0
FBti0019394	0.0102041	0	0	0	0	0	0	0	0	0	0	0	0	0	NA	0	0	0	0	0	0	0	NA	0	0	0	0	0	0.0447761	0	0	0	0	0	0	0	0	0	0	0	0	0	0.0689655	0	0	0	0	0.0434783	0.0454545
FBti0019395	0.102041	0	NA	0	0	0	0	0	0	0.0769231	0	0	0	0	NA	0.0555556	0	0	0	0	0	0	NA	0	0	0	0	0	0.0416667	0.0384615	0	0	0.0322581	0	0	0	0	0	0.0434783	0.1	0	0	0	0	0	0	0	0.0227273	0.0454545
FBti0019396	0.147059	NA	NA	NA	NA	NA	NA	0.0833333	NA	NA	NA	0	0.0909091	NA	NA	NA	NA	NA	NA	0	NA	NA	NA	NA	NA	0	NA	NA	NA	0	0	0	0.166667	NA	NA	NA	NA	NA	NA	NA	NA	NA	0.125	NA	NA	NA	NA	0.1	NA
FBti0019397	0.0294118	NA	0	0	0.0434783	0	0	0.128205	0	0.166667	NA	0	0	0.125	NA	0.0769231	0.1	0	0	NA	0	0	0	0	0	0.0526316	0	0	0.0769231	0	0	0	0	0	0	0	0.0588235	0	0	0.1	0.0322581	0.0588235	0.0869565	0	0	0.1	0.0869565	0	0.153846
FBti0019398	0.166667	0.115385	0.66443	NA	NA	0	0	NA	NA	NA	NA	NA	NA	NA	NA	NA	NA	0.224138	0.263158	0.674419	NA	0	NA	0	NA	NA	0	0	NA	NA	NA	0	NA	0.702703	0.732143	0.775	0.401575	0.292517	NA	NA	NA	NA	NA	0.394958	NA	NA	NA	NA	NA
FBti0019399	1	1	1	1	1	NA	1	1	1	1	1	1	1	1	NA	1	1	1	1	1	1	1	1	1	1	1	1	1	1	1	1	1	1	1	1	1	1	1	1	1	1	1	1	1	1	1	1	1	1
FBti0019400	0.8	1	1	1	0.92	1	NA	1	1	1	1	1	1	1	NA	0.942857	1	1	1	1	1	0.96875	1	0.894737	1	1	1	1	1	1	1	1	0.9375	1	1	1	1	1	1	1	0.92	1	1	1	1	1	1	1	1
FBti0019401	0.03125	NA	NA	NA	0.2	0	0	0.217391	0	NA	0.230769	NA	NA	NA	NA	0	NA	0.0588235	0	0	0	0.0555556	0	NA	0	0.166667	0	0	0.125	0.0909091	0	0	0.0909091	NA	NA	0	0	0	0.666667	NA	NA	0.4	0.166667	NA	0	0	NA	0.0666667	0.0714286
FBti0019402	0.0588235	0	0	0	0	0	0	0	0	0	0	0	0	0.0638298	NA	0	0	0	0	0	0	0	NA	0	0	0	0	0	0	0	0	0	0	0	0	0	0	0	0	0	0	0	0.025641	0	0	0	0	0.030303	0
FBti0019404	0.0306122	0.0909091	0	0	0	0.111111	0	0.109091	0.0285714	0.0526316	0.0952381	0.0606061	0	0	NA	0	0.111111	0.0392157	0.0465116	0.116279	0	0.1	NA	0.411765	0	0.0555556	0	0	0.0689655	0.0434783	0.0571429	0.0689655	0	0	0	0	0.027027	0.046729	0.0697674	0	0	0.0555556	0	0	0.047619	0	0	0.0857143	0.0909091
FBti0019405	0	0.0416667	0	0	0	0	0	0.029703	0	0	0.0434783	0	0	0	NA	0	0	0	0	0	0	0	NA	0	0	0	0	0	0.04	0	0	0	0	0	NA	0	0	0	0	0	0	0	0	NA	0	0	0	0	NA
FBti0019406	0	0	0	0	0	0	0	0	0	0	0	0	0	0	NA	0	0	0	0	0	0	0	NA	0	0	0	0	0	0	0	0	0	0.03125	0	0	0	0	0	0	0	0	0	0	0	0	0	0	0	0
FBti0019407	0.0789474	0.0416667	0.25	0	0	0	0	0.125	0	0	0.375	0	0	0	NA	0.142857	0	0	0	0	0	0	NA	0	0	0	0	0	0.0909091	0	0.0566038	0	0	0	0	0	0.0357143	0	0.117647	0.0666667	0	0	0.133333	0	0	0	0	0.176471	0.217391
FBti0019408	0.01	0	0	0	0	0	0	0	0	0	0	0	0	0	NA	0	0	0	0	0	0	0	NA	0	0	0	0	0	0	0	0	0	0	0	0	0	0	0	0	0	0	0	0	0	0	0	0	0	0
FBti0019409	0.0116279	0	0	0	0	0	0	0	0	0	0	0	0	0	NA	0	0	0	0	0	0	0	NA	0	0	0	0	0	0	0	0	0	0	0	0	0	0	0	0.0227273	0	0	0	0	0	0	0	0	0	0
FBti0019410	0.0612245	0.285714	0.4375	0.37931	0.297297	0.333333	0.222222	0.107438	0.151515	0.0943396	0.0810811	0.208333	0.405405	0.36	NA	0.219512	0.351351	0.0989011	0.192308	0.162791	0.291667	0.433333	NA	0.333333	0.209302	0.173913	0.266667	0.264706	0	0.107692	0.176471	0.0967742	0.171429	0.5	0.259259	0	0.152941	0.12	0.15625	0.388889	0.125	0.180328	0.210526	0.216216	0.114754	0.285714	0.377778	0.392857	0
FBti0019411	0.1875	NA	0	0	0	0	0	0	0	0	0.0909091	0.0333333	0	0	NA	0	0	NA	0	0.04	0	0	NA	NA	0	0	0	0	0.166667	0.1	0	0	0.0512821	0	0	0	0	0	0	0	0	0	0	NA	0	0	0	0.0588235	0
FBti0019412	0.0306122	NA	0	0	0	0	0	0.0806452	0	0	0	NA	0.0697674	0	NA	0	0	0	0	0	0	0	NA	NA	0	0.0384615	0	0	0	0	0	0	0.0333333	0.142857	0	0	0	0	0	NA	0	NA	0	0	0	0	0	0	0
FBti0019413	0	0	0	0	0	0	0	0.0147059	0	0	0	0	0	0	NA	0	0	0	0	0	0	0	NA	0	0	0	0	0	0.0185185	0	0	0	0	0	0	0	0	0	0.0277778	0	0	0	0	0	0	0	0	0	0
FBti0019414	0	0	0	0	0	0	0	0	0	0	0	0	0	0	NA	0	0	0	0	0	0	0	NA	0	0	0	0	0	0	0.0243902	0	0	0	0	0	0	0	0	0	0	0	0	0	0	0	0	0	0	0
FBti0019415	0.0119048	0.266667	0.157895	0.131579	0.195402	0.191489	0.132743	0.0769231	0.0384615	0.104478	0.0357143	0.152542	0.0873786	0.111111	NA	0.125	0.13253	0.0630631	0.0985915	0.0731707	0.170213	0.375	NA	0	0.117647	0.113043	0.176471	0.113924	0.107143	0.102564	0.0823529	0.0606061	0.0740741	0.15	0	0.0454545	0.14	0.0958904	0.289474	0.138462	0.0714286	0.135135	0.189189	0.0444444	0.0535714	0	0.138889	0.0958904	0.0625
FBti0019416	0.0106383	0	0	0	0	0	0	0	0	0	0	NA	0	0	NA	0	0	0	0	0	0	0	NA	0	0	0	0	0	0	0	0	0	0	0	0	0	0	0	0	NA	0	0	0.2	0	0	0	0	0.368421	0
FBti0019417	0	NA	NA	0	0	0	0	0.238095	NA	NA	0.3	0	NA	0	NA	0.864865	0	0	0	0	0	NA	NA	NA	0	0.6	0	0	NA	0.121951	NA	0	0.548387	0	0	NA	NA	0	0	0	0	NA	0.931818	NA	0	0	0.0625	0.648649	0.1
FBti0019418	NA	NA	1	NA	1	1	1	NA	NA	1	NA	1	NA	1	NA	1	1	NA	NA	1	NA	NA	1	NA	NA	1	1	1	NA	NA	1	1	1	NA	NA	NA	1	1	1	NA	NA	1	1	1	1	1	1	1	1
FBti0019419	0	0	0	0	0	0	0	0	0	0	0	0	0	0	NA	0	0	0	0	0	0	0	NA	0	0	0	0	0	0.0810811	0	0	0	0	NA	0	NA	0	0	0	0	0	0	0	0	0	0	0	0	0
FBti0019420	0	0	0	0	0	0	0	0	0	0	0	0	0	0	NA	0	0	0	0	0	0	0	NA	0	0	0	0	0	0	0	0	0	0.0327869	0	0	0	0	0	0	0	0	0	0	0	0	0	0	0	0.0277778
FBti0019421	0.0104167	0	0	0	0	0	0	0	0	0	0	0	0	0	NA	0	0	0	0	0	0	0	NA	0	0	0	0	0	0	0	0	0	0	0	0	0	0	0	0	0	0	0	0	0	0	0	0	0	0
FBti0019422	0.05	0	0	0	0	0	0	0	0	0	0.0909091	0	0	0	NA	0	0	0	0	0	0	0	NA	0	0	0	0	0	0	0	0	0	0.0612245	0	0	0	0	0	0	0	0	0	0.0384615	0	0	0	0	0.0384615	0.125
FBti0019423	0	NA	0	0	0	0	0	NA	0	NA	0	NA	0	0	NA	NA	0	0	0	0	NA	NA	NA	NA	0	NA	0	0	NA	0	NA	0	0	0	NA	0	0	0	0	NA	0	0	0	NA	0	NA	NA	0.0357143	0
FBti0019424	0.02	0	0	0	0	0	0	0	0.0612245	0	0.0285714	0	0	0	NA	0	0	0	0	0	0	0	NA	0	0	0	0	0	0.0606061	0	0	0	0.0512821	0	0	0	0	0	0	0	0	0	0.0294118	0	0	0	0	0.0843373	0
FBti0019425	0.0465116	NA	0.0746269	0.0333333	0	0	0	0.0387597	0.0847458	0	0	0	0.0458716	0.0377358	NA	0	0	0	0	0	0	0	NA	0	0.0526316	0.0442478	0	0	0	0	0	0	0.0387597	0.047619	0	0	0.0275229	0	0	0	0	0.0789474	0.0333333	0	0.0291262	0.0277778	0.025	0.0576923	0
FBti0019426	0	0	0.117647	0	0	0.111111	0	0.487179	0	0	0	0	0.111111	0	NA	0	0	0.025	0	0	0.0571429	0	NA	0	0	0	0	0	0	0.616766	0.0888889	0.0588235	0	0	0	0	0	0	0	0	0	0	0	NA	0	0	0	0	0
FBti0019427	0.03	0	0	0	0	0	0	0	0	0	0	0	0	0	NA	0	0	0	0	0	0	0	NA	0	0	0	0	0	0.025	0	0	0	0	0.0555556	0	0	0	0	0.012987	0.0361446	0	0	0	0	0	0	0	0	0
FBti0019428	0	NA	NA	NA	0	NA	NA	0.102564	0	0	0	NA	0	NA	NA	0	NA	0	0	NA	0	NA	NA	NA	NA	0.166667	0	NA	0	NA	0.04	NA	0.133333	0	NA	NA	0	0	NA	0	0	0.142857	NA	0	0	0	0	0.0731707	NA
FBti0019429	0.0111111	0.05	0	0	0	0	0	0.0117647	0	0	0	0	0	0	NA	0	0	0	0	0	0	0	NA	0	0	0	0	0	0.03125	0	0	0	0	0	0	0	0	0	0	0	0	0	0	0	0	0	0	0	0
FBti0019430	NA	0.892857	1	1	0.894737	1	1	1	1	1	1	1	0.875	1	NA	1	1	0.921569	0.928571	1	1	1	1	1	1	1	1	1	1	1	1	1	0.783784	1	1	1	1	0.916667	1	1	1	0.92	1	1	1	1	1	1	1
FBti0019431	0.0166667	0	0	0	0	0	0	0	0	0	0	0	0	0	NA	0	0	0	0	0	0	0	NA	0	0	0	0	0	0.0555556	0	0	0	0	0	0	NA	0	0	0	0	0	0	0	0	0	0	0	0.0416667	0
FBti0019432	0	0	0	0	0	0	0	0	0	0	0	0	0	0	NA	0	0	0	0	0	0	0	NA	0	0	0	0	0	0	0	0	0	0	0	0	0	0	0	0	0	0	0	0	0	0	0	0	0.0434783	0
FBti0019433	0.0192308	NA	0	0	0	0	0	0	0	0	0	0	0	0	NA	0	0	0	0	0	0	0	NA	NA	NA	0	0	0	0	0	0	0	0	0	NA	0	0	0	0	0	NA	0	0.125	0	0	0	0	0.0454545	0.3
FBti0019434	0.663043	NA	0	0.375	0.666667	0	0	0.25	0.181818	NA	0.333333	0.285714	0.217391	0.818182	NA	0.454545	0.454545	NA	0.444444	0.25	0.25	NA	0	NA	0.714286	0.263158	0	NA	0.2	0.222222	0.1875	0	0.538462	0.555556	NA	0.333333	0.25	0.375	0.428571	0.25	0.304348	0.333333	0.272727	0.5	0.107143	0	0.363636	0.6	0.333333
FBti0019435	0.0175439	NA	0	0	0	0	0	0	0	0	0	0	0	0	NA	0	0	0	0	0	0	0	NA	0	0	0.129032	0	0	0	0	0	0	0.0357143	0	0	0	0	0.0540541	0.0454545	0	0	0	0.0526316	0	0	0	0	0.0555556	0
FBti0019436	0.03125	NA	0	0	0	0	0	0	0	0	0.0555556	0	0.125	0	NA	0	0	0	NA	0	0	NA	0	NA	0	0	0	0	0	0	0	0	0	0	0	NA	0	0	0	0	0	0	0	0	0	0	0	NA	0
FBti0019437	0	0.0666667	0	0	0	0	0	0.0298507	0	0	0	0	0	0	NA	0	0	0	0	0	0	0	NA	0	0	0.0217391	0	0	0	0	0	0	0	0	0	0	0	0	0	0	0	0	0	0	0.0227273	0	0	0.0769231	0
FBti0019438	0.00757576	0	0	0	0	0	0	0	0	0	0	0	0	0.0769231	NA	0	0	0	0	0	0	0	NA	0	0	0	0	0	0	0	0	0	0.0571429	0	0	0	0	0	0	0	0	0	0	0	0	0	0	0.0566038	0
FBti0019439	0.00769231	0	0	0	0	0	0	0	0	0	0	0	0	0	NA	0	0	0	0	0	0	0	NA	0	0	0	0	0	0	0	0	0	0	0	0	0	0	0	0	0	0	0	0	0	0	0	0	0	0
FBti0019440	0.0153846	0.0416667	0	0	0	0	0	0	0	0	0	0	0	0	NA	0	0	0	0	0	0	0	NA	0	0	0	0	0	0.0196078	0	0	0	0.0491803	0	0	0	0	0	0	0	0	0	0	0	0	0	0	0.0291262	0.0588235
FBti0019441	0	0	0	0	0	0	0	0	0	0	0	0	0	0	NA	0	0	0	0	0	0	0	NA	0	0	0	0	0	0	0	0	0	0	0	0	0	0	0	0	0	0	0	0	0	0	0	0	0.0379747	0
FBti0019442	0	0	0	0	0.0571429	0	0	0.0357143	0	0	0	0	0	0.0212766	NA	0	0.047619	0	0	0	0	0	NA	0	0.0571429	0	0	0	0.0384615	0.0625	0	0	0	0	0	0	0	0	0.05	0	0.0571429	0	0	0	0	0	0.0526316	0.027027	0.0410959
FBti0019443	0.262295	0.375	0.555556	0.294118	0.5	0.461538	0.24	0.388889	0.130435	0.25	0.357143	0.294118	0.243243	0.677419	NA	1	0.6	0.313433	0.265306	0.166667	0.3	0.46875	0.06	0.235294	0.733333	0.789474	0.259259	0.517241	0.375	0.47619	0.25	0.181818	0.365854	NA	0.333333	0.833333	0.26087	0.173913	0.52381	0.666667	0.294118	0.555556	0.555556	0.1875	0.170732	0.444444	0.5	0.233333	0.515152
FBti0019444	0.113636	0	0	0	0	0	0	0	0	0	0.0666667	0	0.0487805	0	NA	0	0	0	0	0	0	0	NA	0	0	0	0	0	0.0322581	0.037037	0	0	0.030303	0	0	0	0	0	0	0	0	0	0	0	0	0.0625	0	0.0344828	0
FBti0019445	0.113636	0	0	0	0	0	0	0	0	NA	0	0	0.0227273	0	NA	NA	0.0333333	0.0309278	0	0	0	0	NA	0	NA	0.026087	0	0	0.0285714	0	0	0	0.0344828	0.111111	0	0.0714286	0.0344828	0.0606061	0.0285714	0	0.0277778	0	0	0.0227273	0.015873	0	0	0.0416667	0
FBti0019446	0	0	0	0.05	0	NA	0	0.0384615	0	0	0	0	0	0	NA	0	0	0	0	0	0	0	NA	NA	0.0555556	0	0	0	0	0	0	0	0	0	0	NA	0	0	0	0	0	0	0.0714286	0	0	0	0	0.0526316	0
FBti0019447	0	0	0	0	0	0	0	0	0	0	0	0	0	0	NA	0	0	0	0	0	0	0	NA	0	0	0	0	0	0	0	0	0	0.0555556	0	0	0	0	0	0	0	0	0	0.03125	0	0	0	0	0.0285714	0.0769231
FBti0019448	0.0151515	0.111111	0	0	0	0	0	0.0487805	NA	0	0.0333333	0	0	0.0666667	NA	0.230769	0.0447761	0	0	0	0	0	NA	0	0	0.0632911	0	0	0	0.0285714	0	0.0322581	0	0	0	0	0.0185185	0	0	0	0	0	0.0666667	0	NA	0	0	0.0869565	0
FBti0019449	0.428571	0.05	0.133333	0	0	0	0	0.363636	0.217391	0.135135	0.545455	0.133333	0.115385	0.0823529	NA	0.257143	0.1	0.1	0.128205	0.08	0.0869565	0	0	0	0.185185	0.2	0	0	0.105263	0.25	0.179487	0	0.3	0	0	0.142857	0.111111	0.255319	0.166667	0.137931	0.28125	0.0526316	0.0588235	0.0526316	0.2	0	0.0833333	0.5	0
FBti0019451	0	NA	0	0	0	0	0	0	0	0.0588235	0	0	0	0	NA	0	0	0	0	0	0	0	NA	0	0	0	0	0	0.0740741	0	0.0526316	0	0	0	0	0	0	0	0	NA	0	0	0	0	0.0588235	0	0.0526316	0.0862069	0.0434783
FBti0019452	1	1	1	1	1	1	1	1	1	1	1	1	1	1	NA	1	1	1	1	1	1	1	1	1	1	1	1	1	1	1	1	1	1	1	1	1	1	1	1	1	1	1	1	1	1	1	1	1	1
FBti0019453	0	0	0	0.176471	0	0	0.0714286	0	0	0.0526316	0	NA	0	0	NA	0	0	0	0	NA	NA	0	NA	0	0	0.0638298	0.111111	0.0434783	0	0	0	0	0.0819672	0.0666667	0	0	0.0277778	0.0697674	0.125	0.178571	0	0.0555556	0.190476	0	0	NA	0	0.130435	0
FBti0019454	0.00769231	0	0	NA	0	0	0	0	NA	NA	0.0689655	NA	0	0	NA	0	0	0	0	0	0	0	NA	0	0	0	0	0	0.0666667	0	0	0	0.0555556	0	0	0	0	0	0	0	0	0	0.103448	0	0	0	0	0.121212	0
FBti0019456	0.0166667	0.0454545	0	0	0	0	0	0	0	0	0	0	0	0	NA	0	0	0.0212766	0.0333333	0	0	0	NA	0	0	0	0	0	0.0645161	0	0	0	0.037037	0	0	0	0	0	0	0	0	0	0	0	0	0	0	0.0625	0.0384615
FBti0019457	0.0169492	0	0	0	0	0.0384615	0.0843373	0.0862069	0.0263158	0	0.132075	0.037037	0.0598291	0.0364963	NA	0	0	0.0229008	0.037037	0.0285714	0.0731707	0.0625	NA	0.0588235	0	0	0.0588235	0	0.0344828	0.0434783	0.0566038	0.0769231	0.0465116	0.111111	0	0.030303	0.0864198	0.0992366	0.1	0.0352941	0	0.0377358	0	0.0227273	0.0612245	0	0.0208333	0	0.0810811
FBti0019458	0	0	0	0	0	0	0	0.0322581	0	0	0	0	0	0	NA	0	0	0	0	0	0	0	NA	0	0	0	0	0	0	0	0	0	0	0	0	0	0	0	0	0	0	0	0	0	0	0	0	0	0
FBti0019459	0	0.05	0	0	0	0	0	0	0	0	0	0	0	0	0	0	0	0	0	0	0	0	NA	0	0	0	0	0	NA	0	0	0	0	0	0	0	0	0	0	0	0	0	0.0357143	0	0	0	0	0	0.0566038
FBti0019460	0.141026	NA	0	0	0	0	0	0.026087	0	0	0.0508475	0	0.0322581	0.0434783	NA	0	0	0	0	0	0	0	NA	0	0	0	0	0	0.0416667	0.0344828	0	0	0.0606061	0	0	0	0	0	0	0	0	0	0.0810811	0	0	0	0	0.0454545	0
FBti0019461	0	NA	NA	0	0	0	0	0	0	NA	0	0	NA	0	NA	0	0	0	NA	0	NA	NA	0	0	NA	0	0	0	0.105263	NA	0	0	0	NA	0	NA	NA	0	0	0	0	0	0	0	0	0	0	0.037037	0
FBti0019462	NA	0	0	0	0	0	0	0.0869565	0	0	0	0	0	0	NA	0	0	0	0	0	0	0	0	0	0	0	0	0	0	0	0	0	0	0	0	0	0	0	0	0	0	0	0	0	0	0	0	0.0714286	0
FBti0019463	0.0288462	0	0	0	0	0	0	0.024	0	0	0	0	0	0	0	0	0	0	0	0.0181818	0	0	NA	0	0	0	0	0	0	0	0	0	0.0721649	0	0	0	0	0	0	0	0	0	0	0	0	0	0	0.0222222	0
FBti0019464	0	NA	0	0	NA	0	0	0	0	NA	NA	0	0	0	NA	0	0	0	0	0	0	0	NA	0	0	0	0	0	0	0.037037	0	0	0.0444444	NA	0	0	0	0	0	NA	0	0	0	0	0	0	0	0	0
FBti0019465	0.00769231	0	0	0	0	0	0	0	0	0	0	NA	0	0	NA	0	0	0	0	0	0	0	NA	0	0	0	0	0	0	0.027027	0	0	0	0	0	0	0	0	0	0	0	0	0.0491803	0	NA	0	0	0	0
FBti0019466	0	0	0	0	0	0	0	0	0	0	0	0	0	0	0	0	0	0	0	0	0	0	NA	0	0	0	0	0	0	0	0	0	0	0	0	0	0	0	0	0	0	0	0	0	0	0	0	0	0
FBti0019467	0.01	0	0	0	0	0	0	0	0	0	0	0	0	0	NA	0	0	0	0	0	0	0	NA	NA	0	0	0	0	0.0454545	0	0	0	0.0606061	0	0	0	0	0	0	0	0	0	0	0	0	0	0	0	0
FBti0019468	0	0.0454545	0	0	0	0	0	0	0	0	0	0	0	0	NA	0	0	0	0	0	0	0	NA	0	0	0	0	0	0	0	0	0	0.0408163	0	0	0	0	0	0	0	0	0	0	0	0	0	0	0.0196078	0
FBti0019469	0	0	0	0	0	0	0	0	0	0	0.047619	0	0	0	0	0	0	0	0	0	0	0	NA	0	0	0.0461538	0	0	0.0555556	0	0	0	0	0	NA	0	0	0	0	0	0	0	0	0	0	0	0	0	0
FBti0019470	0	0	0	0	0	0	0	0.0263158	0	0	0	0	0	0	0	0	0	0	0	0	0	0	NA	0	0	0.0625	0	0	0	0	0	0	0	0	0	0	0	0	0	0	0	0	0	0	0	0	0	0	0
FBti0019471	0.0078125	0.0714286	0	0	0	0	0	0	0	0	0	0	0	0	NA	0	0	0	0	0	NA	0	NA	0	0	0	0	0	0.05	0	0	0	0.0731707	0	0	0	0	0	0	0	0	0	0	0	0	0	0	0.0232558	0
FBti0019472	1	1	1	1	1	1	1	1	1	1	1	1	1	1	1	1	1	1	1	1	1	1	1	1	1	1	1	1	1	1	1	1	1	1	1	1	1	1	1	1	1	1	1	1	1	1	1	1	1
FBti0019473	0	NA	NA	0	NA	0	0	0	0	0	NA	0	NA	NA	NA	0.2	0	0	NA	0	0	0	NA	0	0	0	0	0	0	0	0	0	0	NA	0	NA	0	0	0.0909091	NA	NA	0	0	NA	0	0	0	0	NA
FBti0019474	1	1	1	1	1	1	1	1	1	1	1	1	1	1	1	1	1	1	1	1	1	1	1	1	1	1	1	1	1	1	1	1	1	1	1	1	1	1	1	1	1	1	1	1	1	1	1	1	1
FBti0019480	1	1	1	1	1	1	1	1	1	1	1	1	1	1	1	1	1	1	1	1	1	1	1	1	1	1	1	1	1	1	1	1	1	1	1	1	1	1	1	1	1	1	1	1	1	1	1	1	1
FBti0019483	1	1	1	1	1	1	1	1	1	1	1	1	1	1	1	1	1	1	1	1	1	1	1	1	1	1	1	1	1	1	1	1	1	1	1	1	1	1	1	1	1	1	1	1	1	1	1	1	1
FBti0019484	1	1	1	1	1	1	1	1	1	1	1	1	1	1	1	1	1	1	1	1	1	1	1	1	1	1	1	1	1	1	1	1	1	1	1	1	1	1	1	1	1	1	1	1	1	1	1	1	1
FBti0019485	1	1	1	1	1	1	1	1	1	1	1	1	1	1	1	1	1	1	1	1	1	1	1	1	1	1	1	1	1	1	1	1	1	1	1	1	1	1	1	1	1	1	1	1	1	1	1	1	1
FBti0019486	0.984848	1	1	1	1	1	1	1	1	1	1	1	1	1	1	1	0.904762	1	1	1	1	1	1	1	1	1	NA	1	1	0.923077	1	1	1	1	1	1	1	1	1	1	1	1	1	1	1	1	1	1	1
FBti0019492	1	1	1	1	1	1	1	1	1	1	1	1	1	1	1	1	1	1	1	1	1	1	1	1	1	1	1	1	1	1	1	1	1	1	1	1	1	1	1	1	1	1	1	1	1	1	1	1	1
FBti0019494	1	1	1	1	1	1	1	1	1	1	1	1	1	1	1	1	1	1	1	1	1	1	1	1	1	1	1	1	1	1	1	1	1	1	1	1	1	1	1	1	1	1	1	1	1	1	1	1	1
FBti0019495	0.0378788	0.0357143	0	0	0	0	0	0.0877193	0	0	0.133333	0	0	0	0	0	0	0	0	0	0	0	NA	0	0	0	0	0	0	0	0	0	0	0	0	0	0	0	0	0	0	0	0	0	0	0	0	0.0833333	0
FBti0019497	1	1	1	1	1	1	1	1	1	1	1	1	1	1	1	1	1	1	1	1	1	1	1	1	1	1	1	1	1	1	1	1	1	1	1	1	1	1	1	1	1	1	1	1	1	1	1	1	1
FBti0019498	1	1	1	1	1	1	1	1	1	1	1	1	1	1	1	1	1	1	1	1	1	1	1	1	1	1	1	1	1	1	1	1	1	1	1	1	1	1	1	1	1	1	1	1	1	1	1	1	1
FBti0019501	1	1	1	1	1	1	1	1	1	1	1	1	1	1	1	1	1	1	1	1	1	1	1	1	1	1	1	1	1	1	1	1	1	1	1	1	1	1	1	1	1	1	1	1	1	1	1	1	1
FBti0019508	1	1	1	1	1	NA	1	1	1	1	1	1	1	1	1	1	1	1	1	1	1	1	1	1	1	1	1	1	1	1	1	1	1	1	1	1	1	1	1	1	1	1	1	1	1	1	1	1	1
FBti0019510	1	1	1	1	1	1	1	1	NA	1	1	1	1	1	NA	1	1	1	1	1	1	1	1	1	1	1	1	1	1	1	1	1	1	1	1	1	1	1	1	1	1	1	1	1	1	1	1	1	1
FBti0019511	1	1	1	1	1	NA	1	1	1	1	1	1	1	1	NA	1	1	1	1	1	1	1	1	1	1	1	1	1	1	1	1	1	1	1	1	1	1	1	1	1	1	1	1	1	1	1	1	1	NA
FBti0019512	1	1	1	1	1	1	1	1	1	1	NA	1	1	1	1	1	1	1	1	1	1	1	1	1	1	1	1	1	1	1	1	1	1	1	1	1	1	1	1	1	1	1	1	1	1	1	1	1	NA
FBti0019513	1	1	1	1	1	1	1	1	1	1	1	1	1	1	1	1	1	1	1	1	1	1	1	1	1	1	1	1	1	1	1	1	1	1	1	1	1	1	1	1	1	1	1	1	1	1	1	1	1
FBti0019514	1	1	1	1	1	1	1	1	1	1	1	1	1	1	1	1	1	1	1	1	1	1	1	1	1	1	1	1	1	1	1	1	1	1	1	1	1	1	1	1	1	1	1	1	1	1	1	1	1
FBti0019515	1	1	1	1	1	1	1	1	1	1	1	1	1	1	1	1	1	1	1	1	1	1	1	1	1	1	1	1	1	1	1	1	1	1	1	1	1	1	1	1	1	1	1	1	1	1	1	1	1
FBti0019516	1	1	1	1	1	1	1	1	1	1	1	1	1	1	1	1	1	1	1	1	1	1	1	1	1	1	1	1	1	1	1	1	1	1	1	1	1	1	1	1	1	1	1	1	1	1	1	1	1
FBti0019517	0.992424	1	1	1	1	1	1	1	1	1	1	1	1	1	0.944444	1	1	1	1	1	1	1	1	1	1	1	1	1	1	1	1	1	1	1	1	1	1	1	1	1	1	1	1	1	1	1	1	1	NA
FBti0019520	1	1	1	1	1	1	1	1	1	1	NA	1	1	1	1	1	1	1	1	1	1	1	1	1	1	1	1	1	1	1	1	1	1	1	1	1	1	1	1	1	1	1	1	1	1	1	1	1	NA
FBti0019521	NA	0	NA	0	NA	NA	NA	0	0	0	NA	0	0	0	NA	0	0	0	0	NA	0	0	NA	0	0	0	NA	NA	0	0	0	0	0	0	0	0	0	0	0	NA	0	NA	0	0	NA	0	0	0	NA
FBti0019522	0.0378788	0	0	0	0.1	0	0	0	0	0	0.111111	0	0	0	0.166667	0.125	0	0	0	0	0	0	NA	0	0	0	0	0	0.0769231	0	0	0	0.0769231	NA	NA	0	0	0	0	0	0	0	0	0	0	0	0.125	0.2	0
FBti0019523	0.00757576	0	0	0	0	0	0	0	0	0	0	0	0	0	0	0.0625	0	0	NA	0	NA	0	NA	0	0	0.0571429	0	0	0	0	0	0	0.05	0	0	NA	0	0	0	0	0	0	0	0	0	0	0	0	0
FBti0019524	0.00757576	0	NA	0	0	0	0	0	NA	NA	0	0	0	0	0	0	NA	0	0	0	NA	0	NA	0	0	0	0	0	NA	0	0	0	0	NA	0	0	0	0	0	0	NA	0	0.1	0	0	0	0	0.0454545	0
FBti0019525	0.047619	0	NA	0	0.0555556	0	0.0909091	0	0	0	0	0	0	0.0416667	NA	NA	0.125	0	0	0	0	0	NA	0	NA	0.0384615	0	0	0.0769231	0.0625	0	0	0.0714286	0	NA	0	0	0	0	0	0	0	0	0.0909091	NA	0	0	0.0714286	0
FBti0019526	0.00757576	0	NA	0	0	0	0	0	0	NA	NA	0	0	0	0	0	0	0	0	0	0	0	NA	0	0	0	0	0	NA	0	0	0	0	0	0	0	0	0	0	0	0	0	0	0	0	0	0	0.0909091	0
FBti0019527	0	0.0384615	0	0	0	0	0	0	0	0	0	NA	0	0	0	0	NA	0	0	0	0	0	NA	0	NA	0	0	0	0	0.0666667	NA	0	0	0	0	0	NA	0	0.0740741	0.0526316	0	0	0	NA	0	0	NA	0	0
FBti0019528	1	1	1	1	1	1	1	1	1	1	1	1	1	1	NA	1	1	1	1	1	1	1	1	1	1	1	1	1	1	1	1	1	1	NA	1	1	1	1	1	1	1	1	1	1	1	1	1	1	1
FBti0019529	1	1	1	1	1	1	1	1	1	1	1	1	1	1	1	1	1	1	1	1	1	1	1	1	1	1	1	1	1	1	1	1	1	1	1	NA	1	1	1	1	1	1	1	1	1	1	1	1	1
FBti0019530	1	1	NA	1	1	1	1	1	NA	1	1	1	1	1	1	1	1	1	1	1	1	1	1	1	1	1	1	1	1	1	1	1	1	1	NA	1	1	1	1	1	1	1	NA	NA	1	1	NA	1	1
FBti0019531	0.00769231	0	0	0	0	0	0	0	0	0	0	0	0	0	0	0	0	0	0	0	0	0	NA	0	0	0	0	0	0.0769231	0	0	0	0	0	NA	0	0	0	0	0	0	0	0	0	0	0	NA	0	0
FBti0019532	0	0.0333333	0	0	0	0	0	0	0	0	0	0	0	0	0	0	0	0	0	NA	0	0	NA	0	0	0	0	0	0	0	0	0	0.0454545	NA	0	0	0	0	0	0	0	0	0.1	0	0	0	0	0.0625	0
FBti0019536	1	1	1	1	1	1	1	1	1	1	1	1	1	1	1	1	1	1	1	1	1	1	1	1	1	1	1	1	1	1	1	1	1	1	1	1	1	1	1	1	1	1	1	1	1	1	1	1	1
FBti0019537	0	0	0	0	0	0	0	0.0769231	0	0.125	0	NA	0.0555556	0	0	0.1	0	0	0	NA	0	0	NA	0	0.125	0	0	0	0	0	NA	0	0	0	0	NA	0	0	0	0	0.142857	0	0	0	0	0.0714286	0	0.0454545	0.0769231
FBti0019538	0.030303	0	0	0	0	0	0	0	0	NA	0	0	0	0	0	0	0	0	0	0	0	0	NA	0	0	0	0	0	0	0	0	0	0.047619	0	NA	0	NA	0	0	0	0	0	0	0	0	NA	0	0.0625	0
FBti0019539	0	0	0	0	0	0	0	0.027027	0	0	0	NA	0	0	0	0	0	0	0	0	0	0	NA	0	NA	0	0	0	0	0	0	0	0	NA	0	0	0	0	0	0	0	0	0.0526316	0	0	0	0	0	0
FBti0019540	0.016129	0	0	0	0	0	0	0.037037	0	0	0.181818	0	0	0	NA	0	NA	0	0	0	0	0	NA	0	0	0	0	0	0	0.111111	0	0	0	0	0	0	0	0	0	0	0	0	0	NA	0	0	0	0.0666667	0
FBti0019541	0	0	0	0	NA	0	0	0	0	0	0	0	0	0	NA	0	0	0	0	0	0	0	NA	0	NA	0	NA	0	0	0	0	0	0	0	0	NA	0	NA	0	0	0	0	NA	0	0	NA	0	0	0
FBti0019542	0.00847458	0	NA	NA	NA	NA	0	NA	NA	NA	NA	NA	NA	NA	NA	NA	NA	NA	0	NA	NA	0	0	0.1	NA	0	0	0	NA	NA	0	0	0.5	NA	NA	NA	0	0	NA	NA	NA	NA	0	NA	0	NA	NA	0	NA
FBti0019543	0.0212766	0	0	0	NA	NA	0	0	NA	NA	0.2	0	0	0	0	NA	0	NA	0	0	NA	0	0	0	0	0	NA	0	0	0	0	0	0	0	0	0	0	0	0	0	0	NA	NA	0	0	0	0	0	0
FBti0019544	0.0151515	0	0	0	0	0	0	0	0	0	0	0	0	0	0	0	0	0	0	0	0	0	NA	0	0	0	0	0	0	0	NA	0	0	0	0	0	0	0	0	0	0	0	0	0	0	0	0	0.0294118	0.0555556
FBti0019545	0	0.0333333	0	0	0	0	0	0	0	0	0	0	0	0	NA	0	NA	0	0	0	0	0	NA	0	0	0	0	0	0	NA	0	0	0	NA	0	0	0	0	0	0	0	0	0	0	0	0	0	0.0909091	0.222222
FBti0019546	0	0	0	0	0	0	0	0	0	0	0	NA	0.08	0	NA	NA	0	0	0.0833333	0	0	0	NA	0	0	0	0	0	0	0.05	0	0	0.08	0.166667	0.2	0	0	0.08	0.0625	0.0625	0	0	0.047619	0	0	0	0	0.137255	0
FBti0019547	0.00769231	0	0	0	0	0	0	0	0	0	0	0	0	0	0	0	0	0	0	0	0	0	NA	0	0	0	0	0	0	0	0	0	0	NA	0	0	0	0	0	0.16129	0	0	0	0	0	0	0	0	0
FBti0019548	0	0	0	0	0	0	0	0	0	0	0	0	0	0	0	0	0	0	0	0	0	0	NA	0	0	0	0	0.0357143	0.0869565	0.117647	0	0.0285714	0	0	0	0	0	0	0	0	0	0	0	0	0	0	0	0	0
FBti0019549	0.171875	0	0	0	0	0	0	0	0.15	0	0.125	NA	0	0	0	0	0	0	0.0714286	0	0	0	NA	0	0	0	0	0	0	0.05	0	0	0	0	0	0	0	0.0958904	0	0	0	0	0.142857	0	0	0.0769231	0	0.0666667	0
FBti0019550	0	0.05	0	0	0	0	0	0.0277778	0	0	NA	0	0	0	0	0	0	0	0	0	0	0	NA	0	0	0	NA	0	0.0666667	NA	0	0	0	NA	0	0	0	0	0	0	NA	0	0	0	0	0	NA	0	0
FBti0019551	0.886364	0.1	0	0	NA	0	NA	0	NA	NA	NA	0	0.142857	0	NA	0	0	NA	0	0.2	0	NA	0	0	0	0	NA	0	0	0	0	0	0.222222	NA	0.2	NA	0	0	0	0	0.0666667	0.166667	0.166667	NA	NA	NA	0	0.0714286	NA
FBti0019552	0.724138	NA	0.333333	0.25	0.166667	0	NA	1	0.25	0.333333	0.5	0.222222	0.357143	0.272727	0.333333	0.454545	0.2	0.8	0.666667	0.2	0.5	0	0	0	0	0.1	NA	0	NA	0.285714	0.2	0	0.333333	0.125	0.333333	NA	0.333333	0.428571	0.272727	0.111111	0.333333	0.214286	0.666667	NA	0.153846	0.333333	0.571429	0.375	0.666667
FBti0019553	0	NA	0	NA	0	0	0	0	0	NA	NA	0	0.142857	0	NA	0	0.125	NA	NA	0	0	NA	0	0	0	0	NA	0	0	NA	0	0	0.0666667	0	NA	NA	NA	0	0	0	NA	NA	0	0	NA	0	NA	0	0.333333
FBti0019554	0.00833333	0	0	0	0	0	0	0	0	0	NA	0	0	0	0	0	0	0	0	NA	0	0	NA	0	0	0	0	0	0	0	0	0	0	0	NA	0	0	0	0	0	0	NA	0	0	0	0	0	0.1	0
FBti0019556	0	0	NA	0	0	0	0	0	0	0	0	0	NA	0	NA	0	0	0	NA	NA	NA	0	NA	0	0	0	0	0	0	0	0	0	0	NA	0	NA	0	0	0	0	NA	0	0	NA	NA	0	0	0	0
FBti0019564	0.414286	0.772727	NA	NA	NA	NA	0.75	NA	1	NA	NA	0.666667	NA	NA	NA	1	NA	0.5	0.666667	0.6	0.333333	0.7	0.290323	0.852941	NA	0.75	NA	NA	NA	NA	NA	0.8	0.75	0.666667	NA	NA	NA	NA	0.4	0.666667	0.666667	NA	1	0.4	1	NA	1	0.666667	NA
FBti0019565	0.0384615	0	0	0	0	0	0.0526316	0.106383	0	0	0.0833333	0	0	0.157895	0	0	0	0	0	0	0	0.0357143	NA	0	0.105263	0	0	0	0.25	0	0	0	0.111111	0	0	0	0.0612245	0.0909091	0	0	NA	0	0	0	0	NA	NA	0	0.0714286
FBti0019566	0	NA	0	0	0	0	0	0	NA	0	0	0	0	0	0	0	0	0	0	NA	NA	0	NA	0	0	0	0	0	0.0769231	0	0	0	0	0	NA	NA	0	0	0	0	0	0	0	0	NA	NA	0.0967742	NA	NA
FBti0019567	0.139344	0	NA	0.142857	0.0714286	0	0	0	0	0.142857	NA	0	0.0555556	0.105263	0.111111	NA	0	0.05	0	0	0.0526316	0	NA	NA	0.1	0.0555556	0	0	NA	0	0	0	NA	0.142857	NA	NA	NA	NA	0.0769231	0	0.0588235	0	0	0	0	NA	NA	0	0
FBti0019568	0	0	0	0.0454545	0	0.125	0.0886076	0	0	0	0	0	0	0.0980392	0.277778	0.0666667	0	0.0833333	0.148148	0.0384615	0	0	NA	0	0.189189	0.047619	0	0	0.125	0.136364	0	0	0.111111	0.0714286	NA	0	0.0491803	0.111111	0.166667	0.0625	0	0	0.133333	0	0	0	0	0.0416667	0
FBti0019569	0.00757576	0	0	NA	0	NA	0	0.047619	NA	NA	0	NA	0	0	0	0	NA	0.0769231	0	0	NA	0	NA	0	0	0.0416667	0	0	0.0416667	0	0.0714286	0	0.1	NA	0	NA	0	0	0.05	NA	0	0	0.125	NA	0	0.0833333	NA	0.142857	0
FBti0019570	0.0263158	0	NA	NA	NA	0	0	0.375	NA	NA	0.2	NA	0.333333	0.25	NA	NA	NA	0.125	NA	NA	0.125	0	NA	0	0	NA	0	0	NA	0.333333	0.1	0	NA	NA	0	NA	0	NA	0	0	NA	0	NA	NA	NA	NA	NA	NA	NA
FBti0019571	0	0	0	0	0	0	0	0	0	0	NA	0	0	0	0	0	0	0	0	0	0	0	NA	0	0	0	0	0	0	0	0	0	0	0	0	0	0	0	0	0	0	0	0	0	0	0	0	0.111111	NA
FBti0019572	1	1	1	1	1	NA	NA	1	1	1	1	1	1	1	1	1	1	1	1	1	1	NA	1	1	1	1	NA	NA	1	1	1	1	1	NA	1	1	1	1	1	1	1	1	1	1	1	1	1	1	1
FBti0019573	0	0.0384615	0.307692	0.1875	0.209302	0	0	0.171429	0	0.25	0.272727	0.117647	0.297297	0.233333	0	0.538462	0.25	0.238095	0.296296	0.176471	0.272727	0	NA	0	0.1875	0.441176	0	0	0.2	0.285714	0.142857	0	0.15	0.2	0	0.230769	0.481481	0.233333	0.277778	0.1875	0.297297	0.153846	0.266667	NA	0.2	0.25	0.130435	0.276596	0.368421
FBti0019574	0	0.0384615	NA	0	0	0	0	0	0	NA	0.0612245	0	0	0	0	0	0	0	0	NA	0	0	NA	0	0	0	0	0	0.0416667	0.0526316	0	0	0.0666667	0	NA	0	0	0	0	0	0	0	0	NA	NA	0	0	0.0555556	0
FBti0019578	0.0403226	0	0	0	0	0	0	0	0	0	0	0	0	0	NA	0	0	0	0	0	0	0	NA	0	0	0	0	0	0	0	0	0	0.0740741	0.0909091	0	0	0	0	0	0	NA	0	NA	0	0	0	0	0.04	0
FBti0019579	0.00806452	0.1	NA	0	0.5	0	0	0.125	0	0	0	NA	0	0.461538	NA	0	NA	0	0	0.4	0.333333	0	NA	0	0	0	0	0	0	0	0	0	0.125	NA	NA	0	0.166667	0.133333	0.125	0	0.0769231	0.5	NA	0	0	NA	NA	0.272727	0.25
FBti0019580	0.177966	NA	0	0.166667	0	0	0	0	0	0	NA	0.1	0.2	NA	NA	0.2	0.333333	NA	NA	NA	0.454545	0	NA	0	NA	0.111111	0	0	0	0.142857	0.0769231	0	0.142857	NA	NA	NA	0	0.0909091	0	0	0.0769231	0	0.125	0	0	0.142857	0	NA	0.2
FBti0019581	0.442857	NA	NA	NA	NA	NA	0	0.5	0.75	NA	NA	NA	NA	1	NA	NA	NA	NA	NA	1	NA	NA	NA	NA	NA	NA	NA	NA	0.833333	NA	NA	NA	1	NA	NA	NA	NA	NA	1	NA	NA	NA	NA	NA	NA	NA	NA	NA	1
FBti0019582	0	NA	NA	0	0	0	NA	0	0	0	NA	NA	0	0	NA	0	0	0	0	0	0	0	NA	0	0	0	0	0	0.333333	NA	0	0	0	NA	NA	0	0	0	0	0	0	0	0	0	0	0	0	0	0
FBti0019584	0.0392157	0.05	NA	0	NA	0	0	0	NA	0	NA	NA	0	0.0238095	NA	NA	NA	0	0	0	NA	0	NA	0	0	0	0	0	NA	0	0	0	NA	NA	0	NA	0.0416667	0	0	0	0	0	NA	0	0	0	0	0.125	NA
FBti0019585	0.0512821	0	0	0	0	0	0	0	0	0	NA	NA	NA	0	NA	NA	0	0	0	0	0	0	NA	0	0	0	0	0	0	0	0	0	0	0	0	0	0	0.0277778	0	NA	0	0	0	0	NA	0	0	NA	NA
FBti0019586	0.09375	NA	NA	NA	0	0	0	0	0	0	NA	0	NA	0	NA	NA	0	0	0	NA	NA	0	NA	0	0	0	0	0	0.0909091	0.0967742	0	0	0	NA	0	NA	0.333333	0.166667	0	0	0	0	0.125	0	NA	0	0	0	NA
FBti0019587	0.409091	0.05	0.181818	0.3	0.25	0	0	0.0285714	0.189189	0.12	0.125	0.0909091	0.127273	0.2	0.5	0.315789	0.142857	0.0416667	0.106383	0.0952381	0.1875	0	NA	0	0.157895	0.454545	0	0.0526316	0.266667	0.133333	0.0666667	0	0.0769231	0.2	0.103448	0.25	0.166667	0.121212	0.121951	0.4	0.183673	0.2	0.142857	0.142857	0.333333	0.2	0.25	0.2	0.25
FBti0019588	0.0333333	NA	0	NA	NA	NA	0	0	0	0	NA	0	0	NA	NA	NA	NA	0	NA	NA	0	0	NA	0	0	0	0	0	NA	0	0	0	NA	NA	NA	NA	0	0	0	0	0	NA	0	NA	0	NA	0	0.2	0.25
FBti0019589	0.00793651	0	0	0	0	0.0666667	0.0454545	0	0.0526316	0	0.125	0.0909091	0	0	NA	0.230769	0	0.0357143	0	0.105263	0	0	NA	0	0	0.166667	NA	0	0.0714286	0	0	0	0.0526316	0	0	0	0	0.0540541	0	0	0	0	0.0769231	0	0.0714286	NA	0	0.08	0.0769231
FBti0019590	1	1	1	1	1	1	NA	1	1	1	1	1	1	1	1	1	NA	1	1	1	1	1	1	1	1	1	1	NA	1	1	1	1	1	1	1	1	1	1	1	1	1	1	1	1	1	1	1	1	1
FBti0019591	0.214286	NA	0	0.0769231	0.05	0	0	0.0555556	0	0	0.0833333	0.176471	0.133333	0	0.0555556	0	0	0.0384615	0	0	0	0	NA	0	0	0	0	0.047619	0.125	0	0	0	0.173913	0	NA	0.333333	0.0322581	0	0.151515	0.142857	0	0.2	0.0625	0	0.0555556	0	0	0.0909091	0
FBti0019592	0.126984	0.0384615	0.05	0	0	0	0	0	NA	0	0	0	0	0	NA	0	0	0	0	0	0	0	NA	0	0	0	0	0	0	0.05	0	0	0	0	NA	NA	0	0	0	0	0	0	0	0	0	NA	0	0	0.105263
FBti0019593	0.347826	NA	NA	0.166667	0	0	0	0	0	NA	0	0	0	0.181818	NA	NA	0.285714	NA	NA	0.125	NA	NA	0	NA	NA	0	NA	0	0.0909091	0.1	NA	0	0	NA	0	NA	0	0	0.222222	0	0	0	0	0	0	0.1	0.0909091	0.117647	0
FBti0019594	1	1	1	1	1	1	1	1	1	1	NA	1	1	1	1	1	1	1	1	1	1	1	1	1	1	1	1	1	1	1	1	1	1	1	1	1	1	1	1	1	1	1	1	1	1	1	1	1	1
FBti0019596	0	0.0384615	0	0	0	0	0.0684932	0.047619	0	0	0	0	0	0	NA	0	0	0	0	0	0	0	NA	0	0	0	0	0	0.05	0.0555556	0	0	0.117647	0	0	0	0	0	0	0	0	NA	0.111111	0	0	0	0	0.0588235	0
FBti0019597	0	0.0416667	0	0	0	NA	0	0.030303	0	0	0	NA	0	0	0	0	0	0	0	0	0	0	NA	0	0	0	0	0	0	NA	0	0	0.0769231	0	NA	0	0	NA	0	0	0	0	0	0	0	0	0	0.0566038	0
FBti0019598	0	NA	NA	NA	NA	0	0	NA	NA	NA	0	NA	NA	0.333333	0	NA	NA	0	NA	NA	0.25	0	0	NA	NA	NA	0	0	0	NA	NA	0	0.384615	NA	NA	NA	0.1	NA	NA	NA	NA	NA	NA	NA	NA	NA	NA	0.0769231	NA
FBti0019599	0	0	NA	0.111111	0	0	0	0	NA	0	0	0	0	0	0	0	0	0	0	0	0	0	NA	0	0	0.0638298	0	0	0	0	0	0	0	0.2	0	0	0	0	0	0	0	0	0	0	0	0	0	0.0625	0
FBti0019600	0	0.0416667	0	0.0769231	0	0	0	0	0	0.0833333	0	0	0	0	0	0	0	0	0	0	0	0	NA	0.0588235	NA	NA	0	0	0	NA	0	0	0	0	0	0	0	NA	0	0	0	NA	0.0833333	0	0	NA	0	0	0
FBti0019601	0	0	0.0625	0.214286	0	0	0.185185	0	NA	0.0833333	0.05	NA	0	0.1	0	0	0.25	0	0.05	0	NA	0.0625	NA	0.03125	0.0666667	0	0	0	0	0.111111	0	0.027027	0.0454545	0	0.166667	0	0.105263	0.0645161	0	0	0	NA	0	0	0	0	0	0	0.0714286
FBti0019602	0.0673077	0	0.225806	0	0.1	0.5	0.321429	0.2	0.0769231	0	0.181818	0.117647	0.115385	0.333333	0.444444	0.428571	0.529412	0.173913	0.0877193	0.0526316	0.133333	0.2	NA	0.636364	0.25	0.333333	0.2	0	0.428571	0.368421	0.363636	0.146341	0.304348	0.142857	0.6	0.25	0.0769231	0.206349	0.0769231	0.047619	0.132075	0.190476	0.0952381	0.135135	0.115385	0.157895	0.212121	0.275862	0.219512
FBti0019604	0.0689655	0.1	0.272727	0.5	0.222222	0.478261	0.272727	0.116279	0.230769	0.111111	0.12	0.230769	0.117647	0.575758	NA	0.555556	0.454545	0.217391	0.137255	0.241379	0.411765	0.4375	NA	0.363636	0.428571	0.166667	0	0.333333	0.3125	0.571429	0.25	0.169811	0.266667	0.111111	0.333333	0.666667	0.212121	0.25	0.818182	0	0.166667	0.4	0.133333	0.0967742	0.259259	0.1875	0.304348	0.0967742	0.272727
FBti0019605	1	1	1	1	1	1	1	1	1	1	1	1	1	1	1	1	1	1	1	1	1	1	1	1	1	1	1	1	1	1	1	0.963636	1	1	1	1	1	1	1	1	1	1	1	1	1	1	1	1	NA
FBti0019606	0	0	NA	NA	0	0	0	0.0666667	0	0.0714286	NA	0	0	0.03125	NA	0	NA	0	0	NA	0	0	NA	0	NA	NA	0	0	0	NA	0.166667	0	0	NA	NA	0	0	NA	0	NA	0	0	0	NA	0	NA	0	0.0555556	NA
FBti0019608	0	0	0	0	0	0	0	0	0	0	0	0	NA	0	0	0	0	0	NA	0	0	0	NA	0	0	0	0	0	0	0	0	0	0	0	0	0	0	0	0	0	0	0	0	0	0	0	0	0	NA
FBti0019609	0.125	0.0666667	0.111111	0.0526316	0.0769231	0	0	0.0714286	0.111111	0.0714286	0.0833333	0.2	0.0740741	0.08	0	0.16129	0.0769231	0.16129	0.08	0.0571429	0.111111	0	NA	0	0.05	0.16	0	0	0.375	0	0.08	0	0.0909091	0	0	0.230769	0.0666667	0.0625	0.25	NA	0.0416667	0.166667	0.222222	0.0416667	0.222222	0	0.15	0.0285714	0.148148
FBti0019610	0.00757576	0	0	0	0	NA	0	0	0	0	0	0	0	0	NA	0	0	0	0	0	0	0	NA	0	NA	0	0	0	0	0.0909091	0	0	0	0	0	0	0	0	0	0	0	0	0	0	0	0	0	0.0526316	0.0454545
FBti0019611	0.924242	NA	NA	NA	0.666667	NA	NA	NA	0	NA	0.333333	NA	0.333333	NA	NA	NA	NA	NA	NA	NA	NA	NA	0	NA	NA	NA	NA	NA	NA	0.333333	0.25	NA	0.636364	NA	NA	NA	NA	NA	NA	NA	1	0.666667	NA	0.5	0.2	0.25	0.555556	NA	NA
FBti0019612	0.904255	NA	NA	NA	0.666667	NA	NA	NA	1	1	NA	0.25	0.714286	NA	NA	NA	NA	NA	NA	0.666667	0.333333	NA	NA	NA	1	1	NA	NA	NA	0.428571	0.4	NA	NA	NA	NA	NA	1	0.666667	NA	0.714286	0.4	1	NA	NA	0.666667	NA	1	0.333333	NA
FBti0019613	0.110169	NA	0.428571	NA	0.4	NA	0.176471	0	0.130435	NA	0.75	0.428571	0.538462	NA	NA	NA	0.75	0.2	0.333333	0.285714	NA	NA	0.0526316	NA	0	0.555556	NA	0.294118	0.333333	NA	0.333333	0.4	NA	NA	0.5	NA	0.333333	0.25	0	0.333333	NA	1	0.333333	NA	0.222222	0.333333	0.857143	NA	NA
FBti0019614	0.015873	0	NA	0	0	0	0	0	0	0	0.0666667	NA	0	0	0.0555556	0.181818	0	0	0	0	0	0	NA	0	0	0.0666667	NA	0	0.0810811	0.15	0	0	0.25	0	0	0	0	0	0	0	0	0	0	0	0	0	0.125	0.0714286	0.166667
FBti0019615	0.015625	0	0	0	0	0	0	0.0714286	0	0	NA	0.142857	0.111111	0	0	0	0	0	NA	0	NA	0	NA	0	0	0	0	0	0	0	0	0	0	NA	0	NA	0	0	0	0	NA	0	0	0	0.0869565	0	0.125	0	0
FBti0019616	0.3	0.0833333	0	0.133333	0.125	NA	0	0.142857	0.0769231	NA	0	0	0.1	0	NA	0	0.0666667	0	0	0	0	0	NA	0	0	0.0952381	0	0	0.0909091	0.0666667	0	0	0.0769231	0	0	NA	0	NA	0.0588235	0	0	0.0555556	0.0769231	0	0	0.111111	0.0625	0.0625	0.125
FBti0019617	0.651786	NA	0.428571	0.333333	1	NA	0	0.333333	0.428571	NA	NA	0.333333	0.4	0.25	0.722222	NA	0.333333	0.666667	NA	0.75	0.5	NA	NA	NA	0.428571	0.75	NA	0	NA	0.333333	0.555556	0	0.384615	NA	NA	NA	0.181818	0.5	NA	NA	0	0.25	1	NA	0.333333	0.333333	0.333333	0.833333	NA
FBti0019618	0.0378788	0.0357143	0	0	0	NA	0	0	0	0	0	0	0	0	0	0	0	0	0	0	0	0	NA	0	NA	0	0	0	0	0.0714286	0	0	0.1	NA	0	NA	0	0	0.153846	0	0	0	0.0833333	0	0	0	0	0.03125	0
FBti0019619	0.00877193	0	0	0	0.030303	0	0	0	0	0	NA	0	0	0	0	0	0	0	0	0	0	0	NA	0	0	0	0	0	0.0666667	0	0	0	0	0	0	0	0	0	0	NA	0	0	0	0	0	0	0	0.0454545	NA
FBti0019620	0.0833333	0.0357143	0	0	0	0	0	0	0	0	0	0	0.0769231	0	NA	0	0	0	0	0	0	0	NA	0	0	0	0	0	0.0833333	0	0	0	0.08	0	0	NA	0.03125	0.0434783	0	0.171429	0	0	0.0666667	0	0	0	0.0555556	0.176471	0.0833333
FBti0019621	0.09375	NA	0	0.0588235	0	0	0	0.0434783	0.047619	0	0	0	0	0.0714286	0.0555556	0	0	0	0	0.0666667	0	0	NA	0	0	0	0	0	NA	0	0	0	0.0731707	0.157895	0	0	0.037037	0.0909091	0	0	0.0416667	0.0857143	0	NA	0	0	0	0.1	0
FBti0019622	0.0409836	0	NA	0	0	0	0	0	0	0	NA	0	0	0	NA	0	0	0.1	0	0	NA	0	NA	0	0.181818	0	0	0	0	0	0	0	0	0	0.166667	0	0.1	0	0	0	0	NA	0	NA	0	NA	0	0	0
FBti0019623	0.89	NA	NA	0.666667	NA	0.333333	NA	NA	NA	NA	NA	0.714286	0.25	0.666667	NA	NA	NA	NA	0.666667	NA	0.666667	NA	0	NA	0.428571	NA	NA	NA	NA	NA	0.333333	0	0.666667	NA	NA	NA	NA	NA	NA	NA	NA	NA	NA	NA	0.5	NA	0.333333	0.25	NA
FBti0019624	0.0378788	0.642857	0.5	0.6	NA	0.294118	0.121951	0.567568	0.8	0.454545	0.777778	0.714286	0.352941	0.75	0.388889	0.294118	0.714286	0.151515	0.333333	0.333333	0.6	0.40625	0.131783	0.607143	0.407407	0.777778	0.684211	0.619048	0.230769	0.411765	0.181818	0.581395	0.705882	0.8	NA	1	0.37931	0.210526	0.73913	0.428571	0.428571	0.411765	0.6	0.333333	0.25	0.5	0.727273	0.571429	0.571429
FBti0019625	0	0	0	0	NA	0	0	0	0	0	0	0	0	0.037037	NA	0	0	0	0	0	NA	0	NA	0	0	0	0	0	0	0.0384615	0	0	0.0344828	0	NA	0	0	0	0	NA	0	0	0	0	NA	0	0	0	0
FBti0019626	0.07	0	0	0	0.0588235	NA	NA	0.04	NA	0	0	0	0	0	NA	0	0	0	NA	0	0	0	NA	0	0	0.047619	0	0	NA	NA	0	0	0	0	0	0	0	0	0	0	0	0	0	0	0	0	0.0909091	0	0
FBti0019627	0.047619	0.0555556	0.666667	0.636364	0.4	0.826087	0.846154	0.259259	0.62963	0.5	0.5	0.428571	0.705882	0.571429	NA	0.703704	0.857143	0.767442	0.777778	0.809524	0.45	0.78125	0.236842	0.578947	0.888889	0.45098	0.818182	0	0.923077	0.75	0.485714	0.512821	0.548387	0.578947	0.294118	0.6	0.567568	0.433333	0.7	0.529412	0.73913	0.677419	0.62963	0.304348	0.666667	0.894737	0.416667	0.3125	0.333333
FBti0019628	0.397959	0	NA	NA	NA	0	0	NA	NA	NA	NA	NA	1	NA	0.166667	NA	NA	NA	NA	NA	NA	0	NA	0	1	1	0	0	NA	NA	NA	0	NA	NA	NA	NA	NA	NA	NA	NA	NA	NA	NA	NA	NA	NA	NA	NA	NA
FBti0019631	0.0538462	0	0	NA	0.0666667	0	0	0	NA	NA	0	0	0.111111	0.142857	NA	0	0	0	NA	0.153846	NA	0	NA	NA	0.0909091	0.142857	0	0	0.1	0	0	0	0.153846	NA	0.2	0	0.111111	0	0.142857	0.2	NA	0	0	0	NA	0	0.125	0	0.142857
FBti0019632	0.0192308	NA	1	0.777778	1	0.882353	0.757576	0.612903	0.75	0.894737	0.375	0.692308	0.7	1	NA	1	0.764706	0.777778	0.913043	1	0.818182	0.8125	0.163265	0.923077	1	0.73913	0.481481	0.714286	0.818182	0.866667	0.555556	0.5625	0.92	0.777778	NA	1	0.73913	0.466667	0.666667	1	0.5	0.8	0.764706	0.647059	0.692308	0.846154	0.894737	0.666667	0.454545
FBti0019633	0.0833333	0	0	0	0	0	0	0	0	0	0	0	NA	0.153846	NA	NA	0	NA	0	0.125	0	0	0	0	NA	0.1	0	0	0	0.0769231	0	0	0.142857	NA	0	0	0	0.0666667	0	0	0	NA	0	0	0	0	0.0526316	0.375	NA
FBti0019634	1	1	1	1	1	1	1	1	1	1	1	1	1	1	1	1	1	1	1	1	1	1	1	1	1	1	1	1	1	1	1	1	1	1	1	1	1	1	1	1	1	1	1	1	1	1	1	1	1
FBti0019635	0.09375	0.0416667	0.0555556	0	0.0625	NA	0	0	NA	NA	0.0666667	0.125	0.0344828	0	NA	NA	0	0	NA	0	NA	0	NA	0	0.0333333	0.08	0	0	0	0	0	0	0.0952381	0.0833333	NA	NA	0.0285714	0	0.05	0.0769231	NA	0.04	0.142857	0	0.0434783	0.0588235	0.1875	0.125	0.0588235
FBti0019636	1	1	1	1	1	NA	1	1	1	1	1	1	1	1	1	1	1	1	1	1	1	1	1	1	1	1	1	1	1	1	1	1	1	1	1	1	1	1	1	1	1	1	1	1	1	1	1	1	1
FBti0019637	0.151515	0.0357143	0	0.285714	0	0	0	0.08	0	0.0769231	0.037037	0	0	0.0909091	0.111111	0	NA	0	0.130435	0.142857	0.0625	0	NA	0	0.0714286	0	0	0	0.125	NA	0	0	0	0	0.0909091	NA	0	0	0	0	0	0	0.166667	0	0.0588235	0	0.0625	0	0.0769231
FBti0019638	1	1	1	1	1	1	1	1	1	1	1	1	1	1	NA	1	1	1	1	1	1	1	1	1	1	1	1	1	1	1	1	1	1	1	1	1	1	1	1	1	1	1	1	1	1	1	1	1	1
FBti0019639	1	1	1	1	1	1	1	1	1	1	NA	1	1	1	1	1	1	1	1	1	1	1	1	1	0.857143	1	1	1	1	0.857143	1	1	1	1	1	NA	1	1	1	NA	1	1	1	1	1	1	1	1	1
FBti0019646	0	0.0714286	0	0	0	0	0	0	0	0	0	NA	0	0	0	NA	0	0	0	0	NA	0	NA	0	0	0	0	0	0	0	0	0	0	0	0	NA	0	0	0.142857	NA	NA	0	0.375	0	NA	0	0	0	0
FBti0019648	0.297872	NA	0.2	NA	0.166667	0	0	0.0833333	0.142857	NA	0	0	0	0.25	NA	0	0	0	0.0769231	0.0714286	0.125	0	NA	NA	0.0909091	NA	NA	0	0	0	NA	NA	0.125	NA	NA	NA	0.0714286	0.0588235	0	0	0	0	0.111111	0	0.142857	NA	NA	0	0.4
FBti0019649	1	1	1	1	1	1	1	1	NA	1	1	1	1	1	1	1	1	1	1	1	1	1	1	1	1	1	1	1	1	1	1	1	1	NA	1	1	1	1	1	1	1	1	1	1	1	1	1	1	1
FBti0019654	0.00833333	0.0454545	NA	0	0	0	0	0	NA	0	0	0	0	0	NA	0	NA	0	0	0	0	0	NA	0	0	0	0	0	0	0	0	0	0.04	0.285714	NA	0	0	0	0	0	0	0	0	0	0	0	0	0.0454545	0
FBti0019655	1	1	1	1	1	1	1	1	1	1	1	1	1	1	NA	1	1	1	1	1	1	1	1	1	1	1	1	1	1	1	1	1	1	1	1	1	1	1	1	1	1	1	1	1	1	1	1	1	1
FBti0019656	1	1	1	1	1	1	1	1	1	1	1	1	1	1	NA	1	1	1	1	1	1	1	1	1	1	1	1	1	1	1	1	1	1	1	1	1	1	1	1	1	1	1	1	1	1	1	1	1	1
FBti0019657	0.0384615	0.769231	0.478261	0.365854	0.269231	0.714286	0.65	0.253731	0.142857	0.176471	0.179487	0.0952381	0.166667	0.513514	0.555556	0.481481	0.52	0.291667	0.454545	0.333333	0.393939	0.4375	0.128492	0.684211	0.578947	0.588235	0.2	0.674419	0.241379	0.428571	0.259259	0.126761	0.567568	0.333333	0.368421	0.222222	0.419355	0.358491	0	0.428571	0.142857	0.235294	0.25	0.28	0.384615	0.636364	0.52381	0.357143	0.368421
FBti0019658	0	0	NA	0	0	0	0	0.0833333	0	NA	0	0	0	0	NA	NA	0	NA	NA	NA	0	0	NA	0	0	NA	0	0	0	0	0	0	0	0	NA	NA	0	NA	0	0	0	0	0.0769231	0	0	0	NA	0.0526316	0
FBti0019659	0.00757576	0	NA	0	0	0	0	0	0.0909091	0	0	0	0	0	0	0	0	0	0	0	NA	0	NA	0	0	0	0	0	0	0	0	0	0	NA	0	0.111111	0	0	0	0	0	0	0	0	0	0	0	0.0555556	0.0714286
FBti0019660	0.0175439	NA	NA	0	0	0	0	NA	NA	0	NA	NA	0	NA	NA	NA	NA	0	0	NA	0	0	0	NA	0	0	0	0	0	NA	NA	0	NA	NA	NA	NA	NA	NA	NA	NA	0	0	0	NA	NA	NA	NA	0	0
FBti0019665	0	0	NA	NA	0	0	0	0	0	NA	NA	NA	0	0	NA	NA	0	0	0	0	0	0	0	NA	0	0	0	0	0	NA	0	0	0.166667	0	0	0	0	0.0967742	0	NA	0	0	0	0	0	0	NA	0	0
FBti0019666	0.0106383	NA	0	0	0	NA	0	0.0555556	0	0	0.176471	0	0.15	0.0555556	0	0	0	0	0.0714286	0	0	0	NA	0	NA	0.166667	0	0	0.25	0	0.105263	0	0.333333	0	0.25	NA	0	0.0344828	0	0	0	0	0	NA	NA	0.0714286	NA	0.1	0
FBti0019667	1	1	1	1	NA	1	1	1	1	1	1	1	1	1	1	NA	1	1	NA	NA	1	1	1	1	1	NA	1	1	1	1	1	1	1	1	NA	1	1	1	1	1	1	1	1	1	1	1	1	NA	NA
FBti0019677	0.59322	1	1	1	1	1	1	1	1	1	1	1	1	1	NA	1	1	0.818182	1	1	1	1	0.9	1	1	1	1	1	1	1	1	1	1	1	1	NA	1	1	1	1	1	1	1	NA	1	1	1	1	1
FBti0019678	0.0689655	NA	0	0	0	0	0	0.0714286	0	0	0.0714286	0	0	0	NA	0	0	0	0	0	0	0	NA	NA	0	0.111111	0	0	0	0.15	0	0	0.0731707	0	0	0	NA	NA	0	0	0	0	0	NA	0	0.15	0	0	0
FBti0019679	0.015873	0.966667	0.466667	0.368421	0.36	0.6	0.906977	0.777778	0.407407	0.466667	0.294118	1	0.666667	0.586207	0.777778	0.666667	0.4	0.52	0.478261	0.529412	0.384615	0.59375	0.262136	0.694444	0.666667	0.68	0.391304	0.4	0.263158	0.5	0.368421	0.757576	0.310345	0.333333	0	0.8	0.297297	0.428571	0.466667	0.636364	0.565217	0.3	0.314286	0.333333	0.5	0.272727	0.363636	0.466667	0.368421
FBti0019697	1	1	1	1	1	1	1	1	NA	1	NA	1	1	1	1	1	1	1	NA	1	1	1	1	1	1	1	1	1	1	1	1	1	1	NA	NA	1	1	1	1	1	1	1	1	1	1	1	1	1	1
FBti0019698	NA	NA	1	NA	NA	1	1	1	1	NA	NA	NA	1	NA	NA	NA	1	NA	NA	NA	1	1	1	NA	NA	NA	1	NA	NA	NA	1	1	1	NA	NA	1	1	1	1	1	1	1	NA	NA	NA	NA	1	NA	NA
FBti0019699	1	1	1	1	1	1	1	1	1	1	1	1	1	1	1	1	1	1	1	1	1	1	1	1	1	1	1	1	1	1	1	1	1	1	1	1	1	1	1	1	1	1	1	1	1	1	1	1	1
FBti0019702	1	1	NA	NA	NA	1	1	1	1	NA	NA	NA	NA	1	1	NA	1	NA	NA	NA	NA	1	1	1	1	1	1	1	1	NA	NA	1	1	NA	NA	NA	1	NA	1	1	1	1	1	NA	1	NA	NA	NA	NA
FBti0019713	1	0.892857	0.818182	0.833333	0.586207	0.36	0.433962	0.290323	0.37931	0.375	0.461538	0.529412	0.416667	0.73913	1	0.647059	0.473684	0.647059	0.333333	0.636364	0.705882	0.875	0.857143	1	0.5	0.764706	0.461538	0.578947	0.5	0	0.5	1	0.428571	0.818182	0.846154	0.692308	0.357143	0.276596	0.833333	0.571429	0.314286	0.333333	0.444444	0.368421	0.28	0.461538	0.44	0.458333	0.142857
FBti0019720	1	1	1	1	1	1	1	1	1	1	1	1	1	1	1	1	1	1	1	1	1	1	1	1	1	1	1	1	1	1	1	1	1	1	1	1	1	1	1	1	1	1	1	1	1	1	1	1	1
FBti0019721	1	1	1	1	1	1	1	1	1	1	1	1	1	1	1	1	1	1	1	1	1	1	1	1	1	1	1	1	1	1	1	1	1	NA	1	NA	1	1	1	1	1	1	1	1	1	1	1	1	1
FBti0019722	1	1	1	1	1	1	1	1	1	1	1	1	1	1	1	1	1	1	1	1	1	1	1	1	1	1	1	1	1	1	1	1	1	1	1	1	1	1	1	1	1	1	1	1	1	1	1	1	1
FBti0019731	1	1	NA	NA	NA	NA	1	1	NA	NA	NA	NA	NA	NA	NA	NA	NA	NA	1	NA	NA	1	1	1	1	1	NA	NA	1	NA	NA	1	NA	NA	NA	NA	1	1	1	NA	1	NA	NA	NA	1	NA	NA	NA	NA
FBti0019732	0.944444	1	1	1	1	1	1	1	1	NA	1	1	1	1	NA	1	1	1	NA	1	1	1	0.882353	1	1	1	1	1	1	1	1	1	1	1	1	NA	1	1	1	1	1	1	1	1	1	1	1	1	1
FBti0019733	0.546875	0	0	0.25	0.0588235	0	0	0	NA	0.0769231	0.0909091	0	0	0	NA	0.125	0	0.047619	0.0967742	0	0.166667	0	NA	0	NA	0.142857	NA	0	0.0526316	0	0	0	0.0769231	0	0.1	0	0.153846	0.0612245	0	0.111111	0.0697674	0.222222	0.2	NA	0	0.0555556	0.166667	0.2	0.125
FBti0019734	1	1	1	1	NA	1	1	1	1	1	NA	1	1	1	1	NA	1	1	NA	1	1	1	1	1	NA	1	1	1	NA	1	1	1	1	NA	1	NA	1	1	1	NA	1	NA	1	NA	1	1	1	NA	NA
FBti0019735	0.615385	NA	NA	0.714286	0.5	0	0.0625	0.222222	0.166667	NA	NA	NA	0	NA	NA	NA	NA	0	0.166667	0	NA	0	NA	0	0.333333	0.2	0	0	NA	0	0.25	0	0.142857	NA	NA	NA	0.0769231	0.230769	0.5	0	0.0909091	0	NA	0	0.130435	0.2	0	NA	0.25
FBti0019737	0.0169492	0.333333	0.7	0.777778	0.333333	1	0.906977	0.652174	0.555556	0.454545	0.75	0.3	0.571429	0.666667	0.666667	0.851852	0.789474	0.652174	0.777778	0.411765	0.7	0.6875	0.225	1	0.652174	0.818182	0.764706	0.793103	0.5	1	0.882353	1	0.545455	0.529412	0.384615	0.636364	0.741935	0.44	1	0.882353	0.478261	0.818182	0.666667	0.428571	1	0.461538	0.25	0.714286	0.5
FBti0019738	0	0	0	0	0	0	0	0	0.0454545	0	0	NA	0	0	0	0.0967742	0.0833333	0.0606061	0	0	0	0.0625	NA	0.0666667	0.2	0	0	0	0	0.153846	0	0	0.05	0.12	0	0	0	0.03125	0	0	0	0	0.0526316	0	0	0.0909091	0.0714286	0.0952381	0.133333
FBti0019739	1	1	1	1	1	1	1	1	1	1	1	NA	1	1	1	1	1	1	1	1	1	1	1	1	1	1	1	NA	1	1	1	1	1	1	1	1	1	1	1	1	1	1	1	1	1	1	1	1	1
FBti0019740	1	1	1	1	1	1	1	1	1	1	1	1	1	1	1	1	1	1	1	1	1	1	1	1	1	1	1	1	1	1	1	1	1	NA	NA	1	1	1	1	NA	1	1	1	1	1	1	1	1	1
FBti0019744	1	1	1	1	1	1	1	1	1	1	1	1	1	1	1	1	1	1	1	1	1	1	1	1	1	1	1	1	1	1	1	1	1	1	1	1	1	1	1	1	1	1	1	1	1	1	1	1	1
FBti0019745	0.0692308	0	0	0	0	0	0	0	0	NA	0	0	0.037037	0	NA	0	0	0.222222	0.0666667	0.111111	0.0526316	0	NA	0	0	0.105263	0	0	0	0.111111	0	0	0	0	0	NA	0	0	0	0	0	0	0.111111	0	0	0.0666667	0	0	0
FBti0019747	0.00757576	0.0416667	0.555556	0.210526	0.294118	0.2	0.03125	0.2	0.2	0	0.142857	0.133333	0.0980392	0.130435	0.111111	0.333333	0.384615	0	0	0.1875	0.365854	0.34375	0.125	0.428571	0.0714286	0.365854	0.105263	0.227273	0.307692	0.304348	0.155556	0.03125	0.125	0.111111	0.176471	0.130435	0.111111	0.0769231	0.0943396	0.111111	0	0.1	0.16129	0.0588235	0.0555556	0.142857	0.0714286	0.16	0.285714
FBti0019748	1	1	NA	1	1	1	1	1	1	1	1	1	1	1	1	1	1	1	1	1	1	1	1	1	1	1	1	1	1	1	1	1	1	1	NA	NA	1	1	1	1	1	1	1	1	1	1	1	1	1
FBti0019749	0.409091	NA	0	NA	0	NA	0	0	0	0	0.0769231	0	0	0	NA	0	0	NA	0.0952381	NA	NA	NA	0	NA	0.0454545	0.142857	NA	0	NA	0.0714286	NA	0	0	0	NA	NA	0.0769231	0.0526316	0	0	0	0	0.0909091	NA	NA	0.111111	NA	0	NA
FBti0019750	0.271739	0	0	0.0810811	0	0	0	0	0	0.0588235	0	0.0638298	0.171429	0.0625	NA	0	0.0588235	0.0588235	0.037037	0	0.0545455	0	NA	0	0	0	0	0	0.102041	0.0943396	0.115385	0	0.117647	0	0.222222	0.166667	0	0.0540541	0.0697674	0.0588235	0	0.111111	0.0740741	0.025	0.0263158	0	0.117647	0	0.0344828
FBti0019754	0.232143	NA	0	0	0.0555556	0	0	0	0	0.0909091	0	0	0	0	NA	0	0	0	0	0.0555556	0.0588235	0	0	0	0	0	0	0	0.0769231	0	0	0	0.1	0	0	0	0	0	0.0416667	0	0.0714286	0.0625	0	0	0	0.0526316	0	0.0769231	0
FBti0019755	1	NA	NA	NA	NA	1	1	1	1	NA	1	NA	NA	1	NA	1	1	NA	NA	1	NA	NA	1	NA	1	1	1	1	1	1	NA	NA	1	1	NA	1	1	1	1	NA	NA	NA	1	NA	1	NA	1	NA	NA
FBti0019756	0.285714	NA	0	0.153846	0.15	0	0	0	0	0.25	0	0.0566038	0.0566038	0.111111	NA	0.181818	0	0.0714286	0.130435	0	0	0.0555556	0	0	0.121951	0.0555556	0	0	0.12	0.0434783	0.08	0	0	0	0	0	0.0833333	0.0810811	0.105263	0.133333	0.269231	0	0.0666667	0	0.0638298	0.222222	0.0416667	0.03125	0.0769231
FBti0019757	0.0294118	0	0	0	0	0	0	0	0	0	0	0	0	0	NA	0.0833333	0	0	0	0	0	0	NA	0	0	0	0	0	0	0	0.0361446	0	0	0	0	0	0	0	0	0	0	0	0	0	0	0	0	0.078125	0
FBti0019758	0.5	0	0.0555556	0.0714286	0.0277778	0	0	0.027027	0.0384615	0.08	0	0.0357143	0	0	NA	0.121951	0.0434783	0.047619	0	0	0	0	NA	0	0.0425532	0.0178571	0	0	0.027027	0	0.0344828	0.0204082	0.0666667	0.0454545	0.0769231	0.133333	0.0243902	0.0869565	0.0416667	0.0410959	0.0169492	0	0	0	0	0	0	0	0.0869565
FBti0019762	0.103448	0	0.0526316	0.0461538	0	0	0	0	0.0285714	0	0	0	0	0	NA	0	0.0526316	0.038961	0.0425532	0	0	0	NA	0	0	0	0	0	NA	0	0	0	0.0454545	0	0	0.0566038	0	0.0606061	0	0.0714286	0	0	0	0.0309278	0.0243902	0	0.0731707	0	0
FBti0019763	0.031746	0	0	0	0	0	0	0	0	0	0	0	0	0.0357143	0	0.0444444	0	0	0	0	0	0	NA	0	0	0	0	0	0	0	0	0	0.0212766	0	0	0.05	0	0	0.0454545	0	0	0	0	0	0	0	0	0	0
FBti0019770	0.196721	0.0555556	0	NA	0	0	0	0.031746	0	0	0.0384615	NA	0	NA	NA	0.0454545	NA	0	0	0	0	0	NA	NA	NA	0.0357143	0	0	0.0294118	0	0	0	0	0	0.25	0	0	0	0	0	0	0.0333333	0	NA	0	0	0	0.030303	0.0322581
FBti0019771	0.142857	0.916667	1	0.866667	0.454545	0.84	0.7	0.75	0.333333	0.818182	0.764706	1	0.894737	1	NA	0.833333	0.9	0.666667	0.444444	0.214286	0.619048	0.714286	0.26087	0.409091	1	0.533333	0.655172	0.612903	0.818182	0.555556	0.434783	0.9	0.655172	0.571429	1	1	0.652174	0.517241	0.8125	0.652174	0.565217	0.826087	0.75	0.37931	0.666667	0.777778	0.75	0.666667	0.6
FBti0019780	0.01	0.727273	0.272727	0.2	0.206349	0.285714	0.465347	0.178571	0.2	0.354839	0.166667	0.294118	0.223881	0.424242	NA	0.378378	0.666667	0.0757576	0.178082	0.138889	0.214286	0.25	NA	0.3	0.307692	0.428571	0.567568	0.291139	0.263158	0.266667	0.324324	0.373494	0.288462	0.4375	0.333333	0.275862	0.324675	0.188119	0.322581	0.489362	0.365079	0.482759	0.283019	0.291667	0.317073	0.416667	0.482759	0.407407	0.433962
FBti0019781	1	1	1	1	1	1	1	1	1	NA	1	1	1	1	NA	1	1	1	1	1	1	1	1	1	1	1	1	1	1	1	1	1	1	1	1	1	1	1	1	1	1	1	1	1	1	1	1	1	1
FBti0019782	1	1	1	1	1	1	1	1	1	1	1	1	1	1	1	1	1	1	1	1	1	1	1	1	1	1	1	1	1	1	1	1	1	1	1	1	1	1	1	1	1	1	1	1	1	1	1	1	1
FBti0019783	1	1	1	1	1	1	1	1	1	1	1	1	1	1	NA	1	1	1	1	1	1	1	1	1	1	1	1	1	1	1	1	1	1	NA	1	1	1	1	1	1	1	NA	1	1	1	1	1	1	NA
FBti0019791	0.196429	NA	0.0612245	0.361111	0.107143	0.0952381	0.131579	0.102564	0.129032	0.0416667	0.0434783	0.111111	0.0769231	0.0819672	NA	0.04	0.304348	0.12	0.0909091	0.0526316	0	0.464286	NA	0.272727	0.0769231	0.137255	0.05	0.0571429	0.190476	0	0.103448	0.0555556	0.0606061	0.0555556	0.0967742	0.111111	0.146667	0.0947368	0.105263	0.155556	0.16	0.0625	0.0833333	0.0344828	0.119048	0.0869565	0.0909091	0.208333	0.166667
FBti0019824	1	1	1	1	1	1	1	1	1	1	1	1	1	1	1	1	1	1	1	1	1	1	1	1	1	1	1	1	1	1	1	1	1	1	1	1	1	1	1	1	1	1	1	1	1	1	1	1	1
FBti0019825	0.0634921	0	0.125	0	0	0	0.030303	0	0.0243902	0	0	0.0952381	0	0	0	0	0	0	0	0	0.037037	0	NA	NA	0.04	0.0588235	NA	0	0	0.0555556	0	0	NA	NA	0.125	NA	0	0.0487805	0	0	0.03125	0	0	NA	0	0	0	0.0555556	0
FBti0019826	0	0	0	0	0	0	0	0	0	0	0	0	0	0	NA	0	0	0	0	0	0	0	NA	0	0	0	0	0	0.0566038	0	0	0	0	0	0	0	0	0	0	0	0	0	0	0	0	0	0	0	0
FBti0019827	1	1	1	1	1	NA	1	1	1	1	1	1	1	1	1	1	1	1	1	1	1	1	1	1	1	1	1	1	1	1	1	1	1	1	1	1	1	1	1	1	1	1	1	1	1	1	1	1	1
FBti0019828	1	1	1	1	1	1	1	1	1	1	1	1	1	1	1	1	1	1	1	1	1	1	1	1	1	1	1	NA	1	1	1	1	1	1	1	1	1	1	1	1	1	1	1	1	1	1	1	1	1
FBti0019829	1	1	1	1	1	1	1	1	1	1	NA	1	1	1	NA	1	1	1	1	1	1	1	1	1	1	1	1	1	1	1	1	1	1	1	1	1	1	1	1	1	1	1	1	1	1	1	1	1	NA
FBti0019830	1	1	1	1	1	1	1	1	1	1	1	1	1	1	1	1	1	1	1	1	1	1	1	1	1	1	1	1	1	1	1	1	1	1	1	1	1	1	1	1	1	1	1	1	1	1	1	1	1
FBti0019839	1	1	1	1	1	1	1	1	1	1	1	NA	1	1	NA	1	1	1	1	1	1	1	1	1	1	1	1	1	1	1	1	1	1	1	1	1	1	1	1	1	1	1	NA	1	1	1	1	1	1
FBti0019840	1	1	1	1	1	1	1	1	1	1	1	1	1	1	1	1	1	1	1	1	1	1	1	1	1	NA	1	NA	1	1	1	1	1	1	1	1	1	1	1	1	1	1	1	1	1	1	1	1	1
FBti0019841	1	1	1	1	1	1	1	1	1	1	1	1	1	1	NA	1	1	1	1	1	1	1	1	1	1	1	1	1	1	1	1	1	1	1	1	1	1	1	1	1	1	1	1	1	1	1	1	1	NA
FBti0019842	0.132653	0.357143	0.166667	0.08	0.133333	0.0714286	0.106383	0.121951	0.0606061	0.0704225	0.0980392	0.0625	0.142857	0.166667	NA	0.26087	0.130435	0.079646	0.0588235	0.0526316	0.0344828	0.266667	NA	0.5	0	0.0909091	0.243243	0.132075	0.127273	0.0909091	0.0545455	0.155556	0.114754	0	0.4	0	0.025	0.104167	0.162162	0	0.0238095	0.12	0.08	0.0731707	0.108434	0.1	0.178571	0.118644	0.133333
FBti0019844	1	1	1	1	1	1	1	1	1	1	1	1	1	1	1	1	1	1	1	1	1	1	1	1	1	1	1	1	1	1	1	1	1	1	1	1	1	1	1	1	1	1	1	1	1	1	1	1	1
FBti0019847	1	1	1	1	1	1	1	1	1	1	1	1	1	1	1	1	1	1	1	1	1	1	1	1	1	1	1	1	1	1	1	1	1	1	1	1	1	1	1	1	1	1	1	1	1	1	1	1	1
FBti0019849	1	1	1	1	1	1	1	1	1	1	1	1	1	1	1	1	1	1	1	1	1	1	1	1	1	1	1	1	1	1	1	1	1	1	1	1	1	1	1	1	1	1	1	1	1	1	1	1	1
FBti0019855	1	1	1	1	1	1	1	1	1	1	1	1	1	1	1	1	1	1	1	1	1	1	1	1	1	1	1	1	1	1	1	1	1	1	1	1	1	1	1	NA	1	1	1	1	1	1	1	NA	1
FBti0019862	0.163462	0.6	0.230769	0.21875	0.2	0.2	0.277778	0.466667	0.283019	0.151515	0.380952	0.209302	0.333333	0.548387	NA	0.322034	0.45098	0.380282	0.241379	0.403509	0.259259	0.25	NA	0.611111	0.361702	0.367089	0.22449	0.183673	0.583333	0.377778	0.254237	0.147059	0.357143	0.28	0.166667	0.1875	0.294118	0.366667	0.771429	0.257143	0.2	0.347826	0.285714	0.176471	0.325301	0.244444	0.191489	0.360825	0.4375
FBti0019884	1	NA	1	1	1	1	1	1	1	1	1	NA	1	1	NA	1	1	1	1	1	1	1	1	1	1	1	1	1	1	1	1	1	1	NA	1	1	1	1	1	1	1	1	1	1	1	1	1	1	1
FBti0019903	1	1	1	1	1	1	1	1	1	1	1	1	1	1	NA	1	1	1	1	1	1	1	1	1	1	1	1	1	1	1	1	1	1	1	1	1	1	1	1	1	1	1	1	1	1	1	1	1	1
FBti0019917	1	1	1	1	1	1	1	1	1	1	1	1	1	1	1	1	1	1	1	1	1	1	1	1	1	1	1	1	1	1	1	1	1	1	1	1	1	1	1	1	1	1	1	1	1	1	1	1	1
FBti0019919	1	1	NA	NA	NA	1	1	1	1	1	NA	1	1	1	1	NA	1	1	NA	1	NA	1	1	1	1	1	1	1	1	1	NA	1	1	NA	NA	NA	NA	1	1	1	NA	1	1	1	1	1	1	NA	1
FBti0019929	1	1	1	1	1	1	1	1	1	1	1	1	1	1	1	1	1	1	1	1	1	1	1	1	1	1	1	1	1	1	1	1	1	NA	1	1	1	1	1	NA	1	1	1	1	1	1	1	1	1
FBti0019939	1	1	1	1	1	1	1	1	1	1	1	1	1	1	1	1	1	1	1	1	1	1	1	1	1	1	1	1	1	1	1	1	1	1	1	1	1	1	1	1	1	1	1	1	1	1	1	1	1
FBti0019940	1	1	NA	1	1	1	1	1	NA	1	1	1	1	1	1	NA	NA	1	NA	1	1	1	1	1	1	1	1	1	1	1	1	1	1	1	1	1	1	1	1	1	1	NA	1	NA	1	NA	NA	NA	1
FBti0019968	1	1	1	1	1	1	1	1	1	1	NA	1	1	1	NA	1	1	NA	1	1	1	1	1	1	1	1	1	1	1	1	1	1	1	1	1	1	1	1	1	1	1	1	1	1	1	1	1	1	NA
FBti0019973	1	1	1	1	1	1	1	1	1	1	1	1	1	1	NA	1	1	1	1	1	1	1	1	1	1	1	1	1	1	1	1	1	1	1	1	1	1	1	1	1	1	1	1	1	1	1	1	1	1
FBti0019974	0.015625	0	0	0	0	0	0	0	0	0	0	NA	0	0	NA	0	0	0	0	0	0	0	NA	0	0	0	0	0	0	NA	0	0	0	0	0	0	0	0	0	0	0	0	0	NA	0	0	0	0	0
FBti0019975	0.627451	NA	0.4	0.333333	0.0666667	0	0	0.166667	0.142857	0.153846	0.111111	0.2	0.0714286	0.294118	NA	0.153846	0.130435	0.047619	0.15	0.0625	0.166667	NA	0	0.1	0.121951	0.52	0	0	0.166667	0.0857143	0.103448	0	0.185185	0.125	0	0.666667	0.142857	0.0588235	0.272727	0.142857	0.166667	0	0.157895	0.225806	0.105263	0.166667	0.1	0.106383	0.15
FBti0019976	0	0.0769231	0	0.0697674	0	0	0	0.0192308	0	0.111111	0.0952381	0	0.0322581	0	0	0	0	0	0	0	0	0	NA	0	0	0	0	0.1	0	0	0	0.0833333	0	0	0.166667	0	0	0	0	0	0	0	0.0833333	0	0	0	0.0454545	0.0263158	0
FBti0019978	0.148438	0.375	1	1	0.724138	0.677419	0.72973	0.894737	0.806452	0.4	0.733333	1	1	0.506849	0.666667	0.809524	0.928571	0.47541	0.621622	0.589744	0.828571	0.65625	0.485714	0.588235	0.529412	0.757576	0.837838	0	0.542857	0.875	0.625	0.6	0.72549	0.727273	1	0.875	0.761905	0.578947	0.730769	0.4375	1	0.953488	0.65	0.5	0.8	0.85	0.684211	0.655172	0.578947
FBti0019985	0	NA	0.137255	0	0	0.0952381	0.117647	0.0701754	0	0	0.0555556	0.0363636	0	0	NA	0	0	0	0	0	0	0.1	NA	0.111111	0	0	0	0	0	0	0.0263158	0	0	0	0	0	0	0	0	0	0	NA	0	0	0	0	0	0.0555556	NA
FBti0019992	0.0272727	0.0357143	NA	0	0	0	0	0.0416667	0	0	0	0	0	0	0	0	0	0.032967	0	0	0	0	NA	0.05	0	0.045045	0	0	0	0.08	0	0	0	0.0833333	0	0	0.0227273	0	0	0	0	0	0.0384615	0	0	0	0	0.0384615	0.135135
FBti0019993	1	1	1	1	1	1	1	1	1	1	1	1	1	1	NA	1	1	1	1	1	1	1	1	1	1	1	1	1	1	1	1	1	1	1	1	1	1	1	1	1	1	1	1	1	1	1	1	1	1
FBti0019996	1	NA	NA	1	1	1	1	1	1	1	1	1	1	1	NA	1	1	1	1	1	1	1	1	1	1	1	1	1	1	1	1	1	1	1	1	1	1	1	1	1	1	1	1	1	1	1	1	1	1
FBti0019998	1	1	1	1	1	1	1	1	1	1	1	1	1	1	1	1	1	1	1	1	1	1	1	1	1	1	1	1	1	1	1	1	1	1	1	1	1	1	1	1	1	1	1	1	1	1	1	1	1
FBti0020003	1	1	1	1	1	1	1	1	1	1	NA	1	1	1	1	1	1	1	1	1	NA	1	1	1	1	1	1	1	1	1	1	1	1	1	1	1	1	1	1	1	1	1	1	1	1	1	1	1	1
FBti0020006	0.0128205	0.363636	0.363636	0.266667	0.26087	0.314286	0.485714	0.460317	0.235294	0.310345	0.181818	0.118644	0.243243	0.290323	NA	0.317073	0.222222	0.137931	0.16	0.210526	0.157895	0.607143	0.126984	0.555556	0.47619	0.104167	0.454545	0	0.416667	0.111111	0.137931	0.387755	0.36	0.384615	0.357143	0.212121	0.129032	0.175	0.294118	0.481481	0.133333	0.152542	0.155556	0.08	0.176471	0.125	0.176471	0.0967742	0.25
FBti0020007	0	0	0	0	0	0	0	0	0	0	0	0	0	0	NA	0	0	0	0	0	0	0	NA	0	0	0	0	0	0	0.0379747	0	0	0.0275229	0	0	0	0	0	0	0	0	0	0	0	0	0	0	0.0566038	0
FBti0020008	0.0757576	0	0	0.142857	0	0	0	0.0149254	0	0	0	0	0.0384615	0	0.166667	0.111111	0	0.015873	0.0377358	0.0512821	0	0	NA	0	0	0	0	0	0	0	0	0	0.0465116	NA	0.133333	0.0526316	0.04	0.0147059	0.115385	0	0.0425532	0	0.08	0.0576923	0.0238095	0.0810811	0	0	0
FBti0020009	0.0222222	NA	0	0	0	0	0	0	0	0	0	0	0	0	NA	0	0	0	0	0	0	0	NA	0	0	0	0	0	0	0	0	0	0.0333333	0	0	NA	0	0	0.0571429	0	0	0	0	0	0	0	0	0	0
FBti0020010	0.0230769	NA	0	0	0	0	0	0	0	0	0	0	0	0	NA	0	0	NA	0	0	0	0	NA	NA	0	0	0	0	NA	0	0	0	0	0	0	0	0	0	0	NA	0	0	0.0434783	0	0	0	0	0.025	0.0208333
FBti0020011	0.00847458	0	0	0	0.0588235	0	0	0	0	0	0	0	0	0	NA	0.0285714	0	0	0	0	0	0	NA	0	0	0	0	0	0	0	0	0	0	0	0	0	0	NA	0	0	0	0	0	0	0	0	0	0.0652174	0
FBti0020012	0	0.0333333	0.105263	0	0.0526316	0	0	0.047619	0	0	0.0285714	0	0.0263158	0	NA	0.0357143	0	0	0.0277778	0	0	0	NA	0	0	0	0	0	0.025	0	0	0	0.0612245	0	0	0.0833333	0	0	0.0294118	0.047619	0	0.027027	0.0344828	0	0	0	0	0.0515464	0.04
FBti0020013	NA	NA	1	1	1	1	1	NA	1	1	NA	1	1	1	NA	1	NA	1	1	NA	NA	1	1	NA	1	NA	1	1	NA	NA	1	1	NA	1	NA	NA	1	NA	1	1	1	NA	NA	1	NA	1	1	1	NA
FBti0020014	0	0	0	0	0	0	0	0	0	0	0	0	0	0.0285714	NA	0	0	0	0	0	0	0	0	0	0	0	0	0	0	0	0	0	0.04	0	0	0	0	0	0	0	0	0	0	0	0	0	0	0.0416667	0
FBti0020015	NA	NA	1	1	1	1	1	NA	1	NA	NA	1	1	1	NA	1	1	1	1	1	NA	1	1	NA	1	NA	1	1	1	1	1	1	1	NA	NA	NA	1	1	1	1	NA	NA	NA	NA	NA	NA	1	1	NA
FBti0020016	0	NA	0	0	0	0	0	0	0	0	0	0	0	0	NA	0	0	0	0	0	0	0	NA	0	0	0	0	0	0.0833333	0	0	0	0.0909091	NA	0	NA	0	0	0	0	0	NA	0.333333	0	0	0	0	0.148936	0
FBti0020017	0.057377	0	0	0	0.111111	0	0	0.0491803	0	0	0.0625	0	0	0	NA	0	0	0	0	0	0	0	NA	NA	0	0.1	0	0	0.121951	0.0833333	0	0	0.0555556	NA	0	0	0	0	0	0	0	0	0.166667	0	0	0	0	0.038961	0.0545455
FBti0020018	1	1	1	1	1	1	1	1	1	1	1	1	1	1	1	1	1	1	1	1	1	1	1	1	1	1	1	1	1	1	1	1	1	1	1	1	1	1	1	1	1	1	1	1	1	1	1	1	1
FBti0020019	0.130769	0	0	0	0	0	0	0	0	0	0.0384615	0	0	0	NA	0	0.0833333	0	0	0	0	0	NA	0	0	0.0338983	0	0	0	0.05	0	0	0.0263158	0	0	0	0	0.0307692	0	0	0	0	0.0277778	0.0175439	0	0	0	0.0357143	0
FBti0020020	0.114583	0	0	0.153846	0	0	0.0294118	0	NA	NA	0	0.0508475	0.192982	0	NA	0	0	0	0.03125	0	0	0.03125	NA	0	0	0.047619	0	0	0	0	0	0.0943396	0.148148	0	0	0	0.0727273	0	0.0714286	0	0	0	0	0	0	0.105263	0	0.117647	0
FBti0020021	0	0	0	0	0	0	0	0	0	0	0	0	0	0	NA	0	0	0	0	0	0	0	NA	0	0	0	0	0	0	0	0	0	0	0	0	0	0	0	0	0	0	0	0	0	0	0	0	0.125	0.0555556
FBti0020022	0	0	0	0	0	0	0	0	0	0	NA	0	0	0	NA	0	0	0	0	0	0	0	NA	0	0	0.0344828	0	0	0	0	0	0	0	0	0	0	0	0	0	0	0	0	0	0	0	0	0	0.0357143	0
FBti0020023	1	0.0454545	0	0.1	0	NA	NA	0.148148	0	0	0.285714	0	NA	0.0625	NA	0.0769231	0	0	0	0.047619	NA	0	NA	0	NA	0.130435	NA	NA	0.190476	0.0769231	0.0612245	0	0.0555556	0	0	0	0	0	0.04	0	0	0.125	0.05	NA	0	0	0	0.388889	0.28
FBti0020024	0.00757576	0	0	0	0	0	0	0.025641	0	0	0.0666667	0	0	0.0232558	NA	0	0	0	0	0	0	0	NA	0	0	0	0	0	0	0	0	0	0.0344828	0	0	0	0	0	0	0	0	0	0	0	0	0	0	0	NA
FBti0020025	NA	NA	0	0	0	0.0731707	0	0	0	0	0	0	0	0	NA	0	0	0	NA	NA	0	0	0	0	0	0	0	0	0	0	0	0	0	NA	0	0	0	0	0	NA	0	NA	0	0	0	0	0	0	0
FBti0020026	0	NA	0	0	0	0	0	0	0	0	0	0	0.027027	0	NA	0	0	0	0	0	0	0	NA	0	0	0.0458716	0	0	0.0833333	0.0606061	0.0714286	0	0.0847458	0	0	NA	0	0	0.0666667	0.1	0	0	0	0	0	0.0857143	0	0	0.0952381
FBti0020027	0.392857	NA	0	0	0	0	0	0	0	NA	0	0.117647	0	0	NA	0	NA	NA	NA	0	0	NA	0	NA	0.0416667	NA	0	0	0	0	0	NA	0.153846	NA	0	0	0	0.05	NA	0.0666667	NA	NA	NA	0	0.0454545	0	0	0.142857	0.181818
FBti0020028	0.00757576	0.0555556	0	0	0	0	0	0	0	0	0	0	0	0	NA	0	0	0	0	0	0	0	NA	0	0	0	0	0	0	0	0	0	0	0	0	0	0	0	0	0	0	0	0	0	0	0	0	0	0
FBti0020029	0	0.0454545	0	0	0	0	0	0.0307692	0	0	0.0625	0	0	0	NA	0	0	0	0	0.0181818	0	0	NA	0	0	0	0	0	0.0294118	0	0	0	0.0377358	0	0	0	0	0	0	0	0	0	0	0	0	0	0	0.0222222	0.0740741
FBti0020030	0	0.111111	0	0	0	0	0	0.0495049	0	0	0.0714286	0	0	0	NA	0.16	0	0	0	0	0	0	NA	0	0	0	0	0	0.105263	0	0	0	0	0	0	0	0	0	0	0	0	0	0.133333	0	0	0	0	0	0.047619
FBti0020031	0	0	0.05	0	0	0	0	0	0	0	0	0	0	0	NA	0	0	0	0	0	0	0	NA	0	0	0	0	0	0.0238095	0	0	0	0	0	0	0	0	0	0	0	0	0	0	0	0	0	0	0	0
FBti0020032	0.00769231	0	0	0	0	0	0	0	0	0	0	0	0	0	NA	0	0	0	0	0	0	0	NA	0	0.0465116	0	NA	0	0	0	0	0	0.135135	0	0	NA	0	0	0	NA	0	0	0	0	0	0.0606061	0.0357143	0	0.0357143
FBti0020034	1	1	1	1	1	1	NA	1	1	1	1	1	1	NA	NA	1	1	1	1	1	1	1	1	1	1	1	1	NA	1	1	1	1	1	1	1	1	1	1	1	1	1	1	1	1	1	1	1	1	1
FBti0020035	NA	0	NA	NA	NA	0	0	0.0769231	0	NA	NA	0.263158	0.0357143	0.0769231	NA	0.111111	NA	0.0461538	NA	0	NA	0	0.0111111	NA	0	NA	0	0.0740741	0.05	NA	NA	0	0.111111	NA	NA	0.142857	NA	NA	0	0	0.0571429	0.0625	NA	NA	0	0	0	0	0
FBti0020036	0.0108696	0	0	0.285714	0	0	0.263158	0.060241	0	0	0	0	0.0967742	0	NA	NA	0	0.075	0	0.15	0	0.0416667	0.0142857	0.230769	0.157895	0.454545	0.28	0.272727	0.2	0.1875	0	0	0.210526	0.636364	NA	0	0.107143	0.0967742	0.230769	NA	0.12	0	0.333333	0.153846	0.0333333	0.368421	0	0.132075	0.111111
FBti0020037	0.00862069	NA	0	0	0	0	0	0	0	0	0	0	0	0	NA	0.111111	0	0	0	NA	0	0	NA	0	0	0	0	0	0	0	0	0	0	0	0	0	0	0	0	0	0	0	0.2	0	0	0	0	0.1	0
FBti0020038	0	0	0	0	0	0	0	0.025	0	0	0	0	0	0	NA	0	0	0	0	NA	0	0	NA	0	0	0	0	0	0.0434783	0	0	0	0	0	0	0	0	0	0	0	0	0	0	0	0	0	0	0.166667	0
FBti0020039	0	0.05	0	0	0	0	0	0	0	0	0	0	0	0	NA	0	0	0	0	0	0	0	NA	0	0	0	0	0	0.0344828	0.0422535	0	0	0	0	0	0	0	0	0	0	0	0	0	0	0	0	0	0	0
FBti0020041	0.678571	0	0	NA	0.190476	0	0	0.151515	0.0810811	0	0.0909091	0	0.217391	0	NA	0.111111	0.0833333	0.142857	0.1	NA	0.25	0	0	NA	0.285714	0.103448	0	0	0.0714286	0.142857	0.0588235	0	0.151515	0	0.103448	0	0.111111	0	0.222222	NA	NA	0	0.0625	0.153846	0	0	0.125	0.0857143	0.222222
FBti0020042	0.0169492	0.166667	0	0	0	0	0	0	0	0	0	0	0	0	NA	0	0	0	0	0	0	0	NA	NA	0	0	0	0	0	0	0	0	0	0	0	0	0	0	0	0	0	NA	0	NA	0.0337079	0	0	0	0
FBti0020043	0.0172414	0.0416667	0.0285714	0	0	0	0	0	0	0	0	0	0	0	NA	0	0	0	0	0	0	0	NA	NA	0	0	0	0	0.0357143	0	0	0	0	0	0	0	0	0	0	0	0	0	0	0	0	0	0	0	0
FBti0020044	0	0	0	0	0	0	0	0	0	0	0	0	0	0	NA	0	0	0	0	0	0	0	NA	0	0	0	0	0	0.0980392	0	0	0	0	0	0	0	0	0	0	0	0	0	0	0	0	0	0	0.025641	0
FBti0020045	NA	NA	0.111111	0.285714	0.25	NA	NA	0.259259	0.0666667	NA	NA	0.05	0.0555556	0.222222	NA	0.222222	0.0909091	NA	NA	0.0909091	NA	NA	NA	NA	0.0625	0.117647	NA	NA	0.176471	0.277778	0	NA	0	0	0.5	0.111111	0.08	0.173913	0.142857	0.105263	0.04	0.142857	0	0.0526316	0.0555556	0.125	0	NA	0
FBti0020046	0.00769231	0.178571	0.534884	0.382353	0.333333	0.1875	0.243243	0.153846	0.0804598	0.2	0.2	0.097561	0.229167	0.449275	NA	0.25	0.238095	0.243243	0.2	0.171429	0.142857	0.607143	0.13253	0.5	0.184211	0.333333	0.423077	0.672727	0.2	0.180328	0.122449	0.111111	0.343284	0.2	0.189189	0.166667	0.145631	0.126761	0.0510949	0.101449	0.181818	0.258065	0.153846	0.24	0.27451	0.254237	0.0985915	0.320755	0.388889
FBti0020047	0.00769231	0	0	0	0	0	0	0	0	0	0	0	0.0291262	0	NA	0	0	0	0	0	0	0	NA	0	0	0	0	0	0	0	0	0	0.0333333	0	0	0	0	0	0	0	0	0	0	0	0	0	0	0	0
FBti0020048	0.0757576	0	0	0	0	0	0	0	0.0322581	0	0.0491803	0	0.0217391	0	NA	0	0	0	0.0344828	0	0	0	NA	0	0	0.038961	0	0	0.0238095	0	0	0	0.08	0	0.0526316	0	0.0196078	0	0	0	0	0	0.142857	0	0.02	0	0.037037	0.0357143	0
FBti0020052	0.00757576	NA	NA	0	0	0	0	0.0789474	0	0	0	0	0	0	NA	0	0	0	0	NA	0	0	0	0	0	0.0285714	0	0	0.0526316	0	0	0	0.117647	0	0	0	0	0	0.0344828	NA	0	0	0	0	0	0	0	0.163636	0.0357143
FBti0020053	0	NA	0	0	0	0	0	0	0	0	0	0	0	0	NA	0	0	0	0	0	0	0	0	0	0	0	0	0	0.0344828	0	0	0	0.0384615	0	0	0	0	0	0	0	0	0	NA	0	0	0	0	0	0
FBti0020054	0	0.0833333	0	0	0	0	0	0	0	0	0.0508475	0	0	0	NA	0	0	0	0	0.0384615	0	0	NA	0	0	0	0	0	0	0	0	0	0	0	0	0	0.0169492	0	0	0	0.0222222	0	0	0.0227273	0.0227273	0	0	0	0
FBti0020055	0.0121951	0	0.0384615	0	0	0	0	0	0	0	0	0	0	0	NA	0	0	0	0	0	0	0	NA	0	0	0	0	0	0.037037	0	0	0	0.0666667	0	0	0	0	0	0	0	0	0	0	0	0	0	0	0.0208333	0
FBti0020056	0.0666667	NA	0.75	0.391304	0.230769	0	0.047619	0.259259	0.277778	0.428571	0.333333	0.4	0.35	0.428571	NA	0.416667	0.222222	0.125	0.133333	0.185185	NA	0	NA	NA	0.142857	0.44	0.166667	0.09375	0.0666667	0.181818	0.153846	0	0.111111	0.571429	0.25	0.571429	0.416667	0.2	0.391304	0.333333	0.111111	0.307692	0.272727	0.1	0.121951	0.166667	0.166667	0.388889	0.130435
FBti0020057	0.00980392	0.730769	0.823529	1	0.69697	0.73913	0.948718	0.677419	0.365854	0.846154	0.846154	0.642857	0.642857	0.927273	NA	0.923077	0.953488	0.882353	0.684211	0.75	0.857143	0.928571	0.382353	0.882353	1	0.941176	0.818182	0.84	0.777778	0.771429	0.590909	0.636364	0.741935	0.636364	0.909091	0.75	0.526316	0.758621	0.622642	0.75	0.921569	0.823529	0.85	0.866667	1	0.9	0.84	0.833333	0.809524
FBti0020059	0.171875	0	0	0	0.0537634	0	0	0.0588235	0	0	0	0.03125	0	0.0208333	NA	0	0.0416667	0	0	0	0	0	NA	0	0	0	0	0	0	0	0.0212766	0	0.0294118	0.0555556	0	0	0.031746	0.0131579	0.0285714	0	0	0	0.0731707	0	0	0	0	0	0
FBti0020060	0	0.0416667	0	0	0	0	0	0.0512821	0	0.0434783	0	0.0666667	0	0	NA	0.1	0.0545455	0	0	0.0294118	0	0	NA	0	0	0	0	0	0.0454545	0.0277778	0	0	0	0	0	0.0909091	0	0.0384615	0	0.0724638	0	0.0294118	0.0384615	0	0.0263158	0	0	0.0434783	0.05
FBti0020061	0.0909091	0.0333333	0	0	0	0	0	0	0	0	0.0555556	0	0	0	NA	0	0	0	0	0	0	0	NA	0	0.0379747	0.0188679	0	0	0.025	0	0	0	0.0545455	0.0666667	NA	0	0.0196078	0	0.027027	0	0.0571429	0	0	0	0	0	0.037037	0.0526316	0
FBti0020062	0	NA	NA	0	0	0	0	0.0344828	0	NA	0	0	0	0	NA	0	0	0	0	0	0	0	NA	0	0	0	0	0	0.0454545	0	0	0	0.0217391	0	0	0	0	0	0	0	0	0	0.04	0	NA	0	0	0.0441176	0
FBti0020063	0	0	0	0	0	0	0	0	0	0	0	0	0	0	NA	NA	0	0	0	NA	0	NA	NA	0	0	0	0	0	0	0	0	0	0	0	0	NA	0	0	0	0	0	0	0	0	0	0	0	0	0.142857
FBti0020064	0.00819672	0	0	0	0	0.130435	0.235294	0	0.0526316	0.0434783	0	0	0.0344828	0.0505051	NA	0	0.0434783	0	0.0666667	0.03125	0	0	NA	0	0.04	0	0	0.025	0.103448	0.0632911	0.0704225	0	0.0952381	0	0	0	0.0843373	0.0333333	0	0	0	0	0	0	0	0.0666667	0	0.08	0
FBti0020068	0.0238095	0.111111	0.230769	0.214286	0.272727	0	0.0869565	0.111111	0	NA	0	0.0714286	0.0810811	0.2	NA	0.384615	0	0.0625	0	0.0434783	0.142857	0.0714286	0.04	0	0.125	0	0.304348	0.3125	0	0.0857143	0	0	0.208333	NA	NA	0	0.0322581	0	0	0	0.0545455	0.125	0.25	0	0.0666667	0	0.166667	0.129032	0.333333
FBti0020069	0.0535714	0.111111	0	0	0	0	0	0	0	0	0	0	0	0	NA	0	0	0	0	0	0	0	NA	NA	0	0.030303	0	0	0	0	0	0	0	0	0	0	0	0	0	0	0	0	0.0357143	0	0	0	0	0.0212766	0
FBti0020070	0.0258621	0	0	0	0	0	0	0.0232558	0	0	0	0	0	0	NA	0	0	0	0	0	0	0	NA	0	0	0	0	0	0	0	0	0	0	0	0	0	0	0	0	0	0	0	0	0	0	0	0	0	0
FBti0020071	0.00806452	0	0	0	0	0	0	0	0	NA	0	0	0	0	NA	0	0	0	0	0	0	0	NA	0	0	0	0	0	0	0	0	0	0	0	0	0	0	0	0	NA	0	0	0	0	0	0	0.05	0	0
FBti0020072	0.0151515	0	0	0	0	0	0	0	0	0	0	0	0	0	NA	0	0	0	0	0	0	0	NA	0	0	0	0	0	0	0	0	0	0	0	0	0	0	0	0	0	0	0	0	0	0	0	0	0.037037	0
FBti0020073	0.00757576	0.0357143	0	0	0	0	0	NA	0	0	0	0	0	0	NA	0	0	0	0	0	0	0	NA	0	NA	0	0	0	0.0204082	0	0	0	0	0	0	0	0	0	0	0	0	0	0.029703	0	0	0	0	0.0232558	0.0188679
FBti0020074	0.0078125	0	0	0	0	0	0	0	0	0	0	0	0	0	NA	0	0	0	0	0	0	0	NA	0	0	0	0	0	0	0	0	0	0	0	0	0	0	0	0	0	0	0	0	0	0	0	0	0	0.5
FBti0020075	0	0	0	0	0	0	0	0.0526316	0	0	0.0425532	0	0	0	NA	0.0333333	0	0	0	0	0	0	NA	0	0	0	0	0	0.102564	0	0	0	0	NA	0	0	0	0	0	0	0	0	0.0909091	0	0	0	0	0.025641	0
FBti0020076	0.027027	NA	0	0	0	0	0	0	NA	0	0	0	0	0	NA	0	0	0	0	0	0	0	NA	NA	0	0	0	0	0	0	0	0	0	NA	0	0	0	0	0	0	0	0.05	0	0	0	0	0	0	0
FBti0020077	0	0.15	NA	0	0	0	0	0.173913	0	0	0	0	0	0	NA	0	0	0	0	0	0	NA	0	NA	0	0	0	0	0.333333	NA	0	0	0.153846	0	NA	0	0	0	0	0	0	NA	0	0	0	0	0	0.1	0
FBti0020078	0.00909091	NA	0.0625	0	0	0	0	NA	NA	0	0	0.142857	0	0	NA	0	NA	0	NA	NA	0	NA	NA	NA	NA	0	NA	0	NA	0	0	0.0512821	0.1	NA	0	NA	0	NA	0	NA	NA	0	NA	NA	NA	0	0	0.166667	0.142857
FBti0020079	1	1	1	1	1	1	1	1	1	1	1	1	1	1	NA	1	1	1	1	1	NA	1	1	1	1	1	1	1	1	1	1	1	1	NA	1	1	1	1	1	1	1	1	1	1	1	NA	1	1	1
FBti0020080	0.0333333	0	NA	0	0	0	0	0	0	0	NA	0	0	0	NA	0	0	0	0.0909091	0	0	0	NA	0	0	0	0	0	0	0	0	0	0.111111	NA	NA	0.1	0	0	0	0	0	0	0	0	0	0	0	0.0833333	0
FBti0020081	0	NA	0	0	0	0	0	0.2	0	0	0	0	0	0	NA	0	0	NA	0	NA	NA	NA	0	0	0	0	NA	0	0	0	0	0	0.0625	0	NA	NA	0	0	0	NA	0	NA	0	NA	0	0	NA	0	0.333333
FBti0020082	0.0272727	0	0	0	0	0	0	0	0	0	0	NA	0	0	NA	0	0	NA	0	0	0	0	NA	0	0	0	0	0	0	0	0	0	0	0	0	0	0	0	0	0	0	0	0	0	0	0	0	0.0232558	0
FBti0020083	0	0.0357143	0.222222	0.0555556	0.0746269	0	0	0.126761	0.0952381	0.190476	0.416667	0.0666667	0.12	0.305556	NA	0.52381	0.384615	0.205882	0.181818	0.111111	0.134328	0	NA	NA	0.117647	0.134328	0	0	0.0769231	0.235294	0.09375	0	0.268293	0.2	0.222222	0.111111	0.225806	0.0434783	0.307692	0.192308	0.0425532	0	0.173913	0	0.0882353	0.0909091	0.259259	0.315789	0.470588
FBti0020084	0.00769231	0	0	0	0	0	0	0	0	0	0	NA	0	0.0227273	NA	0	0	0	0	0.0243902	0	0	NA	0	0	0	0	0	NA	0	0	0	0.0243902	0	0	0	0	0	0	0	0	0	0	0	0	0	0	0.0232558	0.037037
FBti0020085	0.0153846	NA	0	0	NA	0	0	0.03125	0	0	0	0	0	0	NA	0	0	0	0	0	0	0	NA	0	0	0	0	0	0.0612245	0	0	0	0	0	0	0	0	0	NA	NA	0	0	0	0	0	0	0	0	NA
FBti0020086	0.204545	0.230769	0.317073	0.565217	0.586207	0.586207	0.558442	0.208333	0.285714	0.32	0.1875	0.407407	0.627907	0.555556	NA	0.219512	0.307692	0.483871	0.446809	0.533333	0.529412	0.428571	0.139535	0.857143	0.535714	0.653061	0.636364	0.741935	0.288136	0.37931	0.405405	0.253012	0.294118	0.151515	0.454545	0.388889	0.278689	0.414634	0.298701	0.589744	0.381818	0.538462	0.434783	0.25	0.418182	0.446809	0.6	0.365854	0.4375
FBti0020087	0	0	0	0	0	0	0	0.0645161	0	0	0	0	0	0	NA	0	0	0	0	NA	0	0	NA	0	0	0.0689655	0	0	0.0909091	0	0	0	0.116279	0	0	0	0	0	0	0	0	0	0.0555556	NA	0	0	0	0.0967742	0
FBti0020088	0.0384615	NA	0.172414	0.0384615	0.107143	0.0967742	0.0704225	0	0	0.0612245	0.0322581	0.037037	0.153846	0.0571429	NA	0.214286	0.0714286	0.0697674	0.107143	0.0958904	0.05	NA	NA	NA	0.0952381	0.111111	0.176471	0.142857	0.0277778	0.0285714	0.0377358	0.0277778	0.025641	0.103448	0.105263	0.142857	0.0515464	0.0630631	0.0666667	NA	0.146341	0.0612245	0.08	0.0410959	0.104478	0.125	0.102564	0.08	0.166667
FBti0020089	0	0.807692	0.22449	0.377049	0.295775	0.304348	0.241379	0.2	0.0909091	0.12	0.166667	0.263158	0.125	0.235955	NA	0.238095	0.206897	0.16129	0.122807	0.151515	0.0909091	0.214286	NA	0.454545	0	0.189189	0.333333	0.222222	0.2	0.122807	0.150685	0.105263	0.176471	0.225806	0.125	0.230769	0.226667	0.234043	0.0980392	0.191489	0.205128	0.22449	0.173913	0.132075	0.189189	0.233333	0.381818	0.146341	0.189189
FBti0020090	0.0918367	0.0454545	0	0.037037	0	0	0	0.0222222	0	0.0746269	0.111111	0.0740741	0.0666667	0	NA	0.133333	0.0454545	0.0588235	0.0416667	0.107143	0	0	NA	0	0.0769231	0	0	0	0.0545455	0.0606061	0.0434783	0	0.0746269	0.157895	0	0	0	0	0	0.0416667	0	0.0422535	0.0645161	0	0	0	0.047619	0.0980392	0
FBti0020091	0.0307692	0.8	1	0.944444	1	0.935484	0.880597	0.606061	1	0.5	1	0.894737	0.846154	1	NA	1	0.888889	0.95122	0.769231	0.92	0.875	0.964286	0.521739	0.875	0.909091	1	0.909091	0.878788	0.7	0.904762	0.789474	0.785714	0.944444	0.75	NA	1	0.933333	0.741935	1	0.777778	1	0.826087	1	0.818182	1	0.882353	1	0.928571	0.75
FBti0020092	0.0378788	0	0.0769231	0	0.0384615	0	0	0.195876	0.0444444	0	0.0491803	0	0.04	0.0833333	NA	0.12	0	0	0.0555556	0.09375	0.0566038	0	NA	0	0	0.102564	0	0	0.0571429	0	0.0625	0	0.0684932	0	0	NA	0.0322581	0.030303	0.0645161	0.0943396	0	0.0625	0	0	0.0350877	0	0	0.147059	0.117647
FBti0020093	NA	NA	NA	NA	NA	0	0	NA	NA	NA	NA	NA	NA	NA	NA	NA	NA	NA	NA	NA	NA	NA	NA	NA	0	NA	NA	NA	NA	NA	NA	0	0.25	NA	NA	NA	NA	NA	0	NA	NA	NA	NA	NA	NA	NA	NA	NA	NA
FBti0020094	0	0	0	0	0	0	0	0	0	0	0	0	0	0	NA	0	0	0	0	0	0	0	NA	0	0	0	0	0	0	0	0	0	0	0	NA	0	0	0	0	0	0	0	0	0	0	0	0	0	0
FBti0020095	0	0.0384615	NA	0	0	0	0	0	0	NA	0	0	0	0	NA	0	NA	0	0	0	0	0	NA	0	0	0	0	0	0	0	0	0	0	0	0	0	0	0	0	0	0	0	0	NA	0	0	0	0	0
FBti0020096	0.0692308	0.214286	0.0769231	0.0843373	0.111111	0.22449	0.227273	0.111111	0.176471	0.172414	0.0571429	0.137931	0.232877	0.0866142	NA	0.131579	0.0833333	0.148148	0.126437	0.150685	0.130435	0.321429	NA	0.25	0.228571	0.0866142	0.104478	0	0.2	0.296296	0.0843373	0.181818	0.0632911	0.0869565	0.162791	0.191489	0.117117	0.105691	0.262136	0.181818	0.0701754	0.18	0.19403	0.138889	0.177778	0.12766	0.2	0.126761	0.227273
FBti0020097	0.016129	0	0	0.214286	0	0	0	0.226415	0.235294	0.16	0.208333	0.2	0.189189	0.352941	NA	0	0.272727	0.153846	0.190476	0.162162	0	0	NA	NA	0.1875	0.142857	0	0	0.130435	0.148148	0.0930233	0	0.151515	0	0.357143	0.166667	0.116279	0.0434783	0.222222	0.2	0.208333	0.5	0.166667	0	0.25	0.2	0.333333	0.318182	0.227273
FBti0020098	1	1	1	NA	1	1	NA	1	1	1	1	1	1	1	NA	1	1	1	1	1	1	1	1	1	1	1	1	NA	1	1	1	1	NA	1	1	1	1	1	NA	1	1	1	1	1	1	1	1	1	1
FBti0020099	0.00757576	0.0416667	0	0	0	0	0	0.0454545	0	0	0.0666667	0	0	0	NA	0	0.047619	0	0	0	0	0	NA	0	0	0	0	0	0	0	0.032967	0	0	0	0	0	0.0309278	0	0	0.0847458	0	0	0	0	0	0	0	0	0
FBti0020100	0	0	0	0	0	0	0	0	0	0	NA	0	0	0.0416667	NA	0	0	NA	0	0	0	0	NA	0	0	0	0	0	0.0540541	0	0	0	0.0714286	0	0	0	0	0	0	0	0	0	0	0	0	0	0	0.0666667	NA
FBti0020101	1	1	NA	NA	NA	1	1	NA	1	1	NA	1	NA	NA	NA	NA	NA	1	1	NA	1	1	1	1	1	NA	1	1	NA	NA	NA	1	NA	NA	NA	NA	1	1	NA	NA	1	NA	NA	1	NA	NA	NA	NA	NA
FBti0020105	0.0285714	0	0	0	0	0	0	0	0	0.0333333	0	0	0	0	NA	0	0	0	0	0	0	0	NA	NA	0	0	0	0	0	0	0.03125	0	0.047619	0.1	0	0	0	0	0	0	0.148148	NA	0.0555556	0	0	0	0	0.0714286	0.117647
FBti0020106	0.00757576	0	0	0	0	0	0	0	0	0	0	0	0	0	NA	0	0	0	0	0	0	0	NA	0	0	0	0	0	0	0	0	0	0	0	NA	0	0	0	0	0	0	0	0	0	0	0	0	0	0
FBti0020107	0.0078125	NA	NA	0	0.0243902	0	0	0.0930233	0.0465116	0.0447761	0.0444444	0	0.0526316	0.0384615	NA	0.05	0.0232558	0.0196078	0	0.116279	0.128205	0	NA	0	0.0540541	0.0909091	0	0	0.16129	0.0746269	0.121212	0	0.0952381	0.0344828	NA	0.0769231	NA	0.0625	0.0444444	0.0833333	0.0909091	0	0.0697674	0	0.06	0.111111	0.0322581	0.104167	0.0810811
FBti0020108	0.0344828	0	0	0	0	0	0	0	0	0	0	0	0	0	NA	0.0508475	0	0	0	0	0	0	NA	0	0	0.044586	0	0	0	0	0	0	0.0416667	0	0	0	0	0	0	0	0	0	0.06	0	0	0	0.0337079	0	0
FBti0020109	0	NA	NA	NA	NA	NA	0	0.176471	0	NA	NA	NA	NA	NA	NA	NA	NA	NA	NA	NA	NA	NA	0	NA	NA	0.25	NA	NA	NA	0.25	NA	NA	NA	NA	NA	NA	NA	0	NA	NA	NA	NA	NA	NA	NA	NA	NA	NA	NA
FBti0020110	0.00757576	0.0357143	0	0	0.0491803	0	0	0.030303	0	0	0	0	0	0	NA	0	0	0	0	0	0.0930233	0	NA	0	0	0.0571429	0	0	0	0.0666667	0.030303	0.0465116	0	0	0	0	0	0	0	0	0	0	0	0	0	0	0.075	0.046875	0.0857143
FBti0020111	0.00806452	0.0833333	0	0	0	0	0	0	0	0	0	0	0	0	NA	0	0	0	0	0.142857	0	0	NA	0	0	0.266667	0	0	0.0952381	0	0	0	0	0	0	0	0	0	0	0	0.121212	0	0.147059	0.0526316	0	0.210526	0.185185	0.106383	0
FBti0020112	0	NA	NA	NA	0	NA	0	0	0	0	0	0	0	0	NA	0	0	0	0	0	NA	NA	0	NA	0	0.0769231	NA	0	0	0	0	0	0	0	0	0	0	0	0	0	0	0	0	0	0	0	0	0	0
FBti0020113	1	1	NA	NA	1	NA	1	1	1	1	NA	NA	1	1	NA	1	NA	1	1	1	1	1	1	1	1	1	1	1	NA	1	1	1	1	1	1	1	1	1	1	1	NA	1	1	NA	1	NA	1	1	1
FBti0020114	0.309091	0.7	0.666667	0.818182	0.724138	0.641026	0.666667	0.621622	0.533333	0.578947	0.428571	0.809524	0.666667	0.756098	NA	0.6	0.7	0.6	0.416667	0.611111	0.6	0.730769	0.290323	0.722222	0.806452	0.866667	0.809524	0.777778	0.684211	0.714286	0.6	0.555556	0.733333	0.833333	0.545455	0.555556	0.545455	0.5	0.642857	0.741935	0.851852	0.478261	0.647059	0.666667	0.837838	0.73913	0.615385	NA	0.733333
FBti0020115	0	0	0.0322581	0	0	0	0	0	0	0	NA	0	0	0	NA	0	0	0	0	0	0	0	NA	0	0	0	0	0	0.285714	0	0	0	0.037037	0	0	0	0	0	0	0	0	0	0	0	0	0	0.0740741	0.0952381	0
FBti0020116	0.0254237	0	0	0	0	0	0	0.0350877	0	0	0	0.025641	0	0	NA	0	0	0	0	0.0192308	0	0	NA	0	0	0	0	0	0	0	0	0	0.038961	0	0	0	0.04	0	0	0.0697674	0	0	0	0	0	0	0	0	0
FBti0020117	0.269231	0.0416667	0	0.102564	0	0.0491803	0.0485437	0	0.0222222	0	0.117647	0	0	0.0416667	NA	0.115385	0	0.0232558	0.0512821	0.0555556	0	0	NA	0.0555556	0.125	0.028169	0	0	0	0.0526316	0	0.0285714	0.0909091	0	0.0638298	0	0.0555556	0	0	0	0	0	0.0263158	NA	0	0	0.0333333	0.0769231	0.0869565
FBti0020118	0.153846	0.0454545	NA	NA	NA	0	0	1	1	NA	NA	NA	NA	1	NA	1	NA	NA	NA	NA	NA	0	NA	0	1	NA	0	0	NA	NA	NA	0	NA	NA	NA	NA	NA	NA	1	NA	NA	NA	NA	NA	NA	1	NA	NA	NA
FBti0020119	0.126984	0.833333	0.764706	0.735849	1	0.677419	0.835616	0.464286	0.955556	0.741935	0.777778	0.510204	0.7	0.866667	NA	0.708333	0.942857	0.6	0.727273	1	0.806452	1	0.512195	0.789474	1	0.969231	0.9	1	0.84	0.733333	0.860465	0.894737	0.877551	0.705882	0.615385	1	1	0.794872	0.884615	0.875	0.87234	0.681818	0.92	0.777778	0.924528	0.814815	0.877551	0.878788	0.657143
FBti0020120	0	0.0416667	0	0	0	0	0	0	0	0	0	0	0	0	NA	0	0	0	0	0	0	0	NA	0	0	0	0	0	0	0	0	0	0	0	0	0	0	0	0	0	0	0	0.0526316	0	0	0	0	0	0
FBti0020121	0	0	0	0	0	0	0	0	0	0	0	0	0	0	NA	0	0	0	0	0	0	0	NA	0	0	0	0	0	0	0	0	0	0	0	0	NA	0	0	0	0	0	0	0.0434783	0	0	0	0	0.0625	0
FBti0020122	0.00806452	NA	0.272727	0.1	0.0588235	0	0	0.236364	0.125	0.212121	0.0666667	0	0.117647	0.0384615	NA	0.105263	0.117647	0.0769231	0.0909091	0	0.105263	0	NA	0	0.130435	0.166667	0	0	0.137931	0.15625	0.148148	0	0.129032	NA	0.0625	0.111111	0	0.147059	0.0540541	0	0.16	0.157895	0.222222	0.0666667	0.172414	0.105263	0.15	0.131579	0.0526316
FBti0020123	0.00769231	0.107143	0	0.0555556	0.0434783	0.135135	0.0298507	0.0707071	0.0416667	0	0.111111	0.0869565	0	0	NA	0.222222	0	0.0487805	0.0416667	0.0882353	0.0810811	0.214286	NA	0	0.0512821	0.0350877	0.136364	0	0.032967	0	0.0606061	0.0833333	0.142857	0.105263	0	0.0454545	0.0204082	0.0515464	0.0727273	0.0588235	0.0275229	0.0740741	0.125	0.0425532	0.108108	0	0.0823529	0.178571	0.0666667
FBti0020124	0	0	0	0	0	0	0	0	0	0	0	NA	NA	0	NA	0	0	0	0	0	0	0	NA	0	0	0	0	0	0	0	0	0	NA	0	0	0	0	0	0	0	0	0	0	NA	0	0	0	0	NA
FBti0020125	0.0526316	NA	0.5	NA	1	0.176471	0.16129	0.466667	0	0	0.4	NA	0.555556	0.818182	NA	0.375	0.75	0.0769231	0.333333	0.111111	0.4	0.333333	0.0434783	0.875	0.375	0.454545	0.2	0.407407	0.714286	0.2	0.181818	0.2	0.181818	0.666667	NA	0.555556	0.304348	0.294118	1	NA	0.333333	0.333333	0.75	0.25	0.25	0.75	0.333333	0.25	0.368421
FBti0020126	0.0655738	0	0	0	0	0	0	0	0	0.0434783	NA	0	0	0	NA	0	0	0	0	0	0	0	NA	0	0	0.0869565	0	0	0.0526316	0	0	0	0	0	0	0	0	0	0	0	0	0	0	0	0	0	0	0	0
FBti0020127	0	NA	0	0	0	0	0	0	0	0	0	0	0	0	NA	0	0	NA	0	0	0	0	0.03125	NA	0	0.1875	0	0	0	0	0	0	0	0	NA	0.142857	0	0	0	0	0	0	0	0	0	0	0	0.0714286	0
FBti0020128	1	0.8	1	1	1	1	1	1	1	1	1	1	1	1	NA	1	1	1	1	1	1	0.857143	0.902439	0.947368	1	1	1	NA	1	1	1	0.934426	1	1	1	1	1	1	1	1	1	1	1	1	1	1	1	1	1
FBti0020129	0	0	0	0	0	0	0	0	0	0	0	0	0	0	0	0	0	0	0	0	0	0	NA	0	0	0	0	0	0	NA	0	0	0.04	0	0	0	0	0	0	0	0	0	0	0	0	0	0	0	0
FBti0020130	0.0952381	0.05	0.0526316	0	0.0416667	0	0	0.0322581	0	0	0.25	0	0.0416667	0	NA	0	0	0.0416667	0	0	0	0	NA	0	0	0	0	0	0.0909091	0.047619	0.0566038	0	0	0	0	0	0	0	0	0	0	0.111111	0	0.103448	0.037037	0.111111	0.111111	0.111111	0
FBti0020131	0.00757576	0	0	0	0	0	0	0	0	0	0	0.0422535	0	0	0	0	0	0	0	0	0	0	NA	0	0	0	0	0	0	0	0	0	0.0454545	0	0	0	0.034965	0	0	0	0	0	0	0	0	0	0	0.0357143	0
FBti0020132	0	0	0	0	0	0	0	0	0	0	0	0	0	0	0	0	0	0	NA	0	0	0	NA	0	0	0	0	0	0	0	0	0	0.025	0	0	0	0	0	0	0	0	0	0	0	0	0	0	0.0344828	0.0666667
FBti0020133	0	NA	0	0	0.0263158	0.142857	0.0588235	0	0	0	0.0555556	NA	0	0	NA	0	0	0	0	0.0294118	0	0	0	NA	0	0.0344828	0	0	0	0.037037	0	0.0588235	0.0540541	0	NA	NA	0	0	0	0	0.0684932	0.0361446	0.0638298	0.0666667	0	0	0	0.047619	0
FBti0020137	0.00806452	0.266667	0.111111	0.0487805	0.0561798	0.238095	0.234568	0.037594	0.0379747	0.047619	0.0416667	0.0823529	0.154639	0.0576923	NA	0.147059	0.106383	0.030303	0.0851064	0.04	0.0571429	0.25	NA	0	0.139535	0.045045	0.0333333	0.0847458	0.146341	0.139785	0.0555556	0.0238095	0.0222222	0.047619	0.0588235	0.0588235	0.0588235	0.0218978	0	0	0.116279	0.113402	0.0361446	0.0444444	0.0843373	0.0612245	0.118644	0.159091	0.0666667
FBti0020138	1	1	1	1	1	1	1	1	1	1	1	1	1	1	NA	1	1	1	1	1	1	1	1	1	1	1	1	1	NA	1	1	1	1	NA	1	1	1	1	1	1	1	1	1	1	1	1	1	1	1
FBti0020140	NA	0	0	0	0	NA	NA	0	0	0	0	0	0	0	NA	0	0	0	0	0	0	0	NA	0	0	0	NA	NA	0	0.0606061	0	0	0.037037	0	0	0	0	0	0	NA	0	0	0	0	0	0	0	0	NA
FBti0020144	0.138889	0	0	0	0	0	0	0.0746269	0	0	0.0612245	0	0	0	NA	0.0714286	0	0	0	0	0	0	NA	0	0	0	0	0	0.0491803	0.0967742	0	0	0.0754717	0	0	0	0	0	0	0	0	0	0.0434783	0	0	0	0.0638298	0.0704225	0.103448
FBti0020145	0	NA	0	NA	0	0	0	0	0	0	0	0	0	0	0	0	0	0	0	0	NA	0	NA	0	0	0	0	0	0	0	0	0	0	NA	0	0	0	0	0	0	0	0	0	0	0	0	0.0666667	0.05	0
FBti0020146	0.782258	0.464286	0.568627	0.47541	0.636364	0.851852	0.723077	0.342105	0.6	0.478261	0.611111	0.384615	0.492063	0.64	0.666667	0.56	0.294118	0.333333	0.5625	0.555556	0.4	0.59375	0.192661	0.625	0.333333	0.518072	0.842105	0.684211	0.487179	0.5	0.644444	0.6	0.4375	0.269841	0.485714	0.25	0.323944	0.52	0.433962	0.534884	0.454545	0.587302	0.511111	0.463415	0.508197	0.411765	0.631579	0.375	0.512195
FBti0020147	1	1	1	1	1	1	1	1	1	1	1	1	1	1	NA	1	1	1	1	1	1	1	1	1	1	1	1	1	1	1	1	1	1	1	1	1	1	1	1	1	1	1	1	1	1	1	1	1	1
FBti0020148	0.00819672	0.1	0	0	0	0	0	0	0	0	0	0	0.0943396	0	NA	0.0632911	0	0	0.0666667	0	0	0	NA	0	0	0	0	0	0.047619	0.030303	0	0	0	0	0.0566038	0	0	0	0	0	0	0	0.0454545	0	0	0	0	0.0684932	0.0294118
FBti0020149	0.0151515	0.8	0.714286	0.806452	0.866667	0.777778	0.873684	0.770492	0.75	0.619048	0.857143	0.8	0.803279	0.725	0.555556	0.882353	0.804878	0.709091	0.933333	0.804878	0.692308	0.96875	0.493333	0.833333	0.787234	0.885714	0.851852	0.766234	0.935484	0.846154	0.692308	0.927273	0.714286	0.62963	0.866667	0.925926	0.8	0.821429	0.96875	0.888889	0.692308	0.793103	1	1	0.877551	0.666667	0.684211	0.921569	0.727273
FBti0020150	0	0	0	0	0	0	0	0	0	0	0	0	0	0	0	0	0	0	0	0	0	0	NA	0	0	0	0	0	0	0	0	0	0	0	0	NA	0	0	0	0	0	0	0	0	0	0	0	0.08	0
FBti0020151	0.815385	1	1	1	0.933333	1	0.941176	1	0.925926	1	1	1	1	1	NA	1	1	0.935484	1	1	1	0.84375	0.785714	0.888889	1	1	1	0.953488	1	1	1	1	1	1	1	0.857143	1	1	0.95122	0.909091	0.92	1	0.944444	1	1	1	1	1	0.866667
FBti0020152	0	0.136364	0.466667	0.25	0.0454545	0.105263	0.0416667	0.107692	0.227273	0.333333	0.28	0.166667	0.116279	0.217391	NA	0.181818	0.291667	0.222222	0.166667	0.142857	0.1875	0.142857	NA	NA	0	0.0454545	0	0.272727	0	0.173913	0.189189	0	0.209302	0	0	0	0.166667	0.0909091	0.263158	0.0833333	0.111111	0	0.0810811	0	0.0869565	0.0625	0.2	0.130435	0.208333
FBti0020153	0	NA	0	0	0	0	0	0	0	0	0	0	0	0	NA	0	0	0	0	0	0	NA	0	NA	0	0	0	0	0	0	0	0	0	NA	0	0.666667	0	0	0	0	0	0	0	0	0	0	0	0.181818	0
FBti0020154	0.0108696	0.0384615	0	0	0	0	0	0	0	0	0	0	0	0	0	0	0	0	0	0	0	0	NA	0	0	0	0	0	0	0	0	0	0.025641	0	0	0	0	0	0	0	0	0	0	0	0	0	0	0	0
FBti0020155	0.0714286	0.666667	0.684211	0.567568	0.583333	0.65	0.56044	0.639344	0.736842	0.565217	0.448276	0.433962	0.515152	0.517241	0.444444	0.692308	0.6	0.64	0.368421	0.422222	0.4	0.5625	NA	0.657895	0.36	0.525	0.692308	0.566667	0.205882	0.333333	0.37037	0.623188	0.777778	0.571429	0.44	0.7	0.27027	0.302326	0.762712	0.647059	0.28	0.534884	0.652174	0.368421	0.516129	0.619048	0.470588	0.692308	0.538462
FBti0020156	0.078125	0	0	0	0	0	0	0.0315789	0	0	0	0	0	0	0	0	0	0	0	0	0	0	NA	0	0	0.0238095	0	0	NA	0	0	0	0.0645161	NA	0	0	0	0	0	0	0	0	0	0	0.0515464	0	0	0.0512821	0.0322581
FBti0020157	0.341667	0.615385	NA	1	1	0.210526	0.235955	1	1	1	NA	1	1	1	NA	NA	1	NA	1	1	NA	NA	NA	0.833333	1	1	0.162791	0.272727	1	NA	1	0.28	1	NA	1	NA	1	1	1	1	1	1	1	1	1	1	1	1	1
FBti0020158	0.00769231	0	0	0	0	0	0	0	0.0363636	0	0	0	0	0	NA	0	0	0	0	0	0	0	NA	0	0	0	0	0	0	0	0	0	0	0	0	0	0	0	0	0	0	0	0	0	0	0	0	0	0
FBti0020159	0	0	0	0	0	NA	0	0.0285714	0	0	0	0	0	0	0	0	0	0	0	0	0	0	NA	0	0	0	0	0	0	0	0	0	0	0	0	0	0	0	0	0	0	0	0.030303	0	0	0.04	0	0.023622	0
FBti0020161	1	1	1	1	1	1	1	1	1	1	NA	1	1	1	NA	1	1	1	1	1	1	1	1	1	1	1	1	1	1	NA	1	1	1	1	1	1	1	1	1	1	1	1	1	1	1	1	1	NA	1
FBti0020162	0.00806452	0	0	0	0.0350877	0.0188679	NA	0.0344828	0.047619	0.0606061	0	0	0	0	NA	0.025641	0.0505051	0.0295858	0.015873	0.037037	0.0736842	0	NA	0.166667	0	0	0	0	0	0	0.0322581	NA	0.0273973	0.0566038	0.102041	0	0	0.0379747	0	NA	0	0	0	0	0	0	0	0.046875	0
FBti0020163	0	0.0384615	0	0	0	0	0	0.0151515	0	0	0.0666667	0	0	0	0	0	0	0	0	0	0	0	NA	0	0	0	0	0	0.0434783	0	0	0	0.029703	0	0	0	0	0	0	0	0	0	0	0	0	0	0	0	0.0337079
FBti0020164	0	0.0769231	0	0	0	0	0	0.0327869	0	0	0	0	0	0	0	0	0	0	0	0	0	0	NA	0	0	0	0	0	0	0	0	0	0	0	0	0	0	0	0	0	0	0	0	0	0	0	0	0.0465116	0
FBti0020166	0.015873	0	0	0	0	0	0	0.0185185	0	0	0	NA	0.0434783	0	NA	0.129032	0	0	0	0	0	0	NA	0	0	0	0	0	0	0	0	0	0.0566038	0	0	0	0	0	0	0	0	0	0	0	0	0	0.0277778	0.08	0
FBti0020167	0	0.136364	0.0625	0.0434783	0.0746269	0.166667	0.116883	0	0	0.0344828	0.0909091	0.0740741	0.171429	0.107692	NA	0.142857	0.0526316	0.03125	0	0.0666667	0.08	0.166667	NA	0.269231	0.164557	0.0555556	0.0909091	0.0857143	0	0.0952381	0.0714286	0.0487805	0.123288	0.0555556	0	0	0.1	0.0350877	0.0689655	0.075	0	0.137931	0.0847458	0	0.0196078	0.1	0.0869565	0.153846	0.0526316
FBti0020168	1	1	1	1	1	1	1	1	1	1	1	1	1	1	1	1	1	1	1	1	1	1	1	1	1	1	1	1	1	1	1	1	1	1	1	1	1	1	1	1	1	1	1	1	1	1	1	1	1
FBti0020169	1	1	1	1	1	1	1	1	1	1	1	1	1	1	1	1	1	1	1	1	1	1	1	1	1	1	1	1	1	1	1	1	1	1	1	1	1	1	1	1	1	1	1	1	1	1	1	1	1
FBti0020170	0.0169492	0	0	0	0	0	0	0	0	0	0.027027	0	0	0	NA	0	0	0	0	0	0	0	NA	0	0	0	0	0	0.0606061	0	0	0	0.0222222	0	0	0	0	0	0	0	0	0	0	0	0	0	0	NA	0
FBti0020171	0	0	0.107143	0.09375	0	0	0	0.115789	0	0	0	0	0	0	NA	0	0.037037	0.0588235	0	0	0	0.0714286	NA	0	0	0.047619	0.0909091	0	0.130435	0	0	0	0	0	0.117647	0.428571	0.0721649	0.0909091	0.25	0	0	0.0447761	0.0491803	0	0.1	0	0	0.047619	0
FBti0020172	0.0238095	0.115385	0.0612245	0.0574713	0.0571429	0.37037	0.196078	0.142857	0.0612245	0	0	0.04	0.0285714	0.0769231	NA	0.152542	0.04	0	0.0574713	0.0571429	0.0724638	0.428571	NA	0.09375	0.142857	0.0743802	0.205882	0.268293	0.0769231	0.162162	0.0166667	0.0666667	0.0697674	0.151515	0	0	0.0537634	0.0545455	0.128205	0.05	0.0280374	0.0666667	0	0.0823529	0.0517241	0	0	0.148936	0.111111
FBti0020173	1	1	1	1	1	1	1	1	1	1	1	1	1	1	1	1	1	1	1	1	1	1	1	1	1	1	1	1	1	1	1	1	1	1	1	1	1	1	1	1	1	1	1	1	1	1	1	1	1
FBti0020178	0	0.107143	0	0	0	0	0	0.0338983	0	0	0	0	0	0	0	0	0	0	0	0	0	0	NA	0	0	0	0	0	0	0	0	0	0	0	0	0	0	0	0	0	0	0	0	0	0	0	0	0.137931	0.0526316
FBti0020179	0	0	0	0	0	0	0	0.0121951	0	0	0	0	0	0	0	0	0	0	0	0	0	0	NA	0	0	0	0	0	0.0526316	0.0153846	0	0	0	0	0	0	0	0	0	0	0	0	0	0	0	0	0	0	0
FBti0020183	1	1	1	1	1	1	1	1	1	1	1	1	1	1	NA	1	1	1	1	1	1	1	1	1	1	1	1	1	1	1	1	1	1	1	1	1	1	1	1	1	1	1	1	1	1	1	1	1	1
FBti0020184	0	0	0	0	0	0	0	0	0	0	0	0	0	0	0	0	0	0	0	0	0	0	NA	0	0	0	0	0	0	0	0	0	0	0	0	0	0	0	0	0	0	0	0	0	0	0	0	0	0.025641
FBti0020185	0	0	0	0	0	0	0	0	0	0	0.2	0	0	0	0.0555556	0	0	0	0	0	0	0	NA	0	0	0	0	0	0	0.0238095	0.0789474	0	0.0625	0	0	0	0	0	0	0	0	0	0	0	0	0	0	0	0
FBti0020187	0.00769231	0.0333333	0	0	0	0	0	0	0	0	0.0952381	0	0	0	0	0	0	0	0	0	0	0	NA	0	0	0.0364963	0	0	0.0277778	0	0	0	0	0	0	0	0	0	0	0	0	0	0	0	0	0	0.0344828	0.0769231	0
FBti0020188	0.41129	0.933333	0.351351	0.333333	0.419355	0.466667	0.584906	0.563636	0.0588235	0.190476	0.714286	0.363636	0.192982	0.333333	NA	0.777778	0.448276	0.25	0.333333	0.25	0.206897	0.6875	0.166667	0.578947	0.1	0.435897	0.5	0.619048	0.147059	0.0980392	0.148936	0.5	0.454545	0.266667	0.833333	0.75	0.529412	0.384615	0.409836	0	0.114754	0.268293	0.416667	0.257143	0.380952	0.25	0.297297	0.52	0.428571
FBti0020189	0	0	NA	0	0	0	0	0	0	0	0	NA	0	0.0322581	NA	0	NA	0	NA	0	NA	0	NA	0	0	0.0289855	0	0	0	0.027027	0	0	0	NA	0	0	0	0	0	NA	NA	NA	0	0	NA	0	0	0.025	0
FBti0020190	0.119048	0.7	0.354839	0.311475	0.264706	0.191489	0.255319	0.26	0.212121	0.272727	0.254902	0.220339	0.229167	0.215686	0.333333	0.233333	0.272727	0.0841121	0.171429	0.137255	0.234043	0.4375	NA	0.333333	0.257143	0.442308	0.432432	0.35	0.104478	0.123288	0.142857	0.295455	0.217391	0.266667	0.517241	0.291667	0.159091	0.0927835	0.326923	0.253731	0.361111	0.222222	0.4	0.226667	0.371429	0.345455	0.55102	0.176471	0.269841
FBti0020191	1	1	1	1	1	1	1	1	1	1	1	1	1	1	1	1	1	1	1	1	1	1	1	1	1	1	1	1	1	1	1	1	1	1	1	1	1	1	1	1	1	1	1	1	1	1	1	1	1
FBti0020192	1	1	1	1	1	1	1	1	1	1	1	1	1	1	1	1	1	1	1	1	1	1	1	1	1	1	1	1	1	1	1	1	1	1	1	1	1	1	1	1	1	1	1	1	1	1	1	1	1
FBti0020195	0.0204082	NA	0.352941	0.0909091	0.146341	0.0588235	0.0625	0.180723	0.0344828	0.103448	0.0612245	0	0.0823529	0.135135	NA	0.178571	0.114754	0.0721649	0.116279	0.0416667	0	0.266667	NA	0.277778	0.116883	0.116883	0.151515	0.170732	0.0869565	0	0	0.0833333	0.146667	0.0689655	0.130435	0.2	0.0804598	0.0894309	0.3	0.0410959	0.0833333	0.101449	0.22449	0.107692	0.156627	0.266667	0.129032	0.0933333	0.157895
FBti0020198	1	1	1	1	1	1	1	1	1	1	1	1	1	1	1	1	1	1	1	1	1	1	1	1	1	1	1	1	1	1	1	1	1	1	1	1	1	1	1	1	1	1	1	1	1	1	1	1	1
FBti0020200	1	1	1	1	1	1	1	1	1	1	1	1	1	1	1	1	1	1	1	1	1	1	1	1	1	1	1	1	1	1	1	1	1	1	1	1	1	1	1	1	1	1	1	1	1	1	1	1	1
FBti0020201	0	0	0	0	0	0	0	0	0	0	0	0	0	0	NA	0	0	0	0	0	0	0	NA	0	0	0	0	0	0	0.0243902	0	0	0.0679612	0	0	0	0	0	0	0	0	0	0	0	0	0	0	0.0540541	0.0697674
FBti0020202	1	1	1	1	1	1	1	1	1	1	1	1	1	1	1	1	1	1	1	1	1	1	1	1	1	1	1	NA	1	1	1	1	1	1	1	1	1	1	1	1	1	1	1	1	1	1	1	1	1
FBti0020203	0.0227273	0	0	0	0	0	0	0	0	0	0	0	0	0	NA	0	0	0	0	0	0	0	NA	NA	0	0	0	0	0	0	0	0	0.0377358	0	0	0	0	NA	0	0	0	0	0	0	0	0	0	0	0
FBti0020204	0.00757576	0	0	0	0	0	0	0.05	0	0	0	0	0	0	NA	0.04	0	0	0	0	0	0	NA	0	0	0	0	0	0.0526316	0	0	0	0	0	0	NA	0	0	0	0	0	0	0	0	0	0	0	0	0.025641
FBti0020205	0.0151515	0.0416667	0	0	0	0	0	0	0	0	0	0	0	0	NA	0	0	0	0	0	0	0	NA	0	0	0	0	0	0	0	0	0	0	0	0	0	0	0	0	0	0	0	0	0	0	0	0	0	0
FBti0020206	1	1	1	1	1	1	1	1	1	1	1	NA	1	1	1	1	1	1	1	1	1	1	1	1	1	1	1	1	1	1	1	1	1	NA	1	1	1	1	1	1	1	1	1	1	1	1	1	1	1
FBti0020207	0.0526316	0.266667	0.235294	0.192982	0.283019	0.121951	0.191919	0.152174	0.13253	0.105263	0.178571	0.180328	0.269231	0.226667	NA	0.206349	0.153846	0.180723	0.238095	0.238095	0.210526	0.5	NA	0.71875	0.185185	0.321429	0.243243	0.225	0.234043	0.111111	0.176471	0.113924	0.151515	0.238095	0.307692	0.151515	0.0344828	0.0549451	0.403509	0.125	0.103448	0.126761	0.118644	0.0679612	0.0666667	0.0740741	0.0447761	0.0333333	0.125
FBti0020209	0	0.0909091	0	0.0877193	NA	0.0454545	0	0	0	0	0.0769231	0.0714286	0.0444444	0	0.0555556	0.0357143	0.0714286	0	0.0555556	0	0.0434783	0.1	NA	0	0.0294118	0.113208	0.0384615	0.0909091	0.0625	0.0526316	0	0.0227273	0.0238095	0	0	0.0857143	0	0	0	0	0.0714286	0.174603	0.0819672	0	0.147541	0	0.0461538	0.105263	0.136364
FBti0020212	0	0	0	0	0	0	0	0	0	0	0	0	0	0	NA	0.0645161	0	0	0	0	0	0	NA	0	0	0	0	0	0	0	0	0	0.0280374	0	0	0	0	0	0	0	0	0	0.027027	0	0	0	0	0.0857143	0
FBti0020213	1	1	1	1	1	NA	1	1	1	1	1	1	1	1	1	1	1	1	1	1	1	1	1	1	1	1	1	1	1	1	1	1	1	1	1	1	1	1	1	1	1	1	1	1	1	1	1	1	1
FBti0020216	1	1	1	1	1	1	1	1	1	1	1	1	1	1	1	1	1	1	1	1	1	1	1	1	1	1	1	1	1	1	1	1	1	1	1	1	1	1	1	1	1	1	1	1	1	1	1	1	1
FBti0020217	1	NA	1	NA	1	1	1	NA	1	NA	NA	1	1	1	NA	1	1	1	1	1	NA	1	1	1	1	1	1	1	NA	1	1	1	1	1	NA	NA	1	NA	1	NA	1	1	1	1	1	1	1	1	1
FBti0020218	0.1	0	0	0	0	0	0	0	0.0434783	0	NA	0	0	0.025641	NA	0	0	0.027027	0.0416667	0	0	0	NA	0	0	0.05	0	0	0.0869565	0.0333333	0	0	0	0	0	0	NA	0	0	0	0	0	0	0	0	NA	NA	0.047619	0
FBti0020219	1	1	1	1	1	1	1	1	1	1	1	1	1	1	1	1	1	1	1	1	1	1	1	1	1	1	1	1	1	1	1	1	1	1	1	1	1	1	1	1	1	1	1	1	1	1	1	1	1
FBti0020224	0.991525	1	1	1	0.916667	1	1	1	1	1	1	1	1	1	NA	1	1	1	1	1	1	0.8125	0.888889	1	0.84	1	1	1	0.909091	1	0.904762	1	0.925926	1	1	1	1	0.809524	0.894737	1	1	1	1	1	1	1	1	1	1
FBti0020226	1	1	1	1	1	1	1	1	1	1	1	1	1	1	NA	1	1	1	1	NA	1	1	1	1	1	1	1	1	1	1	1	1	1	1	1	1	1	1	1	1	1	1	1	1	1	1	1	1	1
FBti0020227	1	1	1	1	1	1	1	1	1	1	1	1	1	1	NA	1	1	1	1	1	1	1	1	1	1	1	1	1	1	1	1	1	1	1	1	1	1	1	1	1	1	1	1	1	1	1	1	1	1
FBti0020230	1	1	1	1	1	1	1	1	1	1	1	1	1	1	1	1	1	1	1	1	1	1	1	1	1	1	1	1	1	1	1	1	1	1	1	1	1	1	1	1	1	1	1	1	1	1	1	1	1
FBti0020231	1	1	1	1	1	1	1	1	1	1	1	1	1	1	1	1	1	1	1	1	1	1	1	1	1	1	1	1	1	1	1	1	1	1	1	1	1	1	1	1	1	1	1	1	1	1	1	1	1
FBti0020232	1	1	1	1	1	1	1	1	1	1	1	1	1	1	1	1	1	1	1	1	1	1	1	1	1	1	1	1	1	1	1	1	1	1	1	1	1	1	1	1	1	1	1	1	1	1	1	1	NA
FBti0020235	1	1	1	1	1	1	1	1	1	1	1	1	1	1	NA	1	1	1	1	1	1	1	1	1	1	NA	1	1	1	1	1	1	1	1	1	1	1	1	NA	1	1	1	1	1	1	1	1	1	1
FBti0020237	1	1	1	1	1	1	1	1	1	NA	1	1	1	1	NA	1	1	NA	1	1	1	1	1	1	1	1	1	1	1	1	1	1	NA	NA	1	1	1	1	1	1	1	1	1	1	1	1	1	1	NA
FBti0020238	1	1	1	1	1	1	1	1	1	1	1	1	1	1	NA	1	1	1	1	1	1	1	1	1	1	1	1	1	1	1	1	1	1	1	NA	1	1	1	1	1	1	1	1	1	1	1	1	1	1
FBti0020243	0	0.75	0.4	0.181818	0.189189	0.684211	0.333333	0.0188679	0.208333	0.212121	0.307692	0.107143	0.254902	0.2	NA	0.454545	0.304348	0.114754	0.26087	0.0980392	0.107143	0.4375	NA	0.823529	0.25	0.210526	0.470588	0.384615	0.454545	0.102041	0.428571	0.255814	0.219512	0.25	0.153846	0.121951	0.142857	0.121212	0.235294	0.181818	0.238095	0.257143	0.297297	0.333333	0.236364	0.277778	0.5	0.411765	0.416667
FBti0020244	1	1	1	1	1	1	1	1	1	1	1	1	1	1	NA	1	1	1	1	1	1	1	1	1	1	1	1	1	1	1	1	1	1	1	1	1	1	1	1	1	1	1	1	1	1	1	1	1	1
FBti0020259	1	1	1	1	1	1	1	1	1	1	1	1	1	1	1	1	1	1	1	1	1	1	1	1	1	1	1	1	1	1	1	1	1	1	1	1	1	1	1	1	1	1	1	1	1	1	1	1	1
FBti0020271	1	1	1	1	1	1	1	1	1	1	1	1	1	1	1	1	1	1	1	1	1	1	1	1	1	1	1	1	1	1	1	1	1	1	1	1	1	1	1	1	1	1	1	1	1	1	1	1	1
FBti0020273	1	1	1	1	1	NA	1	1	1	1	1	1	1	1	1	1	1	1	1	1	1	1	1	1	1	1	1	1	1	1	1	1	1	1	1	1	1	1	1	1	1	1	1	1	1	1	1	1	1
FBti0020278	1	1	0.764706	0.955556	1	1	1	0.862069	0.885714	0.636364	1	1	0.947368	0.76	NA	0.902439	0.8125	0.953488	0.692308	1	0.925926	1	1	1	0.869565	0.909091	1	1	1	1	0.878788	1	1	0.941176	1	0.92	0.911111	1	1	0.894737	0.833333	0.714286	0.928571	0.894737	0.913043	1	0.923077	1	0.785714
FBti0020280	1	1	1	0.928571	1	1	1	1	1	1	1	1	1	1	1	1	1	1	1	1	1	0.875	0.72093	1	1	1	0.956522	1	1	1	1	1	0.964286	1	1	1	1	1	1	1	1	1	0.935484	1	1	0.913043	1	1	1
FBti0020282	1	1	1	1	1	1	1	1	1	1	1	1	1	1	1	1	1	1	1	1	1	1	1	1	1	1	1	NA	1	1	1	1	1	1	1	1	1	1	1	1	1	1	1	1	1	1	1	1	1
FBti0020283	1	1	1	1	1	1	1	1	1	1	1	1	1	1	1	1	1	1	1	1	1	1	1	1	1	1	1	1	1	1	1	1	1	1	1	1	1	1	1	1	1	1	1	1	1	1	1	1	1
FBti0020290	1	1	1	1	1	1	1	1	1	NA	1	1	1	1	1	1	1	1	1	1	1	1	1	1	1	1	1	1	1	1	1	1	1	1	1	1	1	1	1	1	1	1	1	1	1	1	1	1	NA
FBti0020293	1	1	1	1	1	1	1	1	1	1	1	1	1	1	1	1	1	1	1	1	1	1	1	1	1	1	1	1	1	1	1	1	1	1	1	1	1	1	1	1	1	1	1	1	1	1	1	1	1
FBti0020294	1	1	1	1	1	1	1	1	1	1	1	1	1	1	NA	1	1	1	1	1	1	1	1	1	1	1	1	1	1	1	1	1	1	1	1	1	1	1	1	1	1	1	1	1	1	1	1	1	1
FBti0020295	1	1	1	1	1	1	1	1	1	1	1	1	1	1	1	1	1	1	1	1	1	1	1	1	1	1	1	1	1	1	1	1	1	1	1	1	1	1	1	1	1	1	1	1	1	1	1	1	1
FBti0020296	1	1	1	1	1	1	1	1	1	1	1	1	1	1	1	1	1	1	1	1	1	1	1	1	1	1	1	1	1	1	1	1	1	1	1	1	1	1	1	1	1	1	1	1	1	1	1	1	1
FBti0020298	1	1	1	1	1	1	1	1	1	1	1	1	1	1	NA	1	1	1	1	1	1	1	1	1	1	1	1	1	1	1	1	1	1	1	1	1	1	1	1	1	1	1	1	1	1	1	1	1	1
FBti0020301	0.0169492	0.5	0.703704	0.8	0.703704	0.422222	0.416667	0.358491	0.611111	0.230769	0.586207	0.818182	0.818182	0.581395	NA	0.368421	0.5	0.466667	0.306122	0.73913	0.609756	0.625	0.219512	0.8125	0.395349	0.632653	0.818182	0.822222	0.567568	0.428571	0.5625	0.538462	0.517241	0.625	0.8	0.769231	0.403509	0.457627	0.722222	0.315789	0.621622	0.422222	0.733333	0.333333	0.666667	0.384615	0.5625	0.6	0.809524
FBti0020302	1	1	1	1	1	1	1	1	1	1	1	1	1	1	NA	1	1	1	1	1	1	1	1	1	1	1	1	1	1	1	1	1	1	1	1	1	1	1	1	1	1	1	1	1	1	1	1	1	1
FBti0020303	1	1	1	1	1	1	1	1	1	1	1	1	1	1	NA	1	1	1	1	1	1	1	1	1	1	1	1	NA	1	1	1	1	1	1	1	1	1	1	1	1	1	1	1	1	1	1	0.866667	1	1
FBti0020304	1	1	1	1	1	1	1	1	1	1	1	1	1	1	1	1	1	1	1	1	1	1	1	1	1	1	1	1	1	1	1	1	1	1	1	1	1	1	1	1	1	1	1	1	1	1	1	1	1
FBti0020305	0.0454545	0.4	0.5	0.632653	0.28125	0	0.454545	0.319588	0.555556	0.371429	0.416667	0.69697	0.536232	0.481481	0.333333	0.384615	0.389831	0.188406	0.269231	0.309091	0.268293	0.4375	NA	0.527778	0.0843373	0.482353	0.4	0.302326	0.428571	0.269231	0.25641	0.464789	0.172414	0.37931	0.5	0.76	0.282609	0.223301	0.464286	0.345455	0.241379	0.169231	0.391304	0.192308	0.264151	0.236364	0.391304	0.428571	0.333333
FBti0020306	0.0151515	0.75	1	0.941176	0.733333	0	0.698113	0.714286	0.875	0.875	1	0.923077	0.714286	0.714286	0.666667	0.69697	0.702128	0.948718	0.925926	0.625	1	0.78125	0.72549	0.894737	0.764706	0.753846	1	0.626667	0.777778	0.655172	0.74359	0.833333	0.8125	0.793103	0.666667	0.764706	0.578947	0.569231	0.272727	0.9375	0.653846	0.470588	0.777778	0.636364	0.647059	0.846154	0.777778	0.904762	0.789474
FBti0020307	1	1	1	1	1	1	1	1	1	1	1	1	1	1	1	1	1	1	1	1	1	1	1	1	1	1	1	1	1	1	1	1	1	1	1	1	1	1	1	1	1	1	1	1	1	1	1	1	1
FBti0020308	1	1	1	1	1	1	1	1	1	1	1	1	1	1	1	1	1	1	1	1	1	1	1	1	1	1	1	1	1	1	1	1	1	1	1	1	1	1	1	1	1	1	1	1	1	1	1	1	1
FBti0020309	1	1	1	1	1	1	NA	1	1	1	1	1	1	NA	1	1	1	NA	1	1	1	1	1	1	1	NA	1	NA	1	1	1	1	1	1	1	1	NA	1	1	1	1	1	1	1	1	1	1	1	1
FBti0020310	1	1	1	1	1	NA	1	1	1	1	1	1	1	1	NA	1	1	1	1	1	1	1	1	1	1	1	1	NA	1	1	1	1	1	1	1	1	1	1	1	1	1	1	1	1	1	1	1	1	1
FBti0020311	1	1	1	1	1	NA	1	1	1	1	1	1	1	1	1	1	1	1	1	1	1	1	1	1	1	1	1	1	1	1	1	1	1	1	1	1	1	1	1	1	1	1	1	1	1	1	1	1	1
FBti0020312	1	NA	1	1	1	1	1	1	1	NA	1	1	1	1	NA	1	1	1	1	1	1	1	1	1	1	1	1	1	1	1	1	1	1	1	NA	NA	1	1	1	1	1	1	1	NA	1	NA	1	NA	1
FBti0020313	1	1	1	1	1	1	1	1	1	1	1	1	1	1	NA	1	1	1	1	1	1	1	1	1	1	1	1	1	1	1	1	1	1	1	1	1	1	1	1	1	1	1	1	1	1	1	1	1	1
FBti0020314	1	1	1	1	1	1	1	1	1	1	1	1	1	1	1	1	1	1	1	1	1	1	1	1	1	1	1	1	1	1	1	1	1	1	1	1	1	1	1	1	1	1	1	1	1	1	1	1	1
FBti0020321	0	0	0	0	0	0	0	0	0	0	0	0	0	0	0	0	0	0	0	0.04	0	0	NA	0.0666667	0	0	0	0	0.0666667	0.0222222	0	0	0	0	0	0	0	0	0	0	0	0	0	0	0	0	0	0	0
FBti0020322	0.104839	0.722222	0.6875	0.558824	0.266667	0.396226	0.530612	0.313725	0.234043	0.2	0.5	0.65	0.513514	0.476923	NA	0.276596	0.377778	0.333333	0.166667	0.283582	0.333333	0.5625	0.0348837	0.666667	0.377778	0.737705	0.649123	0.746479	0.461538	0.565217	0.322581	0.483871	0.206897	0.428571	0.75	0.52	0.540984	0.333333	0.890411	0.578947	0.46875	0.636364	0.674419	0.615385	0.5625	0.580247	0.563636	0.647059	0.6
FBti0020323	0.00757576	0.607143	0.85	0.952381	0.660377	0	0.5	0.473684	0.705882	0.647059	0.73913	0.435897	0.587302	0.583333	0.555556	0.625	0.76	0.653846	0.5	0.757576	0.5	0.71875	0.225225	0.75	0.559322	0.615385	0.843137	0.826087	0.521739	0.755102	0.68	0.65	0.666667	0.882353	0.888889	0.9	0.5	0.689655	0.753425	0.5	0.583333	0.529412	0.733333	0.388889	0.795918	0.657143	0.644444	0.555556	0.666667
FBti0020328	0	0	0	0	0.0294118	0	0.048951	0.0617284	0.0333333	0.0645161	0.166667	0.060241	0	0.0410959	0.0555556	0.209302	0.0526316	0.0309278	0.1	0	0.0625	0.0625	NA	0	0.0857143	0	0	0	0.0461538	0	0.0410959	0	0.0877193	0.166667	NA	NA	0.0752688	0.0619469	0.253012	0.166667	0	0.0689655	0	0	0	0	0.0357143	0.05	0
FBti0020329	1	1	1	1	1	1	1	1	1	1	1	1	1	1	NA	1	1	1	1	1	1	1	1	1	1	1	1	1	1	1	1	1	1	1	1	1	1	1	1	1	1	1	1	1	1	1	1	1	1
FBti0020381	0.0306122	0.136364	0	0	0	0	0	0.0512821	0	0	NA	0	0	0	NA	0	0	0	0	0	0	0	NA	0	0	0	NA	0	0	0.0243902	0	0	0	0	NA	0	0	0	0	0	0	0	0	0	0	0	0	0	0
FBti0020385	0	0.153846	0	0	0	0	0	0	0.0434783	0	0	0	0	0	NA	0	0	0	0	0	0.0357143	0	NA	0	0	0	0	0	0	0.0571429	0	0.0361446	0	0	0	0	0.0727273	0	0	0	0	0	0	0	0	0	0	0	0
FBti0020386	0	0	0	0	0	0	0	0	0	0	0	0	0	0	NA	0	0	0	0	0	0.027027	0	NA	0	0	0	0	0	0.025	0	0	0	0	0	NA	0	0	0	0	0	0	0	0	0	0	0	NA	0.0172414	0
FBti0020390	0	0.0416667	0.217391	0.346939	0.05	0.0882353	0.116667	0.025974	0.0625	0.0714286	0.1875	0.173913	0.2	0.171429	NA	0.15	0.148936	0.0508475	0.0588235	0.0666667	0.0617284	0.1875	NA	0.368421	0.0526316	0.216216	0.354839	0.263158	0	0.0731707	0.103448	0.0740741	0.162162	0.105263	0.473684	0.162791	0.0943396	0.05	0.3	0.101449	0.134021	0.2	0.230769	0.102564	0.346939	0.317073	0.272727	0.16	0.0666667
FBti0020392	0.0454545	NA	0.0555556	0.0909091	0.136364	0.142857	0.0857143	0.115385	0	0	0	0	0.0416667	0.15	NA	0.103448	0.12	0.105882	0	0.111111	0	0.115385	NA	0	0.192308	0	0.0909091	0	NA	0	0.0833333	0.238095	0.125	0	0.111111	0.222222	0.0958904	0.135135	0.103448	0.181818	0	0.0869565	0.142857	0.0357143	0.146341	0.111111	0	0	0.0769231
FBti0020393	0.0241935	0.153846	0.142857	0.137255	0.0869565	0.105263	0.0857143	0.0454545	0.047619	0.116279	0.128205	0.0625	0.0649351	0.0571429	0.111111	0.255814	0.176471	0.0588235	0.0882353	0.0606061	0	0.1875	NA	0.428571	0.142857	0.111111	0.15	0.137931	0.0869565	0.0769231	0.2	0	0.153846	0.25	0.272727	0.0625	0.0625	0.0769231	0.0222222	0.0384615	0.0208333	0.137255	0	0.0985915	0.0980392	0.0793651	0.0882353	0.0819672	0.0769231
FBti0020405	1	1	1	1	1	1	1	1	1	1	1	1	1	1	NA	1	1	1	1	1	1	1	1	1	1	1	1	1	1	1	1	1	1	1	1	1	1	1	1	1	1	1	1	1	1	1	1	1	1
FBti0020406	1	1	1	1	1	1	1	1	1	1	1	1	1	1	1	1	1	1	1	1	1	1	1	1	1	1	1	1	1	1	1	1	1	1	1	1	1	1	1	1	1	1	1	1	1	1	1	1	1
FBti0020410	1	1	1	1	1	1	1	1	1	1	1	1	1	1	1	1	1	1	1	1	1	1	1	1	1	1	1	1	1	1	1	1	1	1	1	1	1	1	1	1	1	1	1	1	1	1	1	1	NA
FBti0020414	1	1	1	1	1	1	1	1	1	1	1	1	1	1	1	1	1	1	1	1	1	1	1	1	1	1	1	NA	1	1	1	1	1	1	1	1	1	1	1	1	1	1	1	1	1	1	1	1	1
FBti0020415	1	1	1	1	1	1	1	1	1	1	1	1	1	1	1	1	1	1	1	1	1	1	1	1	1	1	1	1	1	1	1	1	1	1	1	1	1	1	1	1	1	1	1	1	1	1	1	1	1
FBti0020416	0.0113636	NA	0	0	0	0	0	0	0	0	NA	0	0	0	NA	0	0	NA	0	0	0	0	NA	0	0	0	0	0	NA	0.0178571	NA	0	0.0294118	0	NA	0	0.0357143	0	0	0	0	0	0	NA	0	0	0	0	0
FBti0020419	1	1	1	1	1	1	1	1	1	NA	1	1	1	1	NA	1	1	1	1	1	1	1	1	1	1	1	1	1	1	1	1	1	1	1	1	1	1	1	1	1	1	1	1	1	1	1	1	1	1
FBti0020422	1	1	1	1	1	1	1	1	1	1	1	1	1	1	1	1	1	1	1	1	1	1	1	1	1	1	1	1	1	1	1	1	1	1	1	1	1	1	1	1	1	1	1	1	1	1	1	1	1
FBti0020425	1	1	1	1	1	1	1	1	1	1	NA	1	1	1	1	1	1	1	1	1	1	1	1	1	1	1	1	1	1	1	1	1	1	1	1	1	1	1	1	1	1	1	1	1	1	1	1	1	NA
FBti0020426	1	1	1	1	1	1	1	1	1	1	NA	1	1	1	1	1	1	1	1	1	1	1	1	1	1	1	1	1	1	1	1	1	1	NA	1	1	1	1	1	1	1	1	1	NA	1	1	1	1	NA
FBti0020427	1	1	NA	1	1	1	1	1	1	1	1	1	1	1	1	1	1	1	1	1	1	1	1	1	1	1	1	1	1	1	1	1	1	NA	1	1	1	1	1	1	1	1	1	1	1	1	1	1	NA
FBti0020428	1	1	1	1	1	1	1	1	1	1	1	1	1	1	1	1	1	1	1	1	1	1	1	1	1	1	1	1	1	1	1	1	1	1	1	1	1	1	1	1	1	1	1	1	1	1	1	1	1
FBti0020433	1	1	1	1	1	1	1	1	1	1	1	1	1	1	NA	1	1	1	1	1	1	1	1	1	1	1	1	1	1	1	1	1	1	1	1	1	1	1	1	1	1	1	1	1	1	1	1	1	NA
FBti0020434	1	1	1	1	1	1	1	1	1	1	1	1	1	1	1	1	1	1	1	1	1	1	1	1	1	1	1	1	1	1	1	1	1	1	1	1	1	1	1	1	1	1	1	1	1	1	1	1	1
FBti0020436	1	1	1	1	1	1	1	1	1	1	NA	1	1	1	1	1	1	1	1	1	1	1	1	1	1	1	1	1	1	1	1	1	1	1	1	1	1	1	1	1	1	1	1	1	1	1	1	1	1
FBti0020438	1	1	1	1	1	1	1	1	1	1	1	1	1	1	1	1	1	1	1	1	1	1	1	1	1	1	1	1	1	1	1	1	1	1	1	1	1	1	1	1	1	1	1	1	1	1	1	1	1
FBti0020440	1	1	1	1	1	1	1	1	1	1	1	1	1	1	1	1	1	1	1	1	1	1	1	1	1	1	1	1	1	1	1	1	1	1	1	1	1	1	1	1	1	1	1	1	1	1	1	1	1
FBti0020441	1	1	1	1	1	1	1	1	1	1	1	1	1	1	1	1	1	1	1	1	1	1	1	1	1	1	1	NA	1	1	1	1	1	1	1	1	1	1	1	1	1	1	1	1	1	1	1	1	1
FBti0059648	1	1	1	1	1	1	1	1	1	1	1	1	1	1	1	1	1	1	1	1	1	1	1	1	1	1	1	1	1	1	1	1	1	1	1	1	1	1	1	1	1	1	1	1	1	1	1	1	1
FBti0059653	1	1	1	1	1	1	1	1	1	1	1	1	1	1	1	1	1	1	1	1	1	1	1	1	1	1	1	NA	1	1	1	1	1	1	1	1	1	1	1	1	1	1	1	1	1	1	1	1	1
FBti0059657	1	1	1	1	1	1	1	1	1	1	1	1	1	1	1	1	1	1	1	1	1	1	1	1	1	1	1	1	1	1	1	1	1	1	1	1	1	1	1	1	1	1	1	1	1	1	1	1	1
FBti0059662	1	1	1	1	1	1	1	1	1	1	1	1	1	1	1	1	1	1	1	1	1	1	1	1	1	1	1	1	1	1	1	1	1	1	1	1	1	1	1	1	1	1	1	1	1	1	1	1	1
FBti0059663	1	1	1	1	1	1	1	1	1	1	1	1	1	1	NA	NA	1	1	1	NA	1	1	0.857143	1	1	1	1	1	1	1	NA	1	1	NA	NA	1	1	1	1	1	1	1	1	1	1	1	1	1	1
FBti0059664	1	1	1	1	1	1	1	1	1	1	1	1	1	1	NA	1	1	1	1	1	1	1	1	1	1	1	1	1	1	1	1	1	1	1	1	1	1	1	1	1	1	1	1	1	1	1	1	1	1
FBti0059666	0.984127	1	1	1	1	1	1	1	1	1	1	1	1	1	1	1	1	1	1	1	1	1	1	1	1	1	1	1	1	1	1	1	1	1	1	1	1	1	1	1	1	1	1	1	1	1	1	1	1
FBti0059673	1	1	1	1	1	1	1	1	1	1	1	1	1	1	NA	1	1	1	1	1	1	1	1	1	1	1	1	1	1	1	1	1	1	1	1	1	1	1	1	1	1	1	1	1	1	1	1	1	1
FBti0059674	1	1	1	1	1	1	1	1	1	1	1	1	1	1	NA	1	1	1	1	1	1	1	1	1	1	1	1	1	1	1	1	1	1	1	1	1	1	1	1	1	1	1	1	1	1	1	1	1	1
FBti0059677	1	1	1	1	1	NA	1	1	1	1	1	1	1	1	1	1	1	1	1	1	1	1	1	1	1	1	1	1	1	1	1	1	1	1	1	NA	1	1	1	1	1	1	1	NA	NA	1	1	1	1
FBti0059682	1	1	1	1	1	1	1	1	1	1	1	1	1	1	1	1	1	1	1	1	1	1	1	1	1	1	1	1	1	1	1	1	1	1	1	1	1	1	1	1	1	1	1	1	1	1	1	1	1
FBti0059687	1	1	1	1	1	1	1	1	1	1	1	1	1	1	1	1	1	1	1	1	1	1	1	1	1	1	1	1	1	1	1	1	1	1	1	1	1	1	1	1	1	1	1	1	1	1	1	1	1
FBti0059739	0	0	0	0	0	0	0	0	0	0	0	0	0	0	0	0	0	0	0	0	0	0	NA	0	0	0.0363636	0	0	0	0.05	0	0	0	0	0	0	0	0	0	0	0	0	0	0	0	0	0	0	0
FBti0059769	0.0119048	0.05	0	0	0	0	0	0	0	0	0	0	0	0	NA	0	0	0.0769231	0	0	0	0	NA	0	0	0	0	0	0.1	0	0	0	0.0612245	0	0	0	0	0	0	0	0	0	0	0	0	0	0	0	0
FBti0059782	0.466667	NA	NA	0.125	NA	0	0	NA	NA	NA	NA	NA	0.4	NA	NA	0	NA	NA	NA	0	0	0	0	0	NA	0	NA	0	0	NA	NA	0	0.133333	0	NA	NA	0.0625	NA	0	NA	0	0.111111	0	0	0.0909091	0	0.166667	0.0526316	NA
FBti0059788	1	1	1	1	1	1	1	1	1	1	1	1	1	1	1	1	1	1	1	1	1	1	1	1	1	1	1	1	1	1	1	1	1	1	1	1	1	1	1	1	1	1	1	1	1	1	1	1	1
FBti0059790	1	1	1	1	1	1	1	1	1	1	NA	1	1	1	1	1	1	1	1	1	1	1	1	1	1	1	1	1	1	1	1	1	1	1	1	1	1	1	1	1	1	1	1	1	1	1	1	1	1
FBti0059791	1	1	1	1	1	1	1	1	1	1	1	1	1	1	1	1	1	1	1	1	1	1	1	1	1	1	1	1	1	1	1	1	1	1	1	1	1	1	1	1	1	1	1	1	1	1	1	1	1
FBti0059793	1	1	1	1	1	1	1	1	1	1	1	1	1	1	NA	1	1	1	1	1	1	1	1	1	1	1	1	1	1	1	1	1	1	1	1	1	1	1	1	1	1	1	1	1	1	1	1	1	1
FBti0059794	NA	NA	NA	NA	NA	NA	NA	1	NA	NA	NA	NA	NA	1	NA	NA	NA	NA	NA	1	NA	NA	NA	NA	NA	1	NA	NA	NA	NA	NA	NA	NA	NA	NA	NA	NA	NA	NA	1	NA	NA	NA	NA	NA	NA	NA	1	NA
FBti0059795	NA	NA	NA	NA	NA	NA	1	NA	NA	NA	NA	NA	1	NA	NA	NA	NA	NA	NA	NA	NA	NA	NA	NA	1	NA	NA	NA	NA	NA	NA	NA	NA	NA	NA	NA	NA	1	NA	1	NA	NA	NA	NA	NA	NA	NA	NA	NA
FBti0059799	1	1	1	1	1	1	1	1	1	1	1	1	1	1	1	1	1	1	1	1	1	1	1	1	1	1	1	1	1	1	1	1	1	1	1	1	1	1	1	1	1	1	1	1	1	1	1	1	1
FBti0059801	1	1	1	1	1	1	1	NA	1	1	1	1	1	1	NA	1	1	1	NA	1	1	1	1	1	1	1	1	1	1	1	1	1	1	NA	1	NA	1	1	1	1	1	1	1	1	1	1	1	NA	NA
FBti0059820	1	1	1	1	1	1	1	1	1	1	1	1	1	1	NA	1	1	1	1	1	1	1	1	1	1	1	1	1	1	1	1	1	1	1	1	1	1	1	1	1	1	1	1	1	1	1	1	1	1
FBti0059852	1	1	1	1	1	1	1	1	1	1	1	1	1	1	NA	1	1	1	1	1	1	1	1	1	1	1	1	1	1	1	1	1	1	1	1	1	1	1	1	1	1	1	1	1	1	1	1	1	1
FBti0059861	1	1	1	1	1	1	1	1	1	1	1	1	1	1	1	1	1	1	1	1	1	1	1	1	1	1	1	NA	1	1	1	1	1	1	1	1	1	1	1	1	1	1	1	1	1	1	1	1	1
FBti0059863	1	1	1	1	1	1	1	1	1	1	1	1	1	1	1	1	1	1	1	1	1	1	1	1	1	1	1	1	1	1	1	1	1	1	1	1	1	1	1	1	1	1	1	1	1	1	1	1	1
FBti0059864	1	1	1	1	1	1	1	1	1	1	1	1	1	1	1	1	1	1	1	1	1	1	1	1	1	1	1	1	1	1	1	1	1	1	1	1	1	1	1	1	1	1	1	1	1	1	1	1	NA
FBti0059865	1	1	1	1	1	1	1	1	1	1	1	1	1	1	NA	1	1	1	1	1	1	1	1	1	1	1	1	1	1	1	1	1	1	1	1	1	1	1	1	1	1	1	1	1	1	1	1	1	1
FBti0059868	1	1	1	1	1	1	1	1	1	1	1	1	1	1	NA	1	1	1	1	1	1	1	1	1	1	1	1	1	1	1	1	1	1	1	1	1	1	1	1	1	1	1	1	1	1	1	1	1	1
FBti0059873	1	1	1	1	1	1	1	1	1	1	1	NA	1	1	1	1	1	1	1	1	1	1	1	1	1	1	1	1	1	1	1	1	1	1	1	1	1	1	1	1	1	1	1	1	1	1	1	1	1
FBti0059875	1	1	1	1	1	NA	1	1	1	1	1	1	1	1	NA	1	1	1	1	1	1	1	1	1	1	1	1	1	1	1	1	1	1	1	1	1	1	1	1	1	1	1	1	1	1	1	1	1	1
FBti0059878	1	NA	1	NA	NA	NA	1	NA	NA	NA	NA	1	1	1	NA	NA	1	1	NA	NA	NA	1	NA	1	NA	1	1	NA	NA	1	1	1	1	NA	NA	NA	1	1	NA	1	NA	1	NA	NA	1	1	1	NA	NA
FBti0059882	0.80303	1	1	1	1	1	1	1	1	1	1	1	1	1	0.833333	1	1	1	1	1	1	1	1	1	1	1	1	1	1	1	1	1	1	1	1	1	1	1	1	1	1	1	1	1	1	1	1	1	1
FBti0059892	1	1	1	1	1	1	1	1	1	1	1	1	1	1	1	1	1	1	1	1	1	1	1	1	1	1	1	1	1	1	1	1	1	1	1	1	1	1	1	1	1	1	1	1	1	1	1	1	1
FBti0059894	1	1	NA	1	NA	NA	1	1	NA	1	1	1	1	1	NA	1	1	NA	1	1	NA	1	1	1	1	1	1	NA	1	NA	1	NA	1	NA	NA	NA	1	1	1	NA	NA	NA	1	1	1	1	NA	1	1
FBti0059896	1	1	1	1	1	1	1	1	1	1	1	1	1	1	1	1	1	1	1	1	1	1	1	1	1	1	1	1	1	1	1	1	1	1	1	NA	1	1	1	1	1	1	1	1	1	1	1	1	1
FBti0059897	1	1	1	1	1	1	1	1	1	1	1	1	1	1	1	1	1	1	1	1	1	1	1	1	1	1	1	1	1	1	1	1	1	1	1	1	1	1	1	1	1	1	1	1	1	1	1	1	NA
FBti0059907	1	1	1	1	1	1	1	1	1	1	1	1	1	1	1	1	1	1	1	1	1	1	1	1	1	1	1	1	1	1	1	1	1	1	1	1	1	1	1	1	1	1	1	1	1	1	1	1	1
FBti0059918	1	1	1	1	1	1	1	1	1	1	1	1	1	1	1	1	1	1	1	1	1	1	1	1	1	1	1	1	1	1	1	1	1	1	1	1	1	1	1	1	1	1	1	1	1	1	1	1	1
FBti0059927	1	1	1	1	1	1	1	1	1	1	1	1	1	1	1	1	1	1	1	1	1	1	1	1	1	1	1	1	1	1	1	1	1	1	1	1	1	1	1	1	1	1	1	1	1	1	1	1	1
FBti0059931	1	1	NA	1	1	1	1	1	1	NA	NA	1	1	NA	NA	NA	1	NA	NA	NA	1	1	NA	1	1	1	1	NA	1	1	1	1	1	NA	1	NA	1	1	1	NA	1	1	1	1	1	NA	1	NA	NA
FBti0059932	1	1	1	1	1	NA	1	1	1	1	1	1	1	1	1	1	1	1	1	1	1	1	1	1	1	1	1	1	1	1	1	1	1	1	1	1	1	1	1	1	1	1	1	1	1	1	1	1	1
FBti0059934	1	1	1	1	1	1	1	1	1	1	1	1	1	1	1	1	1	1	1	1	1	1	1	1	1	1	1	1	1	1	1	1	1	1	1	1	1	1	1	1	1	1	1	1	1	1	1	1	1
FBti0059936	1	1	1	1	NA	1	1	1	1	NA	NA	1	1	1	NA	1	1	1	1	1	1	1	1	1	1	1	1	1	1	1	1	1	1	1	NA	1	1	1	1	1	1	1	1	1	1	1	1	1	1
FBti0059938	1	1	1	1	1	1	1	1	1	1	NA	1	1	1	1	1	1	1	1	1	1	1	1	1	1	1	1	1	1	1	1	1	1	1	1	1	1	1	1	1	1	1	1	1	1	1	1	NA	1
FBti0059946	1	1	1	1	1	1	1	1	1	1	1	1	1	1	1	1	1	1	1	1	1	1	1	1	1	1	1	1	1	1	1	1	1	NA	1	1	1	1	1	1	1	1	1	1	1	1	1	1	1
FBti0059972	1	1	1	1	1	NA	1	1	1	1	1	1	1	1	1	1	1	1	1	1	1	1	1	1	1	1	1	1	1	1	1	1	1	1	1	1	1	1	1	1	1	1	1	1	1	1	1	1	1
FBti0059973	1	1	1	1	1	1	1	1	1	1	NA	1	1	1	1	1	1	1	1	1	1	1	1	1	1	1	1	1	1	1	1	1	1	1	1	1	1	1	1	1	1	1	1	1	1	1	1	1	1
FBti0059975	0.991803	1	1	1	1	1	1	1	1	1	1	1	1	1	NA	1	1	1	1	1	1	1	1	1	1	1	1	1	1	1	1	1	1	1	1	1	1	1	1	1	1	1	1	1	1	1	1	1	1
FBti0059983	1	1	1	1	1	1	1	1	1	1	NA	1	1	1	1	1	1	1	1	1	1	1	1	1	1	1	1	1	1	1	1	1	1	1	1	1	1	1	1	1	1	1	1	1	1	1	1	1	NA
FBti0059986	1	1	1	1	1	1	1	1	1	1	NA	1	1	1	1	1	1	1	NA	NA	1	1	1	1	1	1	1	1	NA	1	1	1	NA	NA	NA	1	1	1	1	1	1	1	1	NA	1	1	1	NA	NA
FBti0059998	1	1	1	1	1	1	1	1	1	1	1	1	1	1	1	1	1	1	1	1	1	1	1	1	1	1	1	1	1	1	1	1	1	1	1	1	1	1	1	1	1	1	1	1	1	1	1	1	NA
FBti0060011	1	1	1	1	1	1	1	1	1	NA	1	1	1	1	1	1	1	1	1	1	1	1	1	1	1	1	1	1	1	NA	1	1	1	NA	1	1	1	1	1	NA	1	1	1	1	1	1	1	1	1
FBti0060012	1	1	1	1	1	1	1	1	1	1	1	1	1	1	1	1	1	1	1	1	1	1	1	1	1	1	1	1	1	1	1	1	1	1	1	1	1	1	1	1	1	1	1	1	1	1	1	1	1
FBti0060023	1	1	1	1	1	1	1	1	NA	1	1	1	1	1	1	1	1	1	1	1	1	1	1	1	1	1	1	1	1	1	1	1	1	1	1	NA	1	1	1	1	1	1	1	1	1	1	NA	1	1
FBti0060027	1	1	1	1	1	1	1	1	1	1	1	1	1	1	NA	NA	NA	1	1	1	NA	1	1	1	1	1	1	1	1	1	1	1	1	NA	1	1	1	1	1	1	1	1	1	1	1	1	1	1	1
FBti0060028	1	1	1	1	1	1	1	1	1	1	1	1	1	1	1	1	1	1	1	1	1	1	1	1	1	1	1	1	1	1	1	1	1	1	1	1	1	0.948718	1	1	1	1	1	1	1	1	1	1	1
FBti0060030	1	1	1	1	1	1	1	1	1	1	1	1	1	1	1	1	1	1	1	1	1	1	1	1	1	1	1	1	1	1	1	1	1	1	1	1	1	1	1	1	1	1	1	1	1	1	1	1	1
FBti0060031	1	1	1	1	1	1	1	1	1	1	1	1	1	1	1	1	1	1	1	1	1	1	1	1	1	1	1	1	1	1	1	1	1	1	1	1	1	1	1	1	1	1	1	1	1	1	1	1	1
FBti0060051	1	1	1	1	1	1	1	1	1	1	1	1	1	1	NA	1	1	1	1	1	1	1	NA	1	1	1	NA	1	1	1	1	1	1	1	1	1	1	1	1	1	1	1	1	1	1	1	1	1	NA
FBti0060058	1	1	1	1	1	1	1	1	1	1	1	1	1	1	1	1	1	1	1	1	1	1	1	1	1	1	1	1	1	1	1	1	1	1	1	1	1	1	1	1	1	1	1	1	1	1	1	1	1
FBti0060059	1	1	1	1	1	1	1	1	1	1	1	1	1	1	1	1	1	1	1	1	1	1	1	1	1	1	1	1	1	1	1	1	1	1	1	1	1	1	1	1	1	1	1	1	1	1	1	1	1
FBti0060067	1	1	1	1	1	1	1	1	1	1	1	1	1	1	1	1	1	1	1	1	1	1	1	1	1	1	1	1	1	1	1	1	1	1	1	1	1	1	1	1	1	1	1	1	1	1	1	1	1
FBti0060068	1	1	NA	1	1	1	1	1	1	NA	NA	1	1	1	1	NA	1	1	NA	1	1	1	1	1	1	1	1	1	1	NA	1	1	1	NA	1	NA	NA	1	1	NA	1	1	1	1	1	1	1	NA	NA
FBti0060069	1	1	1	1	1	1	1	1	1	1	1	1	1	NA	1	1	1	1	1	1	1	1	1	1	1	1	1	1	1	NA	1	1	1	1	NA	1	1	1	1	1	1	NA	1	1	1	1	1	1	1
FBti0060070	1	1	1	1	1	1	1	1	1	1	1	1	1	1	1	1	1	1	1	1	1	1	1	1	1	1	1	1	1	1	1	1	1	1	1	1	1	1	1	1	1	1	1	1	1	1	1	1	1
FBti0060073	1	1	1	1	1	1	1	1	1	1	1	1	1	1	1	1	1	1	1	1	1	1	1	1	1	1	1	NA	1	1	1	1	1	1	1	1	1	1	1	1	1	1	1	1	1	1	1	1	1
FBti0060081	1	1	1	1	1	NA	1	1	1	1	1	1	1	1	1	1	1	1	1	1	1	1	1	1	1	1	1	1	1	1	1	1	1	1	1	1	1	1	1	1	1	1	1	1	1	1	1	1	1
FBti0060083	1	1	1	1	1	1	1	1	1	1	1	1	1	1	NA	1	1	1	1	1	1	1	1	1	1	1	1	1	1	1	1	1	1	1	1	1	1	1	1	1	1	1	1	1	1	1	1	1	1
FBti0060088	0.991935	1	1	1	1	1	1	1	1	1	1	1	1	1	1	1	1	1	1	1	1	1	1	1	1	1	1	1	1	1	1	1	1	1	1	1	1	1	1	1	1	1	1	NA	1	1	1	1	1
FBti0060093	1	1	1	1	1	1	1	1	1	1	NA	1	1	1	NA	NA	1	1	1	1	1	1	1	1	1	1	1	1	1	1	1	1	1	NA	1	1	1	1	1	1	1	1	1	1	1	1	1	NA	NA
FBti0060094	1	1	1	1	1	1	1	1	NA	1	NA	1	1	1	1	1	1	1	1	NA	1	1	1	1	1	1	1	1	1	NA	1	1	1	NA	1	NA	1	1	1	1	1	1	1	1	1	1	1	1	1
FBti0060095	1	1	1	1	1	1	1	1	1	1	NA	1	1	1	1	1	1	1	1	1	NA	1	1	1	1	1	1	1	1	1	1	1	1	1	NA	1	1	1	1	1	1	1	1	1	1	1	1	1	1
FBti0060097	1	1	1	1	1	1	1	NA	1	1	1	1	1	1	NA	1	1	1	1	1	1	1	1	1	1	1	1	1	1	1	1	1	1	1	NA	NA	1	1	1	NA	1	1	1	NA	1	1	1	1	NA
FBti0060103	1	1	1	1	1	1	1	1	1	1	1	1	1	1	1	1	1	1	1	1	1	1	1	1	1	1	1	1	1	1	1	1	1	1	1	NA	1	1	1	1	1	1	1	1	1	1	1	1	NA
FBti0060106	1	1	1	NA	1	1	1	NA	NA	NA	NA	1	1	1	NA	NA	NA	NA	NA	NA	1	1	1	1	1	1	1	1	1	NA	1	1	NA	NA	1	NA	1	1	1	1	NA	1	1	1	1	NA	1	NA	NA
FBti0060109	1	1	1	1	1	1	1	1	1	1	1	1	1	1	1	1	1	1	1	1	1	1	1	1	1	1	1	1	1	1	1	1	1	1	1	1	1	1	1	1	1	1	1	1	1	1	1	1	1
FBti0060113	1	NA	NA	NA	NA	NA	1	NA	NA	1	NA	NA	NA	1	NA	1	NA	NA	NA	1	NA	1	1	1	NA	1	NA	NA	NA	NA	NA	1	1	NA	NA	NA	NA	NA	NA	NA	NA	NA	NA	NA	NA	NA	NA	NA	NA
FBti0060121	1	1	1	1	1	1	1	1	1	1	NA	1	1	1	1	1	1	1	1	1	1	1	1	1	1	1	1	1	1	1	1	1	1	1	1	1	1	1	1	1	1	1	1	1	1	1	1	1	1
FBti0060126	1	1	1	1	1	1	1	1	1	1	1	NA	1	1	NA	1	1	1	1	1	1	1	1	1	1	1	1	1	1	1	1	1	1	NA	1	1	1	1	1	1	1	1	1	1	1	1	1	1	1
FBti0060131	1	1	1	1	1	1	1	1	1	1	1	1	1	1	NA	1	1	1	1	1	1	1	1	1	1	1	1	1	1	1	1	1	1	1	1	1	1	1	1	1	1	1	1	1	1	1	1	1	1
FBti0060145	1	1	1	1	1	1	1	1	1	1	1	1	1	1	1	1	1	1	1	1	1	1	1	1	1	1	1	1	1	1	1	1	1	1	1	1	1	1	1	1	1	1	1	1	1	1	1	1	1
FBti0060149	1	1	1	1	1	1	1	1	NA	1	NA	NA	1	1	NA	1	1	1	1	NA	1	1	NA	1	1	1	1	NA	1	NA	1	1	1	NA	NA	1	1	1	1	1	1	1	1	1	1	1	1	1	1
FBti0060155	1	1	1	1	1	1	1	1	1	1	1	1	1	1	NA	1	1	1	1	1	1	1	1	1	1	1	1	1	1	1	1	1	1	1	1	1	1	1	1	1	1	1	1	1	1	1	1	1	1
FBti0060156	1	1	1	1	1	1	1	1	1	1	1	1	1	1	NA	1	1	1	1	1	1	1	1	1	1	1	1	1	1	1	1	1	1	1	1	NA	1	1	1	NA	1	NA	1	1	1	1	1	1	1
FBti0060159	1	1	NA	1	NA	1	1	1	NA	1	NA	1	1	1	1	NA	NA	1	NA	NA	1	1	1	1	1	1	1	1	1	NA	1	1	NA	NA	NA	NA	NA	1	1	1	1	1	1	NA	1	1	1	NA	NA
FBti0060160	1	1	NA	NA	1	NA	1	NA	1	NA	1	NA	1	1	1	1	1	NA	NA	NA	NA	1	1	1	NA	1	NA	1	NA	NA	NA	1	1	1	NA	1	NA	1	1	NA	1	NA	NA	NA	1	1	NA	1	NA
FBti0060173	1	1	1	1	NA	1	1	1	1	1	1	NA	1	1	1	1	1	NA	1	1	1	1	1	1	1	1	1	1	1	1	1	1	1	1	1	1	1	1	1	1	1	1	NA	1	1	1	1	NA	NA
FBti0060174	1	1	1	1	1	1	1	1	1	1	1	1	1	1	1	1	1	1	1	1	1	1	1	1	1	1	1	1	1	1	1	1	1	1	1	1	1	1	1	1	1	1	1	1	1	1	1	1	1
FBti0060187	0.3	0.366667	0.625	0.931034	1	0.241379	0.237288	0.666667	0.68	0.866667	0.636364	0.6	0.793103	1	0.222222	0.882353	0.882353	0.851852	0.777778	0.75	0.888889	0.25	NA	0.315789	0.764706	0.947368	0.175	0.195652	0.515152	0.9	0.777778	0.223529	0.675676	0.833333	1	NA	0.72973	0.642857	1	0.826087	0.823529	0.851852	0.878788	0.666667	0.586207	1	0.703704	0.894737	1
FBti0060190	1	1	1	1	1	1	1	1	1	1	1	1	1	1	1	1	1	1	1	1	1	1	1	1	1	1	1	1	1	1	1	1	1	1	1	1	1	1	1	1	1	1	1	1	1	1	1	1	1
FBti0060220	1	1	1	1	1	1	1	1	1	1	1	1	1	1	1	1	1	1	1	1	1	1	1	1	1	1	1	1	1	1	1	1	1	1	1	1	1	1	1	1	1	1	1	NA	1	1	1	1	1
FBti0060235	1	1	1	1	1	1	1	1	1	1	1	1	1	1	NA	1	1	1	1	1	1	1	1	1	1	1	1	1	1	1	1	1	1	1	NA	NA	1	1	1	1	1	1	1	1	1	1	1	1	1
FBti0060238	1	1	1	1	1	1	1	1	1	1	1	1	1	1	1	1	1	1	1	1	1	1	1	1	1	1	1	1	1	1	1	1	1	1	1	NA	1	1	1	1	1	1	1	1	1	1	1	1	1
FBti0060239	1	0.766667	0.931034	0.939394	0.870968	1	0.909091	1	0.866667	0.909091	0.846154	1	1	1	0.666667	1	1	0.9375	1	0.677419	0.764706	0.96875	1	1	1	0.941176	1	1	1	0.870968	1	1	1	0.894737	1	0.833333	1	0.960784	1	0.882353	1	0.9375	1	0.916667	1	1	0.941176	0.857143	0.913043
FBti0060241	1	1	1	1	1	1	1	1	1	1	1	1	1	1	NA	1	1	1	1	1	1	1	1	1	1	1	1	1	1	1	1	1	1	1	1	1	1	1	1	1	1	1	1	1	1	1	1	1	1
FBti0060244	1	1	1	1	1	1	1	1	1	1	1	1	1	1	NA	1	1	1	1	1	1	1	1	1	1	1	1	1	1	1	1	1	1	1	1	1	1	1	1	1	1	1	1	1	1	1	1	1	1
FBti0060255	1	1	1	1	1	1	1	1	1	1	1	1	1	1	1	1	1	1	1	1	1	1	1	1	1	1	1	1	1	1	1	1	1	1	1	1	1	1	1	1	1	1	1	1	1	1	1	1	1
FBti0060262	1	1	1	1	1	1	1	1	1	1	1	1	1	1	1	1	1	1	1	1	1	1	1	1	1	1	1	1	1	1	1	1	1	1	1	1	1	1	1	1	1	1	1	1	1	1	1	1	1
FBti0060276	1	1	1	1	1	1	1	1	1	1	1	1	1	1	1	1	1	1	1	1	1	1	1	1	1	1	1	1	1	1	1	1	1	1	1	1	1	1	1	1	1	1	1	1	1	1	1	1	1
FBti0060292	1	1	1	1	1	1	1	1	1	1	1	1	1	1	NA	1	1	1	1	1	1	1	1	1	1	1	1	1	1	1	1	1	1	1	1	1	1	1	1	1	1	1	1	1	1	1	1	1	1
FBti0060295	1	1	1	1	1	1	1	1	1	1	1	1	1	1	NA	1	1	1	1	1	1	1	1	1	1	1	1	1	1	1	1	1	1	1	1	1	1	1	1	1	1	1	1	1	1	1	1	1	1
FBti0060307	0.0277778	1	0.942857	0.942857	0.923077	0.904762	0.901639	0.791667	0.818182	0.5	1	0.866667	0.783784	0.953488	NA	0.909091	0.529412	0.792208	0.609756	0.9	0.777778	0.964286	0.413333	1	0.647059	0.956522	0.842105	0.88	0.913043	0.875	0.925926	0.767442	0.607143	1	1	1	0.567568	0.770492	1	0.666667	0.857143	1	0.793103	0.52	0.891892	0.923077	0.636364	0.733333	0.862069
FBti0060311	1	1	1	1	1	NA	1	1	1	1	1	1	1	1	NA	1	1	1	1	1	1	1	1	1	1	1	1	1	1	1	1	1	1	1	1	NA	1	1	1	1	1	1	1	NA	1	1	1	1	1
FBti0060315	1	1	1	1	1	1	1	1	1	1	1	1	1	1	NA	1	1	1	1	1	1	1	1	1	1	1	1	1	1	1	1	1	1	1	1	1	1	1	1	1	1	1	1	1	1	1	1	1	1
FBti0060319	1	1	1	1	1	1	1	1	1	1	1	1	1	1	1	1	1	1	1	1	1	1	1	1	1	1	1	1	1	1	1	1	1	1	1	1	1	1	1	1	1	1	1	1	1	1	1	1	1
FBti0060327	1	1	1	1	1	1	1	1	1	1	1	1	1	1	NA	1	1	1	1	1	NA	1	1	1	1	1	1	1	1	1	1	1	1	1	1	1	1	1	1	1	1	1	1	1	1	1	1	1	1
FBti0060328	1	1	1	1	1	1	1	1	1	1	NA	1	1	1	NA	1	1	1	1	1	1	1	1	1	1	1	1	1	1	1	1	1	1	1	1	1	1	1	1	1	1	1	1	1	1	1	1	1	NA
FBti0060330	1	1	1	1	1	1	1	1	1	1	1	1	1	1	1	1	1	1	1	1	1	1	1	1	1	1	1	1	1	1	1	1	1	1	1	1	1	1	1	1	1	1	1	1	1	1	1	1	1
FBti0060337	1	1	1	1	1	1	1	1	1	1	1	1	1	1	1	1	1	1	1	1	1	1	1	1	1	1	1	1	1	1	1	1	1	1	1	1	1	1	1	1	1	1	1	1	1	1	1	1	1
FBti0060339	1	1	1	1	1	1	1	1	1	1	1	1	1	1	NA	1	1	1	1	1	1	1	1	1	1	1	1	1	1	1	1	1	1	1	1	1	1	1	1	1	1	1	1	1	1	1	1	1	1
FBti0060340	1	1	1	1	1	1	1	1	1	1	1	1	1	1	1	1	1	1	1	1	1	1	1	1	1	1	1	1	1	1	1	1	1	1	1	1	1	1	1	1	1	1	1	1	1	1	1	1	1
FBti0060342	1	1	1	1	1	1	1	1	1	1	1	1	1	1	1	1	1	1	1	1	1	1	1	1	1	1	1	1	1	1	1	1	1	1	1	1	1	1	1	1	1	1	1	1	1	1	1	1	1
FBti0060345	1	1	1	1	1	1	1	1	1	1	1	1	1	1	1	1	1	1	1	1	1	1	1	1	1	1	1	1	1	1	1	1	1	1	1	1	1	1	1	1	1	1	1	1	1	1	1	1	1
FBti0060348	1	1	1	1	1	1	1	1	1	1	1	1	1	1	NA	1	1	1	1	1	1	1	1	1	1	1	1	1	1	1	1	1	1	1	1	1	1	1	1	1	1	1	1	1	1	1	1	1	1
FBti0060359	1	1	1	1	1	1	NA	1	1	1	1	1	1	NA	1	1	1	1	1	1	1	1	1	1	1	NA	1	NA	1	1	1	1	1	1	1	1	1	1	1	1	1	1	1	1	1	1	1	1	1
FBti0060360	1	NA	1	1	1	1	1	1	1	1	1	1	1	1	1	1	1	1	1	1	1	1	1	NA	1	1	1	1	1	1	1	1	1	1	1	NA	1	1	1	1	1	1	1	1	1	1	1	1	1
FBti0060364	1	1	1	1	1	1	NA	1	1	1	1	1	1	1	1	1	1	1	1	1	1	1	1	1	1	1	1	1	1	1	1	1	1	1	1	1	1	1	1	1	1	1	1	1	1	1	1	1	1
FBti0060365	1	1	1	1	1	1	1	NA	1	1	NA	1	1	1	1	1	1	1	1	1	NA	1	1	1	1	1	1	1	1	1	1	1	1	1	NA	NA	1	1	1	1	NA	1	1	NA	1	1	1	NA	NA
FBti0060368	1	1	1	1	0.944444	NA	0.898305	1	1	1	1	1	1	1	1	1	1	1	1	1	0.935484	1	0.935484	1	1	1	1	1	1	1	1	0.953488	1	1	1	1	1	1	0.88	1	1	1	0.955556	0.73913	1	1	1	1	1
FBti0060373	1	1	1	1	1	1	1	1	1	1	NA	1	1	1	1	NA	1	NA	NA	1	1	1	1	1	1	1	1	1	1	1	1	1	1	NA	NA	1	1	1	1	1	1	1	1	1	1	NA	1	NA	NA
FBti0060381	0.432692	0.681818	0.6	0.714286	0.692308	1	0.84	0.478261	0.44	0.181818	0.941176	0.473684	0.272727	0.583333	NA	0.833333	0.652174	0.692308	0.5	0.388889	0.5	0.625	0.454545	0.857143	0.533333	0.333333	1	0.714286	0.375	0.473684	0.36	0.777778	0.64	NA	0.5	0.6	0.571429	0.421053	0.636364	0.461538	0.478261	0.714286	0.7	0.375	0.222222	0.923077	0.37931	0.461538	0.888889
FBti0060387	1	1	1	1	1	1	1	1	1	1	1	1	1	1	NA	1	1	1	1	1	1	1	1	1	1	1	1	1	1	1	1	1	1	1	1	1	1	1	1	1	1	1	1	1	1	1	1	1	1
FBti0060388	1	1	1	1	1	1	1	1	1	1	1	1	1	1	1	1	1	1	1	1	1	1	1	1	1	1	1	1	1	1	1	1	1	1	1	1	1	1	1	1	1	1	1	1	1	1	1	1	1
FBti0060392	1	1	1	1	NA	NA	1	1	1	1	1	1	1	1	1	1	1	NA	1	1	1	1	1	1	1	1	1	1	1	1	1	1	1	1	NA	1	1	1	1	1	1	1	1	1	1	1	1	NA	NA
FBti0060396	1	1	1	1	1	1	1	1	1	1	1	1	1	1	1	1	1	1	NA	1	1	1	1	1	1	1	1	1	1	1	1	1	1	1	1	1	1	1	1	1	1	1	1	1	1	1	1	1	1
FBti0060415	1	1	1	1	1	1	1	1	1	1	1	1	1	1	1	1	1	1	1	1	1	1	1	1	1	1	1	1	1	1	1	1	1	1	1	1	1	1	1	1	1	1	1	1	1	1	1	1	1
FBti0060416	1	1	1	1	1	1	1	1	1	1	1	1	1	1	NA	1	1	1	1	1	1	1	1	1	1	1	1	1	1	1	1	1	1	1	1	1	1	1	1	1	1	1	1	1	1	1	1	1	1
FBti0060427	1	1	1	1	1	1	1	1	1	1	1	1	1	1	1	1	1	1	1	1	1	1	1	1	1	1	1	1	1	1	1	1	1	1	1	1	1	1	1	1	1	1	1	1	1	1	1	1	1
FBti0060429	1	1	1	1	1	1	1	1	1	1	NA	1	1	1	NA	1	1	1	1	1	1	1	1	1	1	1	1	1	1	NA	1	1	1	1	1	1	1	1	1	1	1	1	1	1	1	1	1	1	NA
FBti0060433	1	1	1	1	1	1	1	1	1	1	1	1	1	1	1	1	1	1	1	1	1	1	1	1	1	1	NA	1	1	1	1	1	1	1	1	1	1	1	1	1	1	1	1	1	1	1	1	1	1
FBti0060434	1	1	1	1	1	1	1	1	1	1	1	1	1	1	1	1	1	1	1	1	1	1	1	1	1	1	1	1	1	1	1	1	1	1	1	1	1	1	1	1	1	1	1	1	1	1	1	1	1
FBti0060442	0.653846	1	1	1	1	0.933333	1	1	1	1	1	1	1	1	NA	1	1	1	1	1	1	1	1	1	1	1	0.894737	0.916667	1	1	1	1	1	1	1	1	1	1	1	1	1	1	1	1	1	1	1	1	1
FBti0060443	0.166667	0.866667	0.75	0.736842	0.611111	0.571429	0.746479	0.476923	0.615385	0.741935	0.416667	0.4	0.446809	0.811321	0.611111	0.846154	0.777778	0.641791	0.809524	0.925926	0.7	0.84375	0.374046	0.815789	0.666667	0.925926	0.9	0.933333	0.512195	0.636364	0.789474	0.559322	0.487179	0.684211	0.666667	0.478261	0.678571	0.723077	0.636364	0.69697	0.866667	0.882353	1	0.6	0.888889	0.8	0.818182	0.769231	0.882353
FBti0060458	1	1	1	1	1	1	1	1	1	1	1	1	1	1	NA	1	1	1	1	1	1	1	1	1	1	1	1	1	1	1	1	1	1	1	1	1	1	1	1	1	1	1	1	1	1	1	1	1	1
FBti0060459	1	1	1	1	1	NA	1	1	1	1	1	1	1	1	1	NA	1	1	1	1	1	1	1	1	1	1	1	NA	1	1	1	1	1	NA	NA	1	1	1	1	1	1	1	1	1	1	1	1	1	1
FBti0060460	1	1	1	1	1	1	1	1	1	1	1	1	1	1	1	1	1	1	1	1	1	1	1	1	1	1	1	1	1	1	1	1	1	1	1	1	1	1	1	1	1	1	1	1	1	1	1	1	1
FBti0060462	1	1	1	1	1	NA	1	1	1	1	1	1	1	1	1	1	1	1	1	1	1	1	1	1	1	1	1	1	1	1	1	1	1	1	1	1	1	1	1	1	1	1	1	1	1	1	1	1	1
FBti0060463	1	1	1	1	1	1	1	1	1	1	1	1	1	1	1	1	1	1	1	1	1	1	1	1	1	1	1	1	1	1	1	1	1	1	1	1	1	1	1	1	1	1	1	1	1	1	1	1	1
FBti0060464	1	1	1	1	1	1	1	1	1	1	1	1	1	1	1	1	1	1	1	1	1	1	1	1	1	1	1	1	1	1	1	1	1	1	NA	1	1	1	1	1	1	1	1	1	1	1	1	1	1
FBti0060472	1	1	1	1	1	1	1	1	1	1	1	1	1	1	1	1	1	1	1	1	1	1	1	1	1	1	1	1	1	1	1	1	1	1	1	1	1	1	1	1	1	1	1	1	1	1	1	1	1
FBti0060479	1	1	1	1	1	1	1	1	1	1	1	1	1	1	1	1	1	1	1	1	1	1	1	1	1	1	1	1	1	1	1	1	1	1	NA	1	1	1	1	1	1	1	1	1	1	1	1	1	1
FBti0060480	1	1	1	1	1	1	1	1	1	NA	1	1	1	1	NA	1	1	1	1	1	1	1	1	1	1	1	1	1	1	1	NA	1	1	NA	1	1	1	1	1	1	1	1	NA	1	1	1	1	1	1
FBti0060506	1	1	1	1	1	1	1	1	1	1	NA	1	1	1	NA	NA	1	1	NA	NA	1	1	1	1	1	1	NA	1	1	NA	1	1	1	1	NA	NA	NA	1	1	NA	NA	1	1	NA	NA	1	1	1	NA
FBti0060516	1	1	1	1	1	1	1	1	1	NA	1	1	1	1	1	1	1	1	NA	1	NA	1	1	1	1	1	1	NA	NA	1	1	1	1	NA	1	1	1	1	1	NA	NA	1	1	NA	NA	NA	NA	1	1
FBti0060517	1	1	1	1	1	1	1	1	1	1	1	1	1	1	1	1	1	1	1	1	1	1	0.92	1	1	1	1	1	1	1	1	1	1	1	1	1	1	1	1	1	1	1	1	1	1	1	1	1	1
FBti0060521	1	1	1	1	1	1	1	1	1	1	1	1	1	1	1	1	1	1	1	1	1	1	1	1	1	1	1	NA	1	1	1	1	1	1	1	1	1	1	1	1	1	1	1	1	1	1	1	1	1
FBti0060534	1	1	1	1	1	1	1	1	1	1	1	1	1	1	NA	1	1	1	1	1	1	1	1	1	1	1	1	1	1	1	1	1	1	1	1	1	1	1	1	1	1	1	1	1	1	1	1	1	1
FBti0060549	1	1	NA	NA	NA	NA	NA	NA	1	1	NA	NA	NA	NA	1	NA	NA	NA	NA	1	NA	1	1	1	1	NA	1	NA	1	1	1	1	NA	1	1	NA	NA	NA	NA	1	1	NA	NA	1	1	NA	NA	NA	NA
FBti0060552	1	1	1	NA	NA	1	1	NA	1	1	NA	1	1	NA	NA	NA	1	NA	1	1	1	1	NA	1	1	1	1	1	NA	NA	NA	1	1	NA	NA	NA	1	1	1	NA	1	NA	NA	NA	1	NA	1	1	NA
FBti0060556	1	1	NA	NA	NA	NA	1	NA	1	NA	NA	NA	NA	1	1	NA	NA	NA	NA	NA	NA	1	1	1	NA	1	1	1	1	NA	1	1	NA	NA	NA	NA	1	1	1	NA	1	NA	NA	NA	NA	NA	NA	NA	NA
FBti0060562	1	1	1	1	1	1	1	1	1	1	1	1	1	1	1	1	1	1	1	1	1	1	1	1	1	1	1	1	1	1	1	1	1	1	1	1	1	1	1	1	1	1	1	1	1	1	1	1	1
FBti0060565	1	1	NA	NA	NA	NA	NA	NA	NA	NA	NA	NA	NA	NA	1	NA	NA	NA	NA	NA	NA	1	NA	1	NA	NA	NA	NA	NA	NA	NA	NA	NA	NA	NA	NA	NA	NA	NA	NA	NA	NA	NA	NA	NA	NA	NA	NA	NA
FBti0060571	1	1	1	1	1	1	1	1	1	1	1	1	1	1	1	1	1	1	1	1	1	1	1	1	1	1	1	1	1	1	1	1	1	1	1	1	1	1	1	1	1	1	1	1	1	1	1	1	1
FBti0060572	1	1	1	1	1	1	1	1	1	1	1	1	1	1	1	1	1	1	1	1	1	1	1	1	1	1	1	1	1	1	1	1	1	NA	1	1	1	1	1	1	1	1	1	1	1	1	1	1	1
FBti0060575	1	1	NA	1	1	1	1	1	1	1	NA	1	1	1	1	1	1	1	1	1	1	1	1	1	1	1	1	1	1	NA	1	1	1	1	NA	NA	1	1	1	NA	1	1	1	NA	1	1	1	NA	NA
FBti0060578	NA	NA	1	1	1	NA	NA	NA	NA	NA	NA	NA	NA	1	NA	1	NA	1	NA	NA	NA	1	1	1	NA	NA	NA	NA	NA	NA	1	1	NA	1	NA	NA	1	NA	NA	NA	NA	NA	1	NA	1	NA	1	NA	NA
FBti0060580	1	1	1	1	1	1	1	1	1	1	NA	1	1	1	NA	1	1	1	1	1	1	1	1	1	1	1	1	1	1	1	1	1	1	1	NA	1	1	1	1	1	1	1	1	1	1	1	1	1	1
FBti0060584	1	1	1	1	1	1	1	1	1	1	1	1	1	1	1	1	1	1	1	1	1	1	1	1	1	1	1	1	1	1	1	1	1	1	1	1	1	1	1	1	1	1	1	1	1	1	1	1	1
FBti0060587	1	1	1	1	1	1	1	1	1	NA	1	1	1	1	1	1	1	1	1	1	1	1	1	1	1	1	1	1	1	1	1	1	1	1	1	1	1	1	1	1	1	1	1	1	1	1	NA	1	1
FBti0060588	1	1	1	1	1	1	1	1	1	1	1	1	1	1	1	1	1	1	1	1	1	1	1	1	1	1	1	1	1	1	1	1	1	1	1	1	1	1	1	1	1	1	1	1	1	1	1	1	1
FBti0060591	1	1	NA	NA	NA	1	1	1	1	NA	NA	NA	NA	1	NA	1	NA	NA	NA	NA	1	1	NA	1	1	NA	1	1	NA	1	NA	NA	1	NA	NA	NA	NA	1	NA	NA	NA	NA	NA	1	1	1	NA	NA	NA
FBti0060593	1	NA	NA	NA	NA	1	1	NA	NA	NA	NA	NA	NA	NA	1	NA	1	1	NA	NA	NA	1	1	1	NA	NA	1	1	NA	NA	NA	1	NA	NA	NA	NA	1	NA	NA	NA	NA	NA	NA	NA	1	NA	NA	NA	NA
FBti0060598	1	1	1	1	1	1	1	1	1	NA	NA	1	1	1	1	1	1	1	1	1	1	1	1	1	1	1	1	1	1	1	1	1	1	1	1	NA	1	1	1	1	1	1	NA	1	1	1	1	1	NA
FBti0060604	1	1	1	1	1	1	1	1	1	1	1	1	1	1	1	1	1	1	1	1	1	1	1	1	1	1	1	1	1	1	1	1	1	1	1	1	1	1	1	1	1	1	1	1	1	1	1	1	1
FBti0060614	1	1	1	1	1	1	1	1	1	1	1	NA	1	1	1	1	1	1	1	1	1	1	1	1	1	1	1	1	1	1	1	1	1	1	NA	1	1	1	1	1	1	1	1	NA	1	1	1	NA	1
FBti0060619	1	1	1	1	1	1	1	1	1	1	1	1	1	1	1	1	1	1	1	1	1	1	1	1	1	1	1	1	1	1	1	1	1	1	1	NA	1	1	1	1	1	1	1	NA	1	1	1	1	NA
FBti0060620	1	1	1	1	1	NA	1	NA	1	1	1	1	1	1	1	1	1	1	1	1	1	1	1	1	1	1	1	1	1	1	1	1	1	NA	1	1	1	1	1	1	1	1	1	1	1	1	1	1	1
FBti0060621	1	1	1	1	1	NA	1	1	1	1	1	1	1	1	1	1	1	1	1	1	1	1	1	1	1	1	1	1	1	1	1	1	1	1	1	1	1	1	1	1	1	1	1	1	1	1	1	1	1
FBti0060630	1	1	1	1	1	1	1	1	1	1	1	1	1	1	NA	1	1	1	1	1	1	1	1	1	1	1	1	1	1	1	1	1	1	1	1	1	1	1	1	1	1	1	1	1	1	1	1	1	1
FBti0060637	1	1	1	1	1	1	1	1	1	1	1	1	1	1	1	1	1	1	1	1	1	1	1	1	1	1	1	1	1	1	1	1	1	1	1	1	1	1	1	1	1	1	1	1	1	1	1	1	1
FBti0060641	1	1	1	1	1	1	1	1	1	1	1	1	1	1	1	1	1	1	1	1	1	1	1	1	1	1	1	1	1	1	1	1	1	1	1	1	1	1	1	1	1	1	1	1	1	1	1	1	1
FBti0060649	1	1	1	1	1	1	1	1	1	1	1	1	1	1	NA	1	1	1	1	1	1	1	1	1	1	1	1	1	1	1	1	1	1	1	1	1	1	1	1	1	1	1	1	1	1	1	1	1	1
FBti0060661	1	1	1	1	1	1	1	1	1	1	1	1	1	1	NA	1	1	1	1	1	1	1	1	1	1	1	1	1	1	1	1	1	1	1	NA	1	1	1	1	1	1	1	1	NA	1	1	1	1	1
FBti0060663	1	1	1	1	1	1	1	1	1	1	1	NA	1	1	1	NA	1	1	1	1	1	1	1	1	1	1	1	1	1	1	1	1	1	1	NA	NA	1	1	1	1	1	1	1	1	1	1	1	1	NA
FBti0060664	1	1	1	1	1	1	1	1	1	1	NA	1	1	1	NA	1	1	NA	1	1	NA	1	1	1	1	1	1	1	1	1	1	1	1	NA	NA	NA	1	1	1	1	1	1	1	1	1	1	1	1	1
FBti0060665	1	1	1	1	1	1	1	1	1	1	1	1	1	1	1	1	1	1	NA	1	1	1	1	1	1	1	1	1	1	1	1	1	1	NA	1	NA	1	1	1	NA	1	1	1	1	1	1	1	NA	NA
FBti0060681	0.00980392	0.0357143	0	0	0	0	0	0	0	0	0	0	0	0	NA	0	0	0	0	0	0	0	NA	0	0	0	0	0	0	0	0	0	0	0	0	0	0	0	0	0	0	0	0.030303	0	0	0	0	0	0
FBti0060706	1	1	1	1	1	1	1	1	1	1	1	1	1	1	1	1	1	1	1	1	1	1	1	1	1	1	1	1	1	1	1	1	1	1	1	1	1	1	1	1	1	1	1	1	1	1	1	1	1
FBti0060715	0.0984848	0.75	0.789474	0.804878	0.571429	0.673469	0.766667	0.581395	0.8	1	0.9	0.588235	0.68254	0.733333	NA	0.875	0.666667	0.55	0.574468	0.515152	0.583333	0.535714	0.290909	0.875	0.821429	0.903226	0.753846	0.849057	0.416667	0.84	0.692308	0.655172	0.72549	0.692308	1	0.777778	0.781818	0.52	0.78125	0.688889	0.888889	0.555556	1	0.47619	1	0.574468	0.714286	0.515152	0.636364
FBti0060718	1	1	1	1	1	1	1	1	1	1	1	0.833333	NA	NA	NA	1	1	1	NA	0.354839	0.866667	1	1	1	0.809524	1	1	1	0.916667	1	1	1	NA	1	1	1	0.916667	0.913043	1	1	1	1	1	1	1	1	1	1	NA
FBti0060722	1	1	1	1	1	1	1	1	1	1	1	1	1	1	1	1	1	1	1	NA	1	1	1	1	1	1	1	1	1	1	1	1	1	1	1	1	1	1	1	1	1	1	NA	1	1	1	1	1	1
FBti0060734	1	1	1	1	1	1	1	1	1	1	1	1	1	1	NA	1	1	1	1	1	1	1	1	1	1	1	1	1	1	1	1	1	1	1	1	1	1	1	1	NA	1	1	1	NA	1	1	1	1	1
FBti0060736	1	NA	1	1	1	1	1	1	1	1	1	1	1	1	NA	1	1	1	1	1	1	1	1	1	1	1	1	1	1	1	1	1	1	1	1	1	1	1	1	1	1	1	1	1	1	1	1	1	1
FBti0060760	1	1	1	1	1	1	1	1	1	1	1	1	1	1	1	1	1	1	1	1	1	1	1	1	1	1	1	1	1	1	1	1	1	1	1	1	1	1	1	1	1	1	1	1	1	1	1	1	1
FBti0060788	NA	NA	NA	NA	NA	1	1	NA	NA	NA	NA	NA	NA	NA	NA	NA	NA	1	NA	NA	NA	NA	NA	NA	1	1	1	1	NA	NA	NA	1	1	NA	1	NA	NA	1	1	NA	NA	1	NA	NA	1	NA	NA	NA	NA
FBti0060795	1	1	1	1	1	1	1	1	1	1	1	1	1	1	1	1	1	1	1	1	1	1	1	1	1	1	1	1	1	1	1	1	1	1	1	1	1	1	1	1	1	1	1	1	1	1	1	1	1
FBti0060796	1	1	1	1	1	1	1	1	1	1	1	1	1	1	1	1	1	1	1	1	1	1	1	1	1	1	1	NA	1	1	1	1	1	1	1	1	1	1	1	1	1	1	1	1	1	1	1	1	1
FBti0060832	0.761538	0.966667	1	1	1	0	0.76	1	1	1	1	1	1	1	0.777778	1	1	1	NA	1	1	0.9375	1	1	1	1	0.4375	0.555556	1	1	1	1	1	NA	1	1	1	1	1	1	1	0.916667	1	1	1	1	0.894737	NA	NA
FBti0060834	1	1	1	1	1	1	1	1	1	1	NA	1	1	1	NA	1	1	1	1	1	1	1	1	1	1	1	1	1	1	1	1	1	1	1	1	1	1	1	1	1	1	1	1	1	1	1	1	1	NA
FBti0060836	1	1	1	1	1	NA	1	1	1	1	1	1	1	1	NA	1	1	NA	NA	1	1	1	1	1	1	1	1	1	1	1	1	1	1	1	NA	NA	1	1	1	1	1	1	1	1	1	1	1	NA	1
FBti0060848	1	1	1	1	1	1	1	1	1	1	NA	1	1	1	1	1	1	1	1	1	1	1	1	1	1	1	1	NA	1	1	1	1	1	1	1	1	1	1	1	1	1	1	1	1	1	1	1	1	1
FBti0060849	1	1	1	1	1	1	1	1	1	1	1	1	1	1	1	1	1	1	1	1	1	1	1	1	1	1	1	1	1	1	1	1	1	NA	1	1	1	1	1	1	1	1	1	1	1	1	1	1	NA
FBti0060865	1	1	1	1	1	1	1	1	1	1	NA	1	1	1	NA	1	1	1	1	1	1	1	1	1	1	1	1	NA	1	1	1	1	1	1	1	1	1	1	1	1	1	1	1	1	1	1	1	1	1
FBti0060866	1	NA	1	1	1	1	1	1	1	1	1	1	1	1	NA	1	1	1	1	1	1	1	1	1	1	1	1	1	1	1	1	1	1	1	NA	1	1	1	1	1	1	1	1	1	1	1	1	1	1
FBti0060872	1	1	1	1	1	NA	1	1	1	1	1	1	1	1	1	1	1	1	1	1	1	1	1	1	1	1	1	1	1	1	1	1	1	1	1	1	1	1	1	1	1	1	1	1	1	1	1	1	1
FBti0060876	1	1	1	1	1	1	1	NA	1	1	1	1	1	1	1	0.75	1	1	1	1	NA	1	1	1	1	1	1	1	1	1	1	1	1	NA	1	NA	1	1	1	1	1	1	NA	1	1	1	1	1	NA
FBti0060879	1	NA	1	1	1	NA	1	1	1	1	1	1	1	1	NA	1	1	1	1	1	1	1	1	1	1	1	1	1	1	1	1	1	1	1	1	1	1	1	1	1	1	1	1	1	1	1	1	1	1
FBti0060886	1	1	1	1	1	1	1	1	1	1	NA	1	1	1	1	1	1	1	1	1	1	1	1	1	1	1	1	1	1	1	1	1	1	1	1	1	1	1	1	1	1	1	1	1	1	1	1	1	1
FBti0060893	1	NA	1	1	1	1	1	1	1	NA	1	1	1	1	NA	1	NA	NA	1	1	1	1	1	NA	1	1	1	1	1	1	1	1	1	1	1	NA	1	1	1	1	1	1	1	1	1	1	1	1	1
FBti0060895	1	1	1	1	1	1	1	1	1	1	1	1	1	1	1	1	1	1	1	1	1	1	1	1	1	1	1	1	1	1	1	1	1	1	1	1	1	1	1	1	1	1	1	1	1	1	1	1	1
FBti0060896	1	1	1	1	1	1	1	1	1	1	1	1	1	1	1	1	1	1	1	1	1	1	1	1	1	1	1	1	1	1	1	1	1	1	1	1	1	1	1	1	1	1	1	1	1	1	1	1	1
FBti0060897	1	1	1	1	1	1	1	1	1	1	1	1	1	1	1	1	1	1	1	1	1	1	1	1	1	1	1	1	1	1	1	1	1	1	1	1	1	1	1	1	1	1	1	1	1	1	1	1	1
FBti0060903	1	1	1	1	1	1	1	1	1	1	1	1	1	1	1	1	1	1	1	1	1	1	1	1	1	1	1	1	1	1	1	1	1	1	1	1	1	1	1	1	1	1	1	1	1	1	1	1	1
FBti0060907	1	1	1	1	1	1	1	1	1	NA	1	1	1	1	1	1	1	1	1	1	1	1	NA	1	1	1	1	NA	1	NA	1	1	1	1	1	1	1	1	1	1	1	1	1	NA	1	1	1	1	1
FBti0060908	1	1	1	1	1	1	1	1	1	1	1	1	1	1	1	1	1	1	1	1	1	1	1	1	1	1	1	NA	1	1	1	1	1	1	1	1	1	1	1	1	1	1	1	1	1	1	1	1	1
FBti0060909	1	1	1	1	1	1	1	1	1	1	1	1	1	1	1	1	1	1	1	1	1	1	1	1	1	1	1	1	1	1	1	1	1	1	1	1	1	1	1	1	1	1	1	1	1	1	1	1	1
FBti0060911	1	1	1	1	1	1	1	1	1	1	1	1	1	1	NA	1	1	1	1	1	1	1	1	1	1	1	1	1	1	1	1	1	1	1	1	1	1	1	1	1	1	1	1	1	1	1	1	1	1
FBti0060922	1	1	1	1	1	1	1	1	1	1	1	1	1	1	1	1	1	1	1	1	1	1	1	1	1	1	1	1	1	1	1	1	1	1	1	1	1	1	1	1	1	1	1	1	1	1	1	1	1
FBti0060935	1	NA	1	1	1	1	1	1	1	1	1	1	1	1	NA	1	1	1	1	1	1	1	1	NA	1	1	NA	1	1	1	1	NA	1	1	1	1	1	1	1	1	1	1	1	1	NA	1	1	1	1
FBti0060944	1	1	1	1	1	1	1	1	1	1	1	1	1	1	1	1	1	1	1	1	1	1	1	1	1	1	1	NA	1	1	1	1	1	1	1	1	1	1	1	1	1	1	1	1	1	1	1	1	1
FBti0060948	1	1	1	1	1	1	1	1	1	1	1	1	1	1	NA	1	1	1	1	1	1	1	1	1	1	1	1	1	1	1	1	1	1	1	1	1	1	1	1	1	1	1	1	1	1	1	1	1	1
FBti0060970	1	1	1	1	1	1	1	1	1	1	NA	1	1	1	1	1	1	1	1	1	1	1	1	1	1	1	1	1	1	1	1	1	1	1	1	1	1	1	1	1	1	1	1	1	1	1	1	1	1
FBti0060971	1	1	1	1	1	1	1	1	1	1	1	1	1	1	1	1	1	1	1	1	1	1	1	1	1	1	1	1	1	1	1	1	1	1	NA	1	1	1	1	1	1	1	1	1	1	1	1	1	1
FBti0060979	1	1	1	1	1	1	1	1	1	1	1	1	1	1	NA	1	1	1	1	1	1	1	1	1	1	1	1	NA	1	1	1	1	1	1	1	1	1	1	1	1	1	1	1	1	1	1	1	1	1
FBti0060980	1	1	1	1	1	1	1	1	1	1	NA	1	1	1	1	NA	1	1	NA	1	1	1	1	1	1	1	1	1	1	1	1	1	1	NA	1	1	1	1	1	1	1	1	1	1	1	1	1	1	NA
FBti0060982	1	1	1	1	1	1	1	1	1	1	1	1	1	1	NA	1	1	1	1	1	1	1	1	1	1	1	1	1	1	1	1	1	1	1	1	1	1	1	1	1	1	1	1	1	1	1	1	1	1
FBti0060988	1	1	1	1	1	1	1	1	1	1	1	1	1	1	1	1	1	1	1	1	1	1	1	1	1	1	1	1	1	1	1	1	1	1	1	1	1	1	1	1	1	1	1	1	1	1	1	1	1
FBti0060995	1	1	1	1	1	1	1	1	1	1	1	1	1	1	1	1	1	1	1	1	1	1	1	1	1	1	1	1	1	1	1	1	1	1	1	1	1	1	1	1	1	1	1	1	1	1	1	1	1
FBti0060998	1	1	1	1	1	1	1	1	1	1	1	1	1	1	1	1	1	1	1	1	1	1	1	1	1	1	1	1	1	1	NA	1	1	1	1	1	1	1	1	1	1	1	1	1	1	1	1	1	1
FBti0061001	1	1	1	1	1	1	1	1	1	1	1	1	1	1	1	1	1	1	1	1	1	1	1	1	1	1	1	1	1	1	1	1	1	1	1	1	1	1	1	1	1	1	1	1	1	1	1	1	1
FBti0061003	1	1	1	1	1	1	1	1	1	1	1	1	1	1	1	1	1	1	1	1	1	1	1	1	1	1	1	1	1	1	1	1	1	1	1	1	1	1	1	1	1	1	1	1	1	1	1	1	1
FBti0061005	1	1	1	1	1	1	1	1	1	1	1	1	1	1	NA	1	1	1	1	1	1	1	1	1	1	1	1	1	1	1	1	1	1	1	1	1	1	1	1	1	1	1	1	1	1	1	1	1	1
FBti0061006	1	1	1	1	1	1	1	1	1	1	1	1	1	1	1	1	1	1	1	1	1	1	1	1	1	1	1	1	1	1	1	1	1	1	1	1	1	1	1	1	1	1	1	1	1	1	1	1	1
FBti0061008	1	1	1	1	1	1	1	1	1	1	1	1	1	1	1	1	1	1	1	1	1	1	1	1	1	1	1	1	1	1	1	1	1	1	1	1	1	1	1	1	1	1	1	1	1	1	1	1	1
FBti0061010	1	1	1	1	1	1	1	1	1	1	1	1	1	1	1	1	1	1	1	1	1	1	1	1	1	1	1	1	1	1	1	1	1	1	1	1	1	1	1	1	1	1	1	1	1	1	1	1	1
FBti0061014	1	1	1	1	1	1	1	1	1	1	1	1	1	1	1	1	1	1	1	1	1	1	1	1	1	1	1	1	1	1	1	1	1	1	1	1	1	1	1	1	1	1	1	1	1	1	1	1	1
FBti0061016	1	1	1	1	1	1	1	1	1	1	1	1	1	1	1	1	1	1	1	1	1	1	1	1	1	1	1	1	1	1	1	1	1	1	1	1	1	1	1	1	1	1	1	1	1	1	1	1	1
FBti0061017	1	1	1	1	1	NA	1	1	1	1	1	1	1	1	NA	1	NA	1	1	1	1	1	1	1	1	1	1	1	1	NA	1	1	1	1	NA	1	1	1	1	1	1	1	1	1	1	1	1	1	1
FBti0061018	1	1	1	1	1	1	1	1	1	1	NA	1	1	1	NA	1	1	1	1	1	1	1	1	1	1	1	1	1	1	1	1	1	1	1	1	1	1	1	1	1	1	1	1	1	1	1	1	1	1
FBti0061020	1	1	1	1	1	1	1	1	1	1	1	1	1	1	1	1	1	1	1	1	1	1	1	1	1	1	1	1	1	1	1	1	1	1	1	1	1	1	1	1	1	1	1	1	1	1	1	1	1
FBti0061024	1	1	1	1	1	1	1	1	1	1	1	1	1	1	1	1	1	1	1	1	1	1	1	1	1	1	1	1	1	1	1	1	1	1	1	1	1	1	1	1	1	1	1	1	1	1	1	1	1
FBti0061025	1	1	1	1	1	1	1	1	1	1	1	1	1	1	1	1	1	1	1	1	1	1	1	1	1	1	1	1	1	1	1	1	1	1	1	1	1	1	1	1	1	1	1	1	1	1	1	1	1
FBti0061031	1	1	1	1	1	1	1	1	1	1	NA	1	1	1	NA	1	1	1	1	1	1	1	1	1	NA	1	1	1	1	1	1	1	1	NA	NA	1	1	1	1	1	1	1	1	1	1	1	1	NA	1
FBti0061038	1	1	1	1	1	1	1	1	1	1	1	1	1	1	1	1	1	1	1	1	1	1	1	1	1	1	1	1	1	1	1	1	1	1	1	1	1	1	1	1	1	1	1	1	1	1	1	1	1
FBti0061041	1	1	1	1	NA	1	1	1	1	1	NA	1	1	1	NA	NA	1	1	NA	1	1	1	1	1	1	1	1	1	1	1	1	1	1	1	NA	1	1	1	1	1	1	1	1	NA	1	1	1	1	1
FBti0061050	1	1	1	1	1	1	1	1	1	1	1	1	1	1	1	NA	1	1	1	1	1	1	1	1	1	1	1	1	1	1	1	1	1	1	1	1	1	1	1	1	1	1	1	NA	1	1	1	1	NA
FBti0061061	1	1	1	1	1	1	1	1	1	1	1	1	1	1	1	1	1	1	1	1	1	1	1	1	1	1	1	1	1	1	1	1	1	1	1	1	1	1	1	1	1	1	1	1	1	1	1	1	1
FBti0061084	1	1	1	1	1	1	1	1	1	1	1	1	1	1	NA	1	1	1	1	1	1	1	1	1	1	1	1	NA	1	1	1	1	1	1	1	1	1	1	1	1	1	1	1	1	1	1	1	1	1
FBti0061092	1	1	1	1	1	1	1	1	1	1	1	1	1	1	1	1	1	1	1	1	1	1	1	1	1	1	1	1	1	1	1	1	1	1	1	1	1	1	1	1	1	1	1	1	1	1	1	1	1
FBti0061094	1	1	1	1	1	1	1	1	1	1	1	1	1	1	1	1	1	1	1	1	1	1	1	1	1	1	1	1	1	1	1	1	1	1	1	1	1	1	1	1	1	1	1	1	1	1	1	1	1
FBti0061102	1	1	1	1	1	1	1	1	1	1	1	1	1	1	1	1	1	1	1	1	1	1	1	1	1	1	1	1	1	1	1	1	1	NA	NA	1	1	1	1	1	1	1	1	1	1	1	1	1	1
FBti0061105	0.886364	1	1	1	1	1	1	1	1	1	1	1	1	1	1	1	1	1	1	1	1	1	1	1	1	1	1	1	1	1	1	1	1	1	1	1	1	1	1	1	1	1	1	1	1	1	1	1	1
FBti0061106	1	1	1	1	1	1	1	1	1	1	1	1	1	1	1	1	1	1	1	1	1	1	1	1	1	1	1	1	1	1	1	1	1	NA	1	1	1	1	1	1	1	1	1	1	1	1	1	1	1
FBti0061107	1	1	1	1	1	1	1	1	1	1	1	1	1	1	1	1	1	1	1	1	1	1	1	1	1	1	1	1	1	1	1	1	1	1	1	1	1	1	1	1	1	1	1	1	1	1	1	1	1
FBti0061108	1	1	1	NA	1	1	1	1	1	1	1	1	1	1	NA	1	1	1	1	1	1	1	1	1	1	1	1	1	1	1	1	1	1	NA	NA	1	1	1	1	1	1	1	1	1	1	1	1	1	1
FBti0061115	1	1	1	1	1	1	1	1	1	1	1	1	1	1	1	1	1	1	1	1	1	1	1	1	1	1	1	1	1	1	1	1	1	1	1	1	1	1	1	1	1	1	1	1	1	1	1	1	1
FBti0061121	1	1	1	1	1	1	1	1	1	1	1	1	1	1	1	1	1	1	1	1	1	1	1	1	1	1	1	1	1	1	1	1	1	1	1	1	1	1	1	1	1	1	1	1	1	1	1	1	1
FBti0061123	1	1	1	1	1	1	1	1	1	1	1	1	1	1	1	1	1	1	1	1	1	1	1	1	1	1	1	1	1	1	1	1	1	1	1	1	1	1	1	1	1	1	1	1	1	1	1	1	1
FBti0061126	1	1	1	1	1	1	1	1	1	1	1	1	1	1	NA	1	1	1	1	1	1	1	1	1	1	1	1	1	1	1	1	1	1	1	1	1	1	1	1	1	1	1	1	1	1	1	1	1	1
FBti0061129	1	NA	NA	NA	NA	NA	NA	NA	NA	NA	NA	NA	NA	1	NA	NA	NA	NA	1	1	1	NA	NA	NA	1	1	NA	NA	NA	NA	1	NA	NA	NA	NA	NA	NA	1	1	1	NA	1	NA	NA	1	NA	NA	NA	NA
FBti0061137	1	1	1	1	1	1	1	1	1	1	1	NA	1	1	1	1	1	1	1	1	1	1	1	1	1	1	1	1	1	1	1	1	1	1	1	1	1	1	1	1	1	1	1	1	1	1	1	1	1
FBti0061159	1	1	1	1	1	1	1	1	1	1	1	1	1	1	1	1	1	1	1	1	1	1	1	1	1	1	1	1	1	1	1	1	1	NA	1	1	1	1	1	1	1	1	1	NA	1	1	1	1	1
FBti0061162	1	1	1	1	1	1	1	1	1	1	1	1	1	1	1	1	1	1	1	1	1	1	1	1	1	1	1	1	1	1	1	1	1	NA	1	1	1	1	1	1	1	1	1	1	1	1	1	1	1
FBti0061163	1	1	1	1	1	NA	1	1	1	1	1	1	1	1	1	1	1	1	1	1	1	1	1	1	1	1	1	1	1	1	1	1	1	1	1	1	1	1	1	1	1	1	1	1	1	1	1	1	1
FBti0061173	1	1	1	1	1	1	1	1	1	1	NA	1	1	1	1	1	1	1	1	NA	NA	1	1	1	1	1	1	1	1	1	1	1	1	NA	1	1	1	1	1	1	1	1	1	1	1	1	1	1	NA
FBti0061174	1	1	1	1	1	NA	1	1	1	NA	NA	1	NA	1	NA	1	1	1	1	1	1	1	NA	1	1	1	1	1	1	1	1	1	1	1	1	NA	1	NA	NA	1	1	1	NA	NA	1	1	1	1	NA
FBti0061179	1	1	NA	1	1	NA	1	1	1	1	1	1	1	1	NA	1	1	1	1	1	1	1	1	1	1	1	1	1	1	1	1	1	1	1	NA	NA	1	1	1	NA	NA	1	1	NA	1	1	1	1	1
FBti0061219	1	1	NA	1	1	1	1	NA	NA	NA	1	1	1	1	1	1	1	1	1	NA	1	1	1	1	1	1	1	1	1	1	NA	1	1	NA	1	1	1	1	1	NA	NA	1	1	1	1	1	1	NA	NA
FBti0061271	1	1	1	1	1	1	1	1	1	1	1	1	1	1	1	1	1	1	1	1	1	1	1	1	1	1	1	1	1	1	1	1	1	1	1	1	1	1	1	1	1	1	1	1	1	1	1	NA	NA
FBti0061299	1	1	1	1	1	1	1	1	1	1	1	1	1	1	1	NA	1	1	1	1	1	1	1	1	1	1	1	1	1	1	1	1	1	1	1	1	1	1	1	1	1	1	1	1	1	1	1	1	1
FBti0061303	0.0204082	0.366667	0.173913	0.173333	0.217391	0.0967742	0.12	0.0434783	0.0736842	0.0888889	0.0909091	0.0689655	0.0786517	0.221239	NA	0.193548	0.147541	0.0748299	0.106383	0.12766	0.185185	0.0714286	NA	0.315789	0.12	0	0	0.0869565	0	0.060241	0.133333	0.111111	0	0.106383	0.25	0.103448	0.0769231	0.0689655	0.0804598	0.148148	0.0714286	0	0.0689655	0.0714286	0.0697674	0	0.122807	0.105882	0
FBti0061311	1	1	1	1	1	1	1	1	1	1	1	1	1	1	1	1	1	1	1	1	1	1	1	1	1	1	1	1	1	1	1	1	1	1	1	1	1	1	1	1	1	1	1	1	1	1	1	1	1
FBti0061313	1	1	1	1	1	1	1	1	1	1	NA	NA	1	1	1	1	1	1	NA	1	1	1	1	1	1	1	1	1	1	1	1	1	1	NA	NA	1	1	1	1	1	1	1	1	NA	1	1	1	1	1
FBti0061316	1	1	1	1	1	1	1	1	1	1	1	1	1	1	1	1	1	1	1	1	0.904762	1	1	1	1	0.944444	1	1	1	1	1	1	1	1	1	1	1	1	1	1	1	1	1	1	1	1	1	1	1
FBti0061318	1	1	1	1	1	1	1	1	NA	1	NA	1	1	1	NA	NA	1	NA	1	NA	NA	1	1	1	NA	1	1	1	1	1	1	1	1	NA	NA	1	1	1	1	1	1	NA	1	NA	NA	1	1	NA	NA
FBti0061320	1	1	1	1	1	1	1	1	1	1	1	1	1	1	NA	1	1	1	1	1	1	1	1	1	1	1	1	1	1	1	1	1	1	1	1	1	1	1	1	1	1	1	1	1	1	1	1	1	1
FBti0061321	1	1	1	1	1	1	1	1	1	1	1	1	1	1	NA	1	1	1	1	1	1	1	1	1	1	1	1	1	1	1	1	1	1	1	1	1	1	1	1	1	1	1	1	1	1	1	1	1	1
FBti0061325	1	1	NA	1	1	1	1	1	1	NA	NA	NA	1	1	1	1	1	1	1	1	1	1	1	1	1	1	NA	1	1	1	1	1	1	1	NA	NA	NA	1	1	1	NA	1	NA	NA	1	1	1	1	NA
FBti0061327	1	1	NA	1	1	NA	1	1	1	NA	NA	1	1	1	NA	1	1	1	1	1	1	1	1	1	1	1	1	1	1	1	1	1	1	NA	1	1	1	NA	1	1	1	1	NA	1	1	NA	1	NA	1
FBti0061337	1	1	1	1	1	NA	1	1	1	1	1	1	1	1	1	1	1	1	1	1	1	1	1	1	1	1	1	NA	1	1	1	1	1	1	1	1	1	1	1	1	1	1	1	1	1	1	1	1	1
FBti0061339	1	1	1	1	1	1	1	1	1	1	1	1	1	1	1	1	1	1	1	1	1	1	1	1	1	1	1	1	1	1	1	1	1	1	1	1	1	1	1	1	1	1	1	1	1	1	1	1	1
FBti0061341	1	1	1	1	1	1	1	NA	1	NA	NA	1	1	1	NA	NA	1	1	NA	1	1	1	1	1	1	1	1	1	1	1	1	1	1	1	1	NA	1	1	1	1	1	1	1	1	1	1	1	1	NA
FBti0061358	1	1	1	1	1	NA	1	1	1	1	NA	1	1	1	1	1	1	1	1	1	1	1	1	1	1	1	1	1	1	1	1	1	1	1	1	1	1	1	1	1	1	1	1	1	1	1	1	1	1
FBti0061360	1	1	1	1	1	1	1	1	1	1	NA	1	1	1	1	1	1	1	1	1	1	1	1	1	1	1	1	1	1	1	1	1	1	1	1	1	1	1	1	1	1	1	1	1	1	1	1	1	NA
FBti0061367	1	1	1	1	1	1	1	1	1	1	1	1	1	1	1	1	1	1	1	1	1	1	1	1	1	1	1	1	1	1	1	1	1	1	1	1	1	1	1	1	1	1	1	1	1	1	1	1	1
FBti0061372	1	1	1	1	1	1	1	1	1	1	1	1	1	1	NA	1	1	1	1	1	1	1	1	1	NA	1	1	1	1	1	1	1	1	NA	NA	NA	1	1	1	1	1	1	1	NA	1	NA	1	1	1
FBti0061376	1	1	1	1	1	1	1	1	NA	NA	1	1	1	1	NA	NA	NA	1	NA	1	1	1	1	1	1	1	1	NA	1	1	1	1	1	NA	NA	NA	1	1	1	NA	1	1	1	1	1	1	1	1	NA
FBti0061396	1	1	1	1	1	NA	1	1	1	1	1	1	1	1	1	1	1	1	1	1	1	1	1	1	1	1	1	1	1	1	1	1	1	1	1	1	1	1	1	1	1	1	1	1	1	1	1	1	1
FBti0061399	1	1	1	1	1	1	1	1	1	1	NA	1	1	1	1	NA	1	1	1	1	1	1	1	1	1	1	1	1	1	1	1	1	1	1	1	1	1	1	1	1	1	1	1	1	1	1	1	1	1
FBti0061405	1	1	1	1	1	1	1	1	1	1	1	1	1	1	1	1	1	1	1	1	1	1	1	1	1	1	1	1	1	1	1	1	1	1	1	1	1	1	1	1	1	1	1	1	1	1	1	1	1
FBti0061417	0.910256	NA	1	1	1	0.833333	0.652174	1	1	1	1	1	1	1	NA	NA	1	1	1	0.857143	0.636364	0.678571	0.25	1	1	1	0.73913	0.923077	1	1	1	1	1	1	NA	NA	1	1	1	0.875	1	1	1	1	1	1	1	1	1
FBti0061428	0.5	0.5	1	1	1	0.25	NA	0.935484	0.928571	1	1	1	1	1	0.5	1	0.935484	1	1	1	1	0.5	NA	0.473684	0.913043	1	0.267327	0.233533	0.931034	1	1	0.351351	1	1	1	1	1	1	1	1	1	1	0.851852	1	0.947368	1	1	1	1
FBti0061462	1	1	1	1	1	1	1	1	1	1	1	1	1	1	1	1	1	1	1	1	1	1	1	1	1	1	1	1	1	1	1	1	1	1	1	1	1	1	1	1	1	1	1	1	1	1	1	1	1
FBti0061485	1	1	1	1	1	1	1	1	1	1	1	1	1	1	NA	1	1	1	1	1	1	1	1	1	1	1	1	1	1	1	1	1	1	1	1	1	1	1	1	1	1	1	1	1	1	1	1	1	1
FBti0061486	1	1	1	1	1	1	1	1	1	1	1	1	1	1	1	1	1	1	1	1	1	1	1	1	1	1	1	1	1	1	1	1	1	1	1	1	1	1	1	1	1	1	1	1	1	1	1	1	1
FBti0061490	1	1	1	1	1	1	1	1	1	1	NA	1	1	1	NA	1	1	1	1	1	1	1	1	1	1	1	1	1	1	1	1	1	1	1	1	1	1	1	1	1	1	1	1	1	1	1	1	1	1
FBti0061505	1	1	1	1	1	1	1	1	1	1	1	1	1	1	1	1	1	1	1	1	1	1	1	1	1	1	1	1	1	1	1	1	1	1	1	1	1	1	1	1	1	1	1	1	1	1	1	1	1
FBti0061506	0.972222	NA	0.294118	0.454545	0.257143	0.304348	0.421053	0.2	0.647059	0.285714	NA	0.538462	0.391304	0.3	NA	0.75	0.5	0.272727	0.619048	0.1	0.454545	NA	0.186047	NA	0.304348	0.542857	0.448276	0.25	0.666667	0.444444	0.16129	0.384615	0.2	NA	0.5	0.5	0.391304	0.363636	0.52381	0.466667	0.189189	0.25	0.0833333	0.5	0.352941	0.444444	0.777778	0.25	0.294118
FBti0061511	1	1	1	1	1	1	1	1	1	1	NA	1	1	1	1	1	1	1	1	1	1	1	1	1	1	1	1	1	1	1	1	1	1	1	1	1	1	1	1	1	1	1	1	1	1	1	1	1	1
FBti0061527	1	1	1	1	1	1	1	1	1	1	1	1	1	1	1	1	1	1	1	1	1	1	1	1	1	1	1	1	1	1	1	1	1	1	1	1	1	1	1	1	1	1	1	1	1	1	1	1	1
FBti0061529	0.916667	NA	1	1	0.875	1	1	0.826087	0.692308	0.714286	1	0.8	1	1	NA	1	1	0.806452	0.466667	0.818182	1	1	1	NA	0.9	1	1	1	1	0.894737	0.826087	1	1	1	1	1	1	0.888889	1	1	0.818182	1	0.714286	0.714286	1	1	0.833333	0.666667	0.777778
FBti0061533	1	1	1	1	1	1	1	1	1	1	1	1	1	1	NA	1	1	1	1	1	1	1	1	1	1	1	1	1	1	1	1	1	1	1	1	1	1	1	1	1	1	1	1	1	1	1	1	1	1
FBti0061547	1	1	1	1	1	1	1	1	1	1	1	1	1	1	1	1	1	1	1	1	1	1	1	1	1	1	1	1	1	1	1	1	NA	1	1	1	1	1	1	1	1	1	1	1	1	1	1	1	1
FBti0061549	1	1	1	1	1	1	1	1	1	1	1	1	1	1	1	1	1	1	1	1	1	1	1	1	1	1	1	1	1	1	1	1	1	1	1	1	1	1	1	1	1	1	1	1	1	1	1	1	1
FBti0061551	1	1	1	1	1	1	NA	1	1	1	NA	1	1	1	1	1	1	1	1	1	1	1	1	1	1	1	1	1	1	1	1	1	1	1	1	1	1	1	1	1	1	1	1	1	1	1	1	NA	NA
FBti0061565	1	1	1	1	1	1	1	1	1	1	1	1	1	1	1	1	1	1	1	1	1	1	1	1	1	1	1	1	1	1	1	1	1	1	1	1	1	1	1	1	1	1	1	1	1	1	1	1	1
FBti0061571	1	1	1	1	1	1	1	1	1	1	1	1	1	1	1	1	1	1	1	1	1	1	1	1	1	1	1	1	1	1	1	1	1	1	1	1	1	1	1	1	1	1	1	1	1	1	1	1	1
FBti0061577	0.983871	1	1	1	1	1	1	1	1	1	1	1	1	1	1	1	1	1	1	1	1	1	1	1	1	1	1	1	1	1	1	1	1	1	1	1	1	1	1	1	1	1	1	1	1	1	1	1	1
FBti0061578	1	1	1	1	1	1	1	1	1	1	1	1	1	1	1	1	1	1	1	1	1	1	1	1	1	1	1	1	1	1	1	1	1	1	1	1	1	1	1	1	1	1	1	1	1	1	1	1	1
FBti0061581	1	1	1	1	1	1	1	1	1	1	1	1	1	1	NA	1	1	1	1	1	1	1	1	1	1	1	1	1	1	NA	1	1	1	NA	1	1	1	1	1	1	1	1	1	1	1	1	1	1	1
FBti0061582	1	1	1	1	1	NA	1	1	1	1	1	1	1	1	1	1	1	1	1	1	1	1	1	1	1	1	1	1	1	1	1	1	1	1	1	1	1	1	1	1	1	1	1	1	1	1	1	1	1
FBti0061596	1	1	1	1	1	NA	1	NA	1	NA	NA	NA	1	1	1	1	1	1	NA	1	NA	1	NA	1	NA	1	1	1	NA	1	NA	1	1	1	NA	1	1	1	1	1	1	1	1	NA	1	NA	1	NA	1
FBti0061612	1	1	1	1	1	1	1	1	1	1	1	1	1	1	NA	1	1	1	1	1	1	1	1	1	1	1	1	1	1	1	1	1	1	1	1	1	1	1	1	1	1	1	1	1	1	1	1	1	1
FBti0061615	1	1	1	1	1	1	1	1	1	1	NA	NA	1	1	1	1	1	1	NA	1	1	1	1	1	1	1	1	1	1	1	1	1	1	1	NA	NA	1	1	1	1	1	1	1	1	1	1	1	NA	NA
FBti0061630	1	1	NA	1	1	1	1	1	1	1	NA	1	1	1	1	1	1	0.888889	1	0.478261	NA	1	1	1	1	1	1	1	0.76	0.8	1	1	1	0.833333	NA	1	0.8	0.789474	0.806452	1	1	1	1	1	1	1	1	1	1
FBti0061631	1	1	1	1	1	1	1	1	1	1	1	1	1	1	1	1	1	1	1	1	1	1	1	1	1	1	1	1	1	1	1	1	1	1	1	NA	1	1	1	1	1	1	1	1	1	1	1	1	1
FBti0061632	1	1	1	1	1	1	1	1	1	1	1	1	1	1	1	1	1	1	1	1	1	1	1	1	1	1	1	1	1	1	1	1	1	1	1	1	1	1	1	1	1	1	1	1	1	1	1	1	1
FBti0061637	1	1	1	1	1	1	1	1	1	1	1	1	1	1	1	1	1	1	1	1	1	1	1	1	1	1	1	1	1	1	1	1	1	1	1	1	1	1	1	1	1	1	1	1	1	1	1	1	1
FBti0061649	1	1	1	1	1	1	1	1	1	1	1	1	1	1	1	1	1	1	1	1	1	1	1	1	1	1	1	NA	1	1	1	1	1	1	1	1	1	1	1	1	1	1	1	1	1	1	1	1	1
FBti0061655	1	1	1	1	1	1	1	1	1	1	NA	1	1	1	1	1	1	1	1	1	1	1	1	1	1	1	1	NA	1	1	1	1	1	NA	1	1	1	1	1	NA	1	1	1	1	1	1	1	1	1
FBti0061656	1	1	1	1	1	1	1	1	1	1	1	1	1	1	1	1	1	1	1	1	1	1	1	1	1	1	1	1	1	1	1	1	1	1	1	1	1	1	1	1	1	1	1	1	1	1	1	1	1
FBti0061664	1	1	1	NA	1	1	1	1	1	1	1	1	1	1	NA	NA	1	1	1	NA	1	1	1	1	1	1	1	1	1	1	1	1	1	NA	NA	1	1	1	1	1	1	1	1	1	1	1	1	NA	1
FBti0061684	1	1	1	1	1	1	1	1	1	1	NA	NA	1	1	1	NA	1	1	NA	1	1	1	1	1	1	1	1	1	NA	1	1	1	1	1	1	NA	1	1	1	1	1	1	1	1	1	NA	1	1	NA
FBti0061688	1	1	1	1	1	1	1	1	1	1	1	1	1	1	NA	1	1	1	1	1	1	1	1	1	1	1	1	1	1	1	1	1	1	1	1	1	1	1	1	1	1	1	1	1	1	1	1	1	1
FBti0061690	1	1	1	1	1	1	1	1	1	1	1	1	1	1	NA	1	1	1	1	1	1	1	1	1	1	1	1	1	1	1	1	1	1	1	1	1	1	1	1	1	1	1	1	1	1	1	1	1	1
FBti0061692	1	1	1	1	1	1	1	1	1	1	1	1	1	1	1	1	1	1	1	1	1	1	1	1	1	1	1	1	1	1	1	1	1	1	1	1	1	1	1	1	1	1	1	1	1	1	1	1	1
FBti0061717	1	1	1	1	1	1	1	1	1	1	1	1	1	1	1	1	1	1	1	1	1	1	1	1	1	1	1	1	1	1	1	1	1	1	1	NA	1	1	1	1	1	1	1	1	1	1	1	1	1
FBti0061719	1	1	1	1	1	NA	1	NA	NA	NA	1	NA	NA	1	NA	1	1	NA	NA	1	1	1	1	1	1	1	1	1	1	1	1	1	1	NA	NA	NA	1	1	1	1	1	1	1	1	1	NA	1	1	1
FBti0061720	1	1	NA	1	1	1	1	1	1	NA	1	1	1	1	1	NA	1	1	1	1	1	1	1	1	NA	1	NA	1	1	NA	1	1	1	NA	1	1	1	1	1	1	1	1	NA	NA	1	1	1	1	1
FBti0061728	1	1	1	1	1	1	1	1	1	1	1	1	1	1	1	1	1	1	NA	1	1	1	1	1	1	1	1	1	1	1	1	1	1	1	1	1	1	1	1	1	1	1	1	1	1	1	1	1	1
FBti0061731	1	1	1	1	1	1	1	1	1	1	1	1	1	1	NA	1	1	1	1	1	1	1	1	1	1	1	1	1	1	1	1	1	1	NA	NA	NA	1	1	1	1	1	1	1	1	1	1	1	NA	1
FBti0061733	1	1	NA	1	1	1	1	1	NA	1	NA	NA	1	1	1	NA	1	1	NA	1	1	1	1	1	1	1	1	1	NA	NA	1	1	NA	NA	NA	NA	1	1	1	1	1	1	NA	1	1	1	NA	NA	NA
FBti0061734	1	NA	1	1	1	1	1	NA	1	1	NA	1	NA	1	NA	1	1	1	1	NA	NA	NA	1	1	1	1	NA	NA	1	NA	1	NA	1	NA	1	1	1	1	1	NA	NA	NA	1	NA	1	1	NA	1	1
FBti0061736	0.0517241	0.615385	0.111111	0.0566038	0.227273	0.268293	0.159091	0.152542	0.0819672	0.15493	0.16	0.108434	0.1	0.241379	NA	0.136364	0.0819672	0.147059	0.15625	0.148936	0.0357143	0.4375	NA	0.384615	0.0574713	0.0384615	0.190476	0.111111	0.0625	0	0.0625	0.117647	0.176471	0.307692	0.2	0.352941	0.142857	0.0693069	0.404255	0	0.0555556	0.101124	0.037037	0.047619	0.060241	0.215686	0.178571	0.142857	0.0588235
FBti0061738	1	1	1	1	1	1	1	1	1	1	1	1	1	1	1	1	1	1	1	1	1	1	1	1	1	1	1	1	1	1	1	1	1	1	1	NA	1	1	1	1	1	1	1	1	1	1	1	1	1
FBti0061740	1	1	1	1	1	1	1	1	NA	1	NA	NA	1	1	NA	1	1	NA	NA	1	1	1	1	1	1	1	1	1	1	1	1	1	1	1	NA	1	1	1	1	1	1	1	1	1	1	1	1	1	NA
FBti0061743	1	1	1	1	1	NA	1	1	1	NA	1	1	1	1	1	1	1	1	1	1	1	1	1	1	1	1	1	1	1	1	1	1	1	1	1	1	1	1	1	1	1	1	1	1	1	1	1	1	1
FBti0061745	1	1	1	1	1	1	1	1	1	NA	1	1	1	1	1	1	1	1	1	1	1	1	1	1	NA	1	1	1	1	1	1	1	1	NA	NA	NA	1	1	1	1	1	1	1	1	1	1	1	1	1
FBti0061747	1	1	1	1	1	1	1	1	1	1	1	1	1	1	1	NA	1	1	1	1	1	1	1	1	1	1	1	1	1	NA	1	1	1	1	1	1	1	1	1	1	1	1	1	NA	1	1	1	NA	NA
FBti0061749	1	1	1	1	1	1	1	1	1	NA	NA	1	1	1	1	1	1	1	1	NA	1	1	1	1	NA	1	1	1	1	1	1	1	1	NA	NA	1	1	1	1	NA	1	1	1	NA	1	NA	1	1	NA
FBti0061751	1	1	NA	1	1	NA	1	1	1	1	1	1	1	1	1	1	NA	1	1	1	1	1	1	1	1	1	1	1	1	1	1	1	1	1	NA	1	1	1	1	1	1	1	1	NA	1	1	1	1	1
FBti0061753	1	1	NA	1	1	1	1	1	1	NA	NA	1	1	NA	1	1	1	NA	1	1	1	1	1	1	NA	1	1	1	1	NA	1	1	1	NA	NA	NA	1	1	1	NA	1	1	1	1	1	1	1	NA	NA
FBti0061759	1	1	1	1	1	1	1	1	1	1	1	1	1	1	NA	1	1	1	1	1	1	1	1	1	1	1	1	1	1	1	1	1	1	1	1	1	1	1	1	1	1	1	1	1	1	1	1	1	1
FBti0061761	1	1	1	1	1	1	1	1	1	NA	NA	1	1	1	NA	NA	NA	1	NA	1	1	1	1	1	NA	1	1	1	1	1	1	1	1	NA	NA	NA	1	1	NA	NA	NA	1	NA	1	1	1	1	NA	NA
FBti0061762	1	1	1	1	1	1	1	1	NA	1	NA	NA	1	1	NA	1	1	NA	1	1	1	1	1	1	NA	1	NA	1	1	NA	NA	1	1	NA	NA	NA	1	1	1	1	1	NA	1	1	1	1	1	1	1
FBti0061765	1	1	1	1	1	1	1	1	1	1	NA	1	1	1	NA	1	1	1	1	1	NA	1	1	1	1	1	1	1	1	NA	1	1	1	1	NA	1	1	1	1	1	1	1	1	NA	1	1	1	1	1
FBti0061769	1	1	1	1	1	1	1	1	1	1	1	1	1	1	NA	1	1	1	1	1	1	1	1	1	1	1	1	1	1	1	1	1	1	1	1	1	1	1	1	1	1	1	1	1	1	1	1	1	1
FBti0061771	1	1	1	1	1	1	1	1	1	NA	NA	NA	1	1	NA	1	1	1	1	NA	NA	1	1	1	1	1	1	1	1	1	1	1	1	NA	NA	NA	1	1	1	1	NA	1	NA	1	1	NA	1	1	NA
FBti0061772	1	1	1	1	1	1	1	1	NA	NA	NA	NA	1	1	NA	1	NA	1	NA	1	1	1	1	1	NA	1	1	1	1	1	1	1	1	NA	1	NA	1	1	1	1	1	1	NA	1	1	1	1	NA	NA
FBti0061774	1	1	1	1	1	1	1	1	1	1	1	1	1	1	1	1	1	1	1	1	1	1	1	1	1	1	1	1	1	1	1	1	1	1	1	1	1	1	1	1	1	1	1	1	1	1	1	1	1
FBti0061779	1	1	1	1	1	1	1	1	1	1	1	1	1	1	1	1	1	1	1	1	1	1	1	1	1	1	1	1	1	1	1	1	1	1	NA	1	1	1	1	1	1	1	1	1	1	1	1	1	1
FBti0061783	1	1	1	1	1	1	1	1	1	1	1	1	1	1	1	1	1	1	1	1	1	1	1	1	1	1	1	1	1	1	1	1	1	1	1	1	1	1	1	1	1	1	1	1	1	1	1	1	1
FBti0061789	1	1	1	1	1	1	0.984496	0.96875	1	1	1	1	1	1	1	1	1	1	1	1	1	1	1	1	1	1	1	1	1	1	1	1	1	1	1	1	1	1	1	1	1	1	1	1	1	1	1	1	1
FBti0061791	1	1	1	1	1	1	1	1	1	1	1	1	1	1	1	1	1	1	1	1	NA	1	1	1	1	1	1	1	1	1	1	1	1	1	NA	1	1	1	1	1	1	1	1	1	1	1	1	1	1
FBti0061792	1	1	1	1	1	1	1	1	1	1	1	1	1	1	1	1	1	1	1	1	1	1	1	1	1	1	1	1	1	1	1	1	1	1	1	1	1	1	1	1	1	1	1	1	1	1	1	1	1
FBti0061794	1	1	1	1	1	NA	1	1	1	1	1	1	1	1	1	1	1	1	1	1	1	1	1	1	1	1	1	1	1	1	1	1	1	1	1	1	1	1	1	NA	1	1	1	1	1	1	1	1	NA
FBti0061795	1	1	NA	NA	NA	1	1	1	NA	NA	NA	1	NA	1	1	NA	1	1	NA	NA	NA	1	1	1	NA	1	1	1	NA	1	NA	1	NA	1	NA	NA	NA	1	NA	NA	1	NA	NA	NA	NA	1	1	NA	NA
FBti0061801	1	1	1	1	1	1	1	1	NA	1	1	1	1	1	NA	NA	1	NA	NA	NA	1	1	1	1	1	1	1	NA	NA	NA	1	1	NA	NA	NA	NA	NA	1	1	NA	1	1	1	1	1	1	1	NA	NA
FBti0061803	1	NA	1	1	1	1	1	1	1	NA	1	1	1	1	NA	1	1	1	1	1	1	1	1	1	1	1	1	1	1	1	1	1	1	1	1	1	1	1	1	1	1	1	1	1	1	1	1	1	1
FBti0061805	1	1	1	1	1	1	1	1	1	1	1	1	1	1	1	1	1	1	1	1	1	1	1	1	1	1	1	1	1	1	1	1	1	1	1	1	1	1	1	1	1	1	1	1	1	1	1	1	1
FBti0061807	1	1	1	1	1	1	1	1	1	1	1	1	1	1	1	1	1	1	1	1	1	1	1	1	1	1	1	1	1	1	1	1	1	1	1	1	1	1	1	1	1	1	1	1	1	1	1	1	1
FBti0061808	1	1	1	1	1	1	1	1	1	1	1	1	1	1	1	1	1	1	1	1	1	1	1	1	1	1	1	1	1	1	1	1	1	1	1	1	1	1	1	1	1	1	1	1	1	1	1	1	1
FBti0061810	1	1	1	1	1	1	1	1	1	1	1	1	1	1	1	1	1	1	1	1	1	1	1	1	1	1	1	1	1	1	1	1	1	1	NA	1	1	1	1	1	1	1	1	1	1	1	1	1	1
FBti0061821	1	1	1	1	1	1	1	1	1	1	1	1	1	1	1	1	1	1	1	1	1	1	1	1	1	1	1	1	1	1	1	1	1	1	1	1	1	1	1	1	1	1	1	1	1	1	1	1	1
FBti0061835	1	1	1	1	1	1	1	1	1	1	1	1	1	1	NA	1	1	1	1	1	1	1	1	1	1	1	1	1	1	1	1	1	1	1	1	1	1	1	1	1	1	1	1	1	1	1	1	1	1
FBti0061837	1	1	NA	NA	1	1	1	1	1	1	NA	1	1	1	NA	NA	1	NA	NA	NA	NA	1	1	1	NA	1	1	NA	1	NA	NA	1	1	NA	NA	NA	1	1	1	NA	1	NA	1	NA	1	NA	NA	NA	NA
FBti0061839	1	1	1	1	1	1	1	1	1	1	1	1	1	1	1	1	1	1	1	1	1	1	1	1	1	1	1	1	1	1	1	1	1	1	1	1	1	1	1	1	1	1	1	1	1	1	1	1	1
FBti0061842	1	1	1	1	1	1	1	1	1	1	1	1	1	1	NA	1	1	1	1	1	1	1	1	1	1	1	1	1	1	1	1	1	1	1	1	1	1	1	1	1	1	1	1	1	1	1	1	1	1
FBti0061843	1	1	1	1	1	1	1	NA	1	NA	1	NA	1	1	1	1	1	1	1	1	1	1	1	1	1	1	1	1	1	1	1	1	1	NA	1	NA	1	1	1	1	1	1	1	NA	1	1	NA	1	1
FBti0061844	1	1	1	1	1	1	1	1	NA	1	1	1	1	1	NA	1	1	1	1	1	1	1	1	1	1	1	1	1	1	1	1	1	1	NA	NA	NA	1	1	1	1	1	1	1	1	1	1	1	NA	1
FBti0061857	1	1	1	1	1	NA	1	1	1	NA	1	NA	1	1	1	1	1	1	1	1	1	1	1	1	1	1	1	1	1	1	1	1	1	NA	1	1	1	1	1	1	1	1	1	1	1	1	1	1	1
FBti0061859	1	1	1	1	1	1	1	1	1	1	1	1	1	1	NA	1	1	1	1	1	1	1	1	1	1	1	1	1	1	1	1	1	1	1	NA	NA	1	1	1	1	1	1	1	1	1	1	1	1	1
FBti0061866	1	1	1	1	1	1	1	1	1	1	1	1	1	1	NA	1	1	1	1	1	1	1	1	1	1	1	1	1	1	1	1	1	1	1	1	1	1	1	1	1	1	1	1	1	1	1	1	1	1
FBti0061871	1	1	1	1	1	1	1	1	NA	1	1	1	1	1	NA	1	1	1	1	1	1	1	1	1	1	1	1	1	1	1	NA	1	1	1	1	1	1	1	1	1	1	1	1	1	1	1	1	1	NA
FBti0061872	1	1	1	1	1	1	1	1	1	1	1	1	1	1	NA	1	1	1	1	1	1	1	1	1	1	1	1	1	NA	1	NA	1	1	1	1	1	1	1	1	1	1	1	1	NA	1	1	NA	1	NA
FBti0061874	1	1	1	1	1	1	1	1	1	1	1	1	1	1	1	1	1	1	1	1	1	1	1	1	1	1	1	NA	1	1	1	1	1	1	1	1	1	1	1	1	1	1	1	1	1	1	1	1	1
FBti0061875	1	1	1	1	1	NA	1	1	1	1	1	1	1	1	1	1	1	1	1	1	1	1	1	1	1	1	1	1	1	1	1	1	1	1	1	1	1	1	1	1	1	1	1	1	1	1	1	1	1
FBti0061888	1	1	1	1	1	1	1	1	1	1	1	1	1	1	NA	1	1	1	1	1	1	1	1	1	1	1	1	1	1	1	1	1	1	1	NA	1	1	1	1	1	1	NA	1	1	1	1	1	1	NA
FBti0061894	1	1	1	1	1	1	1	1	1	1	NA	1	1	1	NA	1	1	1	1	1	1	1	1	1	1	1	1	1	1	1	1	1	1	1	1	1	1	1	1	1	1	1	1	1	1	1	1	1	1
FBti0061935	1	1	1	1	1	1	1	1	1	1	1	1	1	1	1	1	1	1	1	1	1	1	1	1	1	1	1	1	1	1	1	1	1	1	1	1	1	1	1	1	1	1	1	1	1	1	1	1	1
FBti0061958	1	1	1	1	1	1	1	1	1	1	1	1	1	1	1	1	1	1	1	1	1	1	1	1	1	1	1	1	1	1	1	1	1	1	1	1	1	1	1	1	1	1	1	1	1	1	1	1	1
FBti0061962	1	1	1	1	1	1	1	1	1	1	1	1	1	1	NA	1	1	1	1	1	1	1	1	1	1	1	1	1	1	1	1	1	1	1	1	1	1	1	1	1	1	1	1	1	1	1	1	1	1
FBti0061964	1	1	1	1	1	1	1	1	1	1	1	1	1	1	NA	1	1	1	1	1	1	1	1	1	1	1	1	1	1	1	1	1	1	1	1	1	1	1	1	1	1	1	1	1	1	1	1	1	1
FBti0061968	1	1	1	1	1	1	1	1	1	1	1	1	1	1	1	1	1	1	1	1	1	1	1	1	1	1	1	1	1	1	1	1	1	1	1	1	1	1	1	1	1	1	1	1	1	1	1	1	1
FBti0061970	1	1	1	1	1	1	1	1	1	1	NA	1	1	1	1	1	1	1	1	1	1	1	1	1	1	1	1	1	1	1	1	1	1	1	1	1	1	1	1	1	1	1	1	1	1	1	1	NA	NA
FBti0061979	1	1	1	1	1	1	1	1	1	1	1	1	1	1	NA	1	1	1	1	1	1	1	1	1	1	1	1	1	1	1	1	1	1	1	1	1	1	1	1	1	1	1	1	1	1	1	1	1	1
FBti0061988	1	1	1	1	1	1	1	1	1	1	1	1	1	1	1	1	1	1	1	1	1	1	1	1	1	1	1	1	1	1	1	1	1	1	1	1	1	1	1	1	1	1	1	1	1	1	1	1	1
FBti0061994	1	1	1	1	1	1	1	1	1	1	1	1	1	1	1	1	1	1	1	1	1	1	1	1	1	1	1	1	1	1	1	1	1	1	1	1	1	1	1	1	1	1	1	1	1	1	1	1	1
FBti0062009	1	1	1	1	1	1	1	1	1	1	NA	1	1	1	1	1	1	1	1	1	1	1	1	1	1	1	1	1	1	1	1	1	1	1	1	1	1	1	1	1	1	1	1	1	1	1	1	1	1
FBti0062010	1	1	1	1	1	NA	1	1	1	1	1	1	1	1	NA	1	1	1	1	1	1	1	1	1	1	1	1	1	1	1	1	1	1	1	1	1	1	1	1	1	1	1	1	1	1	1	1	1	1
FBti0062011	1	1	1	1	1	1	1	1	1	1	1	1	1	1	NA	1	1	1	1	1	1	1	1	1	1	1	1	1	1	1	1	1	1	1	1	1	1	1	1	1	1	1	1	1	1	1	1	1	1
FBti0062028	1	1	1	1	1	1	1	1	1	1	1	1	1	1	1	1	1	1	1	1	1	1	1	1	1	1	1	1	1	1	1	1	1	1	1	1	1	1	1	1	1	1	1	1	1	1	1	1	1
FBti0062030	1	1	1	1	1	1	1	1	1	1	1	1	1	1	1	1	1	1	1	1	1	1	1	1	1	1	1	1	1	1	1	1	1	1	1	1	1	1	1	1	1	1	1	1	1	1	1	1	1
FBti0062031	1	1	1	1	1	1	1	1	1	1	1	1	1	1	1	1	1	1	1	1	1	1	1	1	1	1	1	1	1	1	1	1	1	1	1	1	1	1	1	1	1	1	1	1	1	1	1	1	1
FBti0062032	1	1	1	1	1	1	1	1	1	1	1	1	1	1	1	1	1	1	1	1	1	1	1	1	1	1	1	1	1	1	1	1	1	1	NA	1	1	1	1	1	1	1	1	1	1	1	1	1	NA
FBti0062033	1	1	1	1	1	1	1	1	1	1	1	1	1	1	1	1	1	1	1	1	1	1	1	1	1	1	1	1	1	1	1	1	1	1	1	1	1	1	1	1	1	1	1	1	1	1	1	1	1
FBti0062043	1	1	1	1	1	1	1	1	1	1	1	1	1	1	1	1	1	1	1	1	1	1	1	1	1	1	1	1	1	1	1	1	1	1	1	1	1	1	1	1	1	1	1	1	1	1	1	1	1
FBti0062045	1	1	1	1	1	1	1	1	1	1	1	1	1	1	1	1	1	1	1	1	1	1	1	1	1	1	1	1	1	1	1	1	1	1	1	1	1	1	1	1	1	1	1	1	1	1	1	1	1
FBti0062059	1	1	1	1	1	1	1	1	1	1	1	1	1	1	1	1	1	1	1	1	1	1	1	1	1	1	1	1	1	1	1	1	1	1	1	1	1	1	1	1	1	1	1	1	1	1	1	1	1
FBti0062063	1	1	1	1	1	1	1	1	1	1	1	1	1	1	1	1	1	1	1	1	1	1	1	1	1	1	1	1	1	1	1	1	1	1	1	1	1	1	1	1	1	1	1	1	1	1	1	1	1
FBti0062069	1	1	1	1	1	1	1	1	1	1	1	1	1	1	NA	1	1	1	1	1	1	1	1	1	1	1	1	1	1	1	1	1	1	1	1	1	1	1	1	1	1	1	1	1	1	1	1	1	1
FBti0062093	1	1	1	1	1	1	NA	1	1	1	1	1	1	1	1	1	1	1	1	1	1	1	1	1	1	1	1	1	1	1	1	1	1	1	1	1	1	1	1	1	1	1	1	1	1	1	1	1	1
FBti0062097	1	1	1	1	1	1	1	1	1	1	1	1	1	1	NA	1	1	1	1	1	1	1	1	1	1	1	1	1	1	1	1	1	1	1	1	1	1	1	1	1	1	1	1	1	1	1	1	1	1
FBti0062100	1	1	1	NA	1	1	1	1	1	1	NA	NA	1	1	1	1	NA	1	1	NA	1	1	1	1	1	1	1	1	1	1	1	1	NA	NA	1	NA	1	1	1	1	1	1	1	1	1	1	1	NA	NA
FBti0062114	1	1	1	1	1	1	1	1	1	1	NA	1	1	1	1	1	1	1	NA	1	NA	1	1	1	1	1	1	1	1	1	1	1	NA	1	1	1	1	1	1	1	1	1	1	NA	1	1	1	1	NA
FBti0062133	1	1	1	1	1	1	1	1	1	1	1	1	1	1	NA	1	1	1	1	1	1	1	1	1	1	1	1	1	1	1	1	1	1	1	1	1	1	1	1	1	1	1	1	1	1	1	1	1	1
FBti0062134	1	1	1	1	1	1	1	1	1	1	NA	1	1	1	NA	1	1	NA	1	1	1	1	1	1	1	1	1	1	1	1	1	1	1	1	1	NA	1	1	1	1	1	1	1	1	1	1	1	1	1
FBti0062136	1	1	1	1	1	1	1	1	1	NA	NA	NA	NA	1	1	NA	1	1	NA	1	NA	1	1	1	1	1	1	1	1	1	1	1	1	1	NA	NA	1	1	1	1	1	1	1	1	1	1	1	NA	NA
FBti0062174	1	1	1	1	1	1	1	1	1	1	1	1	1	1	1	1	1	1	1	1	1	1	1	1	1	1	1	1	1	1	1	1	1	1	1	1	1	1	1	1	1	1	1	1	1	1	1	1	1
FBti0062187	1	1	1	1	1	1	1	1	1	1	1	1	1	1	1	1	1	1	1	1	1	1	1	1	1	1	1	1	1	1	1	1	1	1	1	1	1	1	1	1	1	1	1	1	1	1	1	NA	1
FBti0062210	1	1	1	1	1	1	1	1	1	1	1	1	1	1	1	1	1	1	1	1	1	1	1	1	1	1	1	1	1	1	1	1	1	1	1	1	1	1	1	1	1	1	1	1	1	1	1	1	1
FBti0062237	0.853846	1	1	NA	1	NA	1	0.777778	1	NA	NA	NA	1	1	1	NA	NA	NA	NA	1	1	1	1	1	1	1	1	1	1	1	1	1	1	NA	1	NA	NA	1	1	1	1	1	NA	1	1	1	1	NA	NA
FBti0062238	1	1	1	1	1	1	1	1	1	1	1	1	1	1	1	1	1	1	1	1	1	1	1	1	1	1	1	1	1	1	1	1	1	1	1	1	1	1	1	1	1	1	1	1	1	1	1	1	1
FBti0062239	1	1	1	1	1	1	1	1	1	1	NA	1	1	1	NA	1	1	1	1	1	1	1	1	1	1	1	1	1	1	1	1	1	1	1	1	1	1	1	1	1	1	1	1	1	1	1	1	1	NA
FBti0062242	0.914286	1	1	0.957447	1	NA	0.962963	1	1	1	1	1	1	1	NA	1	1	1	1	0.939394	1	1	0.955556	1	0.904762	1	0.959184	1	1	1	1	1	1	1	1	1	1	1	1	1	1	1	1	1	0.945946	1	1	1	1
FBti0062243	1	1	1	1	1	1	1	1	1	1	1	1	1	1	NA	1	1	1	1	1	1	1	1	1	1	1	1	1	1	1	1	1	1	1	1	1	1	1	1	1	1	1	1	1	1	1	1	1	1
FBti0062246	1	1	1	0.92	1	0.888889	1	1	1	NA	0.75	1	1	0.705882	NA	1	1	1	1	1	1	0.96875	0.263158	1	1	1	0.904762	0.9	1	0.75	1	1	0.935484	1	1	1	0.647059	1	0.826087	0.833333	NA	1	1	1	1	1	1	0.888889	0.666667
FBti0062248	1	1	1	1	1	1	1	1	1	1	NA	1	1	1	1	1	1	1	1	1	1	1	1	1	1	1	1	1	1	1	NA	1	1	NA	1	1	1	1	1	1	1	1	1	1	1	1	1	NA	1
FBti0062249	1	1	1	1	1	1	1	1	1	1	NA	1	1	1	NA	1	1	1	1	1	1	1	1	1	1	1	1	1	1	1	1	1	1	1	1	1	1	1	1	1	1	1	1	1	1	1	1	1	1
FBti0062250	1	1	NA	1	1	1	1	1	1	1	NA	1	1	1	1	NA	NA	1	1	1	1	1	1	1	1	1	1	1	1	1	1	1	1	NA	1	NA	1	1	1	1	1	1	NA	1	1	1	1	1	NA
FBti0062252	1	1	1	1	1	1	1	1	1	1	NA	1	1	1	1	1	1	1	1	1	1	1	1	1	1	1	1	1	1	1	1	1	1	1	1	NA	1	1	1	1	1	1	1	1	1	1	1	NA	NA
FBti0062258	1	1	1	1	1	NA	1	1	1	1	1	1	1	1	1	1	1	1	1	1	1	1	1	1	1	1	1	1	1	1	1	1	1	1	1	1	1	1	1	1	1	1	1	1	1	1	1	1	1
FBti0062259	1	1	1	NA	1	1	1	1	1	NA	1	1	1	1	1	1	1	1	1	1	1	1	1	1	1	1	1	1	1	NA	1	1	1	NA	NA	1	1	1	1	1	1	1	1	1	1	1	1	1	1
FBti0062261	1	1	1	1	1	NA	1	1	NA	NA	NA	1	1	1	NA	1	1	1	1	NA	NA	NA	1	NA	NA	1	1	1	NA	1	NA	1	1	NA	1	NA	1	1	1	1	NA	1	NA	1	1	1	NA	NA	NA
FBti0062271	1	1	1	1	1	1	1	1	1	1	1	1	1	1	1	1	1	1	1	1	1	1	1	1	1	1	1	1	1	1	1	1	1	NA	1	1	1	1	1	1	1	1	1	1	1	1	1	1	1
FBti0062283	1	1	1	1	1	1	1	1	1	1	NA	NA	1	1	1	1	1	1	NA	1	1	1	1	1	1	1	1	1	1	1	1	1	1	1	NA	NA	1	NA	1	1	1	1	1	1	1	1	1	1	1
FBti0062284	1	1	1	1	1	1	1	1	1	1	1	1	1	1	1	1	1	1	1	1	1	1	1	1	1	1	1	1	1	1	1	1	1	1	1	1	1	1	1	1	1	1	1	1	1	1	1	1	1
FBti0062285	1	1	1	1	1	1	1	1	1	1	1	1	1	1	1	1	1	1	1	1	1	1	1	1	1	1	1	NA	1	1	1	1	1	1	1	1	1	1	1	1	1	1	1	1	1	1	1	1	1
FBti0062300	1	1	1	1	1	1	1	1	1	1	1	1	1	1	1	1	1	1	1	1	1	1	1	1	1	1	1	1	1	1	1	1	1	1	1	1	1	1	1	1	1	1	1	1	1	1	1	1	1
FBti0062309	0.862903	0.966667	1	1	1	1	1	1	1	1	1	0.882353	1	0.859155	1	0.932203	1	0.896552	0.92	1	0.785714	1	1	1	1	0.941176	1	0.922078	1	0.958333	1	1	1	1	1	1	1	0.934426	1	0.733333	0.953488	0.963636	1	1	0.846154	1	0.9375	1	1
FBti0062311	1	1	1	1	1	1	1	1	1	1	1	1	1	1	1	1	1	1	1	1	1	1	1	1	1	1	1	1	1	1	1	1	1	1	1	1	1	1	1	1	1	1	1	1	1	1	1	1	1
FBti0062342	1	1	1	1	1	1	1	1	1	1	1	1	1	1	1	1	1	1	1	1	1	1	1	1	1	1	1	1	1	1	1	1	1	1	1	1	1	1	1	1	1	1	1	1	1	1	1	1	1
FBti0062344	1	1	1	1	1	1	1	1	1	1	1	1	1	1	1	1	1	1	1	1	1	1	1	1	1	1	1	1	1	1	1	1	1	1	NA	1	1	1	1	1	1	1	1	1	1	1	1	1	1
FBti0062347	0.0444444	0	0	NA	0	0	0	0	0	0	0.0833333	0	0	0	0	0	0	0	0	0	0	0	NA	0	0	0.0769231	0	0	NA	0	0	0	0	NA	NA	NA	0	0	0	0	0	0	NA	0	0	0	NA	0.0638298	0
FBti0062349	1	1	1	1	1	1	1	1	1	1	1	1	1	1	NA	1	1	1	1	1	1	1	1	1	1	1	1	1	1	1	1	1	1	1	1	1	1	1	1	1	1	1	1	NA	1	1	1	1	NA
FBti0062350	1	1	NA	1	1	1	1	1	NA	NA	NA	1	1	1	1	NA	1	NA	NA	1	NA	1	1	1	NA	1	1	1	1	1	1	1	1	NA	NA	NA	NA	1	1	1	1	1	1	NA	1	1	1	NA	NA
FBti0062367	1	1	1	1	1	1	1	1	1	1	NA	1	1	1	1	1	1	1	NA	NA	1	1	1	1	1	1	1	1	1	1	1	1	1	NA	NA	NA	1	1	1	1	1	1	1	1	1	NA	1	NA	1
FBti0062368	1	1	1	1	1	1	1	1	1	1	1	1	1	1	1	1	1	1	1	1	1	1	1	1	1	1	1	1	1	1	1	1	1	1	1	1	1	1	1	1	1	1	1	1	1	1	1	1	1
FBti0062374	1	1	1	1	1	1	1	1	1	1	1	1	1	1	1	1	1	1	1	1	1	1	1	1	1	1	1	1	1	1	1	1	1	1	1	1	1	1	1	1	1	1	1	1	1	1	1	1	1
FBti0062383	0.0803571	0	0	0	0	0	0	0	0	0	0	NA	0	0	NA	0	0.0952381	0	0	0.0566038	0	0	NA	0	0	0.0555556	0	0	0	0	0.05	0	0.047619	0	0	0	0	0	0	0	0	0	0.0666667	0	0	0	0	0	0
FBti0062384	1	1	1	1	1	1	1	1	1	1	1	1	1	1	1	1	1	1	1	1	1	1	1	1	1	1	1	1	1	1	1	1	1	1	1	1	1	1	1	1	1	1	1	1	1	1	1	1	NA
FBti0062386	1	1	NA	NA	NA	1	1	1	NA	1	NA	NA	NA	NA	1	NA	1	NA	NA	NA	NA	1	1	1	1	1	1	1	1	1	NA	1	NA	NA	NA	NA	NA	NA	1	1	1	NA	NA	NA	1	1	NA	NA	NA
FBti0062387	1	1	1	1	1	1	1	1	1	1	1	1	1	1	NA	1	1	1	1	1	1	1	1	1	1	1	1	1	1	1	1	1	1	1	1	1	1	1	1	1	1	1	1	1	1	1	1	1	1
FBti0062388	1	1	1	1	1	1	1	1	1	1	1	1	1	1	1	1	1	1	1	1	1	1	1	1	1	1	1	1	1	1	1	1	1	1	1	1	1	1	1	1	1	1	1	1	1	1	1	1	1
FBti0062391	1	1	1	1	1	1	1	1	1	1	1	1	1	1	1	1	1	1	1	1	1	1	1	1	1	1	1	1	1	1	1	1	1	1	1	1	1	1	1	1	1	1	1	1	1	1	1	1	1
FBti0062393	1	1	NA	1	1	1	1	1	1	1	NA	1	1	1	NA	1	1	1	1	1	1	1	1	1	1	1	1	1	NA	NA	1	1	1	1	1	1	1	1	1	1	1	1	1	1	1	1	1	1	1
FBti0062401	1	1	1	1	1	1	1	1	1	1	1	1	1	1	1	1	1	1	1	1	1	1	1	1	1	1	1	1	1	1	NA	1	1	1	1	1	1	1	1	1	1	1	1	1	1	1	1	1	NA
FBti0062408	1	1	1	1	1	1	1	1	1	1	1	1	1	1	1	1	1	1	1	1	1	1	1	1	1	1	1	NA	1	1	1	1	1	1	1	1	1	1	1	1	1	1	1	1	1	1	1	1	1
FBti0062410	1	1	1	1	1	1	1	1	1	1	1	1	1	1	1	1	1	1	1	1	1	1	1	1	1	1	1	1	1	1	1	1	1	1	1	1	1	1	1	1	1	1	1	1	1	1	1	1	1
FBti0062411	1	1	NA	NA	NA	1	1	NA	NA	NA	NA	NA	1	1	1	NA	1	1	1	NA	NA	1	1	1	NA	1	1	1	NA	NA	NA	1	NA	NA	NA	NA	NA	1	NA	NA	1	NA	NA	NA	1	1	NA	NA	NA
FBti0062412	1	1	NA	1	NA	1	1	1	1	NA	NA	1	1	1	NA	1	1	NA	NA	NA	1	1	1	1	1	1	1	1	NA	NA	1	1	1	1	NA	1	NA	1	1	NA	1	1	1	1	1	1	1	1	1
FBti0062413	1	1	1	1	1	1	1	1	1	1	1	1	1	1	1	1	NA	1	1	NA	1	1	1	1	1	1	1	1	1	1	1	1	1	1	NA	1	1	1	1	NA	1	1	1	NA	1	1	NA	1	NA
FBti0062414	1	1	1	1	1	1	1	1	1	1	1	NA	1	1	NA	1	1	1	1	1	1	1	1	1	1	1	1	1	1	1	1	1	1	1	1	1	1	1	1	1	1	1	1	1	1	1	1	1	1
FBti0062416	1	NA	1	1	1	1	1	1	NA	1	NA	NA	1	1	1	1	1	1	1	1	1	1	1	1	1	1	1	1	1	1	1	1	NA	NA	NA	1	1	1	1	1	1	1	1	NA	1	1	NA	1	1
FBti0062423	1	1	1	1	1	1	1	1	1	1	1	1	1	1	NA	1	1	1	1	1	1	1	1	1	1	1	1	1	1	1	1	1	1	1	1	1	1	1	1	1	1	1	1	1	1	1	1	1	1
FBti0062428	1	1	1	1	1	1	1	1	1	1	NA	1	1	1	1	1	1	1	1	1	1	1	1	1	1	1	1	1	1	1	1	1	1	NA	1	1	1	1	1	1	1	1	1	1	1	1	1	1	1
FBti0062442	1	1	1	1	1	1	1	1	NA	1	NA	1	NA	1	1	NA	NA	1	1	1	1	1	1	1	1	1	1	1	1	1	1	1	1	1	1	NA	1	1	1	1	1	1	1	NA	1	1	1	NA	NA
FBti0062443	1	1	1	1	1	1	1	1	1	1	1	1	1	1	1	1	1	1	1	1	1	1	1	1	1	1	1	NA	1	1	1	1	1	1	1	1	1	1	1	1	1	1	1	1	1	1	1	1	1
FBti0062445	1	1	1	1	1	1	1	1	1	1	1	1	1	1	1	1	1	1	1	1	1	1	1	1	1	1	1	1	1	1	1	1	1	1	1	1	1	1	1	1	1	1	1	1	1	1	1	1	1
FBti0062473	1	1	1	1	1	1	1	1	1	1	1	1	1	NA	1	1	1	1	1	NA	1	1	1	1	1	1	1	NA	1	1	1	1	1	1	NA	NA	1	1	1	1	1	1	NA	NA	NA	1	1	NA	NA
FBti0062474	1	1	1	1	1	1	1	1	1	1	1	1	1	1	1	1	1	1	1	1	1	1	1	1	1	1	1	1	1	1	1	1	1	1	1	1	1	1	1	1	1	1	1	1	1	1	1	1	1
FBti0062477	1	1	1	1	1	NA	1	1	1	NA	NA	NA	1	1	1	1	1	1	NA	1	1	1	1	1	1	1	1	1	NA	NA	NA	1	1	1	1	NA	1	NA	1	NA	1	1	NA	NA	1	NA	1	1	1
FBti0062478	1	1	NA	1	1	NA	1	NA	NA	NA	NA	NA	NA	1	1	NA	NA	NA	NA	NA	NA	1	1	1	NA	NA	1	1	NA	NA	NA	1	NA	NA	NA	NA	NA	1	NA	NA	NA	NA	NA	NA	1	NA	NA	NA	NA
FBti0062488	1	1	1	1	1	1	1	1	1	1	1	1	1	1	NA	1	1	1	1	1	1	1	1	1	1	1	1	1	1	1	1	1	1	1	1	1	1	1	1	1	1	1	1	1	1	1	1	1	1
FBti0062498	1	1	1	1	1	1	1	1	1	1	1	1	1	1	1	1	1	1	1	1	1	1	1	1	1	1	1	NA	1	1	1	1	1	1	1	1	1	1	1	1	1	1	1	1	1	1	1	1	1
FBti0062516	1	1	1	1	1	1	1	1	1	1	1	1	1	1	1	1	1	1	1	1	1	1	1	1	1	1	1	1	1	1	1	1	1	1	1	1	1	1	1	1	1	1	1	1	1	1	1	1	1
FBti0062517	1	1	1	1	1	1	1	1	1	NA	1	1	1	1	1	1	NA	1	1	1	NA	1	1	1	NA	1	1	1	1	1	1	1	1	NA	NA	1	1	1	1	1	1	1	1	1	1	1	1	1	1
FBti0062554	1	NA	1	1	1	1	1	1	1	1	1	1	1	1	NA	1	1	1	1	1	1	1	1	1	1	1	1	1	1	1	1	1	1	1	1	1	1	1	1	1	1	1	1	1	1	1	1	1	1
FBti0062578	1	1	1	1	1	1	1	1	1	1	1	1	1	1	1	1	1	1	1	1	1	1	1	1	1	1	1	1	1	1	1	1	1	1	1	1	1	1	1	1	1	1	1	1	1	1	1	1	1
FBti0062589	1	1	1	1	1	1	1	1	1	1	1	1	1	1	1	1	1	1	1	1	1	1	1	1	1	1	1	1	1	NA	1	1	1	1	1	1	1	1	1	1	1	1	1	1	1	1	1	1	NA
FBti0062603	1	1	1	1	1	1	1	1	1	1	1	1	1	1	NA	1	1	1	1	1	1	1	1	1	1	1	1	1	1	1	1	1	1	1	1	NA	1	1	1	1	1	1	1	1	1	1	1	NA	1
FBti0062607	1	1	1	1	1	1	1	1	1	1	1	1	1	1	1	1	1	1	1	1	1	1	1	1	1	1	1	NA	1	1	1	1	1	1	1	1	1	1	1	1	1	1	1	1	1	1	1	1	1
FBti0062610	0.484848	1	1	1	1	1	0.642857	1	1	1	1	1	1	1	0.111111	1	1	1	1	1	1	1	1	1	1	1	0.764706	0.741935	1	1	1	1	1	1	1	1	1	1	1	1	1	1	1	1	1	1	1	1	1
FBti0062615	1	1	1	1	1	1	1	1	1	1	1	1	1	1	1	1	1	1	1	1	1	1	1	1	1	1	1	1	1	1	1	1	1	1	1	1	1	1	1	1	1	1	1	1	1	1	1	1	1
FBti0062631	1	1	NA	1	NA	1	1	1	NA	1	NA	1	1	1	1	NA	1	1	NA	1	1	1	1	1	1	1	1	1	1	NA	1	1	1	NA	1	NA	1	1	NA	1	1	NA	1	1	1	NA	1	1	NA
FBti0062632	1	1	1	1	1	1	1	1	1	1	1	1	1	1	1	1	1	1	1	1	1	1	1	1	1	1	1	1	1	1	1	1	1	1	1	1	1	1	1	1	1	1	1	1	1	1	1	1	1
FBti0062645	1	1	1	1	1	1	1	1	1	1	1	1	1	1	1	1	1	1	1	NA	1	1	1	1	1	1	1	1	1	1	1	NA	1	1	1	1	1	1	1	1	1	1	1	1	1	1	1	1	1
FBti0062647	1	1	1	1	1	1	1	1	1	1	1	1	1	1	1	1	1	1	1	1	1	1	1	1	1	1	1	1	1	1	1	1	1	1	1	1	1	1	1	1	1	1	1	1	1	1	1	1	1
FBti0062649	1	1	1	1	1	1	1	1	1	1	1	1	1	1	NA	1	1	1	1	1	1	1	1	1	1	1	1	1	1	1	1	1	1	1	1	1	1	1	1	1	1	1	1	1	1	1	1	1	1
FBti0062654	1	1	1	1	1	1	1	1	1	1	1	1	1	1	1	1	1	1	1	1	1	1	1	1	1	1	NA	1	1	1	1	1	1	1	1	1	1	1	1	1	1	1	1	1	1	1	1	1	1
FBti0062657	1	0.964286	1	1	1	1	1	1	1	1	NA	1	1	1	1	1	1	1	1	1	1	0.96875	0.804878	1	1	1	1	1	1	1	1	1	1	1	1	1	1	1	1	1	1	1	1	1	1	1	1	1	NA
FBti0062660	1	1	1	1	NA	1	1	NA	1	NA	1	1	1	1	NA	1	NA	1	1	1	1	1	1	1	1	1	1	1	1	1	1	1	1	NA	NA	NA	1	1	1	1	1	1	1	1	1	1	1	1	NA
FBti0062664	1	1	1	1	1	1	1	1	1	NA	1	1	1	1	1	1	1	1	1	1	1	1	1	1	1	1	1	1	1	1	1	1	1	1	NA	1	1	1	1	1	1	1	1	1	1	1	1	1	1
FBti0062669	1	1	1	1	1	1	1	1	1	1	1	1	1	1	1	1	1	1	1	1	1	1	1	1	1	1	1	NA	1	1	1	1	1	1	1	1	1	1	1	1	1	1	1	1	1	1	1	1	NA
FBti0062671	1	1	1	1	1	1	1	1	1	1	1	1	1	1	NA	1	1	1	1	1	1	1	1	1	1	1	1	1	1	1	1	1	1	1	1	1	1	1	1	1	1	1	1	1	1	1	1	1	1
FBti0062676	1	1	1	1	1	1	1	1	1	1	1	1	1	1	NA	1	1	1	1	1	1	1	1	1	1	1	1	1	1	1	1	1	1	1	1	1	1	1	1	1	1	1	1	1	1	1	1	1	1
FBti0062683	1	1	1	1	1	1	1	1	1	1	1	1	1	1	1	1	1	1	1	1	1	1	1	1	1	1	1	1	1	1	1	1	1	1	1	NA	1	1	1	1	1	1	1	1	1	1	1	1	1
FBti0062695	1	1	1	1	1	NA	1	1	1	1	1	1	1	1	1	1	1	1	1	1	1	1	1	1	1	1	1	1	1	1	1	1	1	1	1	1	1	1	1	1	1	1	1	1	1	1	1	1	1
FBti0062728	1	1	1	1	1	1	1	1	1	1	1	1	1	1	NA	1	1	1	1	1	1	1	1	1	1	1	1	1	1	1	1	1	1	1	1	1	1	1	1	1	1	1	1	1	1	1	1	1	1
FBti0062779	1	1	1	1	1	1	1	1	1	1	1	1	1	1	1	1	1	1	1	1	1	1	1	1	1	1	1	1	1	1	1	1	1	1	1	1	1	1	1	1	1	1	1	1	1	1	1	1	1
FBti0062808	1	1	1	1	1	1	1	1	1	1	1	1	1	1	1	1	1	1	1	1	1	1	1	1	1	1	1	1	1	1	1	1	1	1	1	1	1	1	1	1	1	1	1	1	1	1	1	1	1
FBti0062809	1	1	1	1	1	1	1	1	1	1	1	1	1	1	1	1	1	1	1	1	1	1	1	1	1	1	1	1	1	1	1	1	1	1	1	1	1	1	1	1	1	1	1	1	1	1	1	1	1
FBti0062810	1	1	1	1	1	1	1	1	1	1	NA	1	1	1	1	1	1	1	1	1	NA	1	1	1	1	1	1	1	1	1	1	1	1	1	1	1	1	1	1	1	1	1	1	1	1	1	1	NA	NA
FBti0062812	1	1	NA	1	NA	NA	1	NA	1	NA	NA	NA	NA	1	1	NA	1	NA	NA	NA	1	1	1	1	1	1	1	1	NA	1	1	1	NA	NA	NA	NA	NA	NA	1	1	1	1	NA	NA	1	NA	1	NA	NA
FBti0062833	1	1	1	1	1	NA	1	1	1	1	1	1	1	1	1	1	1	1	1	1	1	1	1	1	1	1	1	1	1	1	1	1	1	1	1	1	1	1	1	1	1	1	1	1	1	1	1	1	1
FBti0062835	1	1	1	1	1	1	1	1	1	1	1	1	1	1	1	1	1	1	1	1	1	1	1	1	1	1	1	1	1	1	1	1	1	NA	1	1	1	1	1	1	1	1	1	1	1	1	1	1	NA
FBti0062838	1	1	1	1	1	1	1	NA	1	1	NA	1	1	1	NA	NA	1	1	NA	1	1	1	1	1	1	1	1	1	1	1	1	1	1	1	1	NA	1	1	1	1	1	1	1	1	1	1	1	NA	NA
FBti0062853	1	1	1	1	1	1	1	1	1	1	1	1	1	1	1	1	1	1	1	1	1	1	1	1	1	1	1	1	1	1	1	1	1	1	1	1	1	1	1	1	1	1	1	1	1	1	1	1	1
FBti0062854	1	1	1	1	1	1	1	1	1	1	1	1	1	1	NA	1	1	1	1	1	1	1	1	1	1	1	1	1	1	1	1	1	1	1	1	1	1	1	1	1	1	1	1	1	1	1	1	1	1
FBti0062862	1	1	1	1	1	1	1	1	1	1	1	1	1	1	1	1	1	1	1	1	1	1	1	1	1	1	1	1	1	1	1	1	1	1	1	NA	1	1	1	1	1	1	1	1	1	1	1	1	1
FBti0062871	0.484848	0.5	0.571429	0.297297	0.351351	0	0.416667	0.111111	0.15942	0.169811	0.12	0.135135	0.16129	0.5	0.5	0.307692	0.282051	0.078125	0.0952381	0.0731707	0.137255	0.5	NA	0.526316	0.25641	0.460317	0.369863	0.295775	0.265306	0.230769	0.130435	0.393939	0.176471	0.333333	0.230769	0.5	0.108696	0.15873	0.459459	0.117647	0.111111	0.268293	0.409091	0.0588235	0.225	0.35	0.276596	0.111111	0.230769
FBti0062873	1	1	1	1	1	1	1	1	1	1	1	1	1	1	NA	1	1	1	1	1	1	1	1	1	1	1	1	1	1	1	1	1	1	1	1	1	1	1	1	1	1	1	1	1	1	1	1	1	1
FBti0062874	1	1	1	1	1	1	1	1	1	1	1	1	1	1	NA	1	1	1	1	1	1	1	1	1	1	1	1	1	1	1	1	1	1	1	1	1	1	1	1	1	1	1	1	1	1	1	1	1	1
FBti0062875	1	1	1	1	1	1	1	1	1	1	1	1	1	1	NA	1	1	1	1	1	1	1	1	1	1	1	1	1	1	1	1	1	1	1	1	1	1	1	1	1	1	1	1	1	1	1	1	1	1
FBti0062876	1	1	1	1	1	1	1	1	1	1	1	1	1	1	NA	1	1	1	1	1	1	1	1	1	1	1	1	1	1	1	1	1	1	1	1	1	1	1	1	1	1	1	1	1	1	1	1	1	1
FBti0062877	1	1	1	1	1	1	1	1	1	1	1	1	1	1	NA	1	1	1	1	1	1	1	1	1	1	1	1	1	1	1	1	1	1	1	1	1	1	1	1	1	1	1	1	1	1	1	1	1	1
FBti0062879	1	1	1	1	1	1	1	1	1	1	NA	1	1	1	1	1	1	1	1	1	1	1	1	1	1	1	1	1	1	1	1	1	1	1	1	1	1	1	1	1	1	1	1	NA	1	1	NA	1	NA
FBti0062881	1	1	1	NA	1	1	NA	1	1	NA	NA	1	1	1	1	1	1	1	1	NA	NA	1	1	1	1	1	1	1	1	1	1	1	1	NA	NA	NA	1	1	1	NA	1	1	1	1	1	1	1	1	NA
FBti0062894	1	1	1	1	1	1	1	1	1	1	1	1	1	1	NA	1	1	1	1	1	1	1	1	1	1	1	1	1	1	1	1	1	1	1	1	1	1	1	1	1	1	1	1	1	1	1	1	1	1
FBti0062895	0.992188	1	1	1	1	1	1	1	1	1	1	1	0.904762	1	1	NA	1	1	1	1	1	1	1	1	1	1	1	1	1	1	1	1	1	1	NA	1	1	1	1	1	1	1	1	1	1	0.882353	1	NA	1
FBti0062910	1	1	1	1	1	1	1	1	1	1	1	1	1	1	1	1	1	1	1	1	1	1	1	1	1	1	1	1	1	1	1	1	1	1	1	1	1	1	1	1	1	1	1	1	1	1	1	1	1
FBti0062912	1	1	1	1	1	1	1	1	1	1	1	1	1	1	1	1	1	1	1	1	1	1	1	1	1	1	1	1	1	1	1	1	1	1	1	1	1	1	1	1	1	1	1	1	1	1	1	1	1
FBti0062914	1	1	1	1	1	1	1	1	1	1	1	1	1	1	NA	1	1	1	1	1	1	1	1	1	1	1	1	NA	1	1	1	1	1	1	1	1	1	1	1	1	1	1	1	1	1	1	1	1	1
FBti0062929	1	1	1	1	1	1	1	1	1	1	1	1	1	1	NA	1	1	1	1	1	NA	1	1	1	1	1	1	1	1	1	1	1	1	1	1	1	1	1	1	1	1	1	1	NA	NA	1	1	1	1
FBti0062934	1	1	1	1	1	1	1	1	1	1	1	1	1	1	1	1	1	1	1	1	1	1	1	1	1	1	1	1	1	1	1	1	1	1	1	1	1	1	1	1	1	1	1	1	1	1	1	1	1
FBti0062945	1	1	1	1	1	1	1	1	1	1	1	1	1	1	1	1	1	1	1	1	1	1	1	1	1	1	1	1	1	1	1	1	1	1	1	1	1	1	1	1	1	1	1	1	1	1	1	1	1
FBti0062946	1	1	1	1	1	1	1	1	1	1	1	1	1	1	1	1	1	1	1	1	1	1	1	1	1	1	1	1	1	1	1	1	1	1	1	1	1	1	1	1	1	1	1	1	1	1	1	NA	1
FBti0062948	1	1	1	1	1	1	1	1	1	NA	1	1	1	1	NA	1	1	1	1	1	1	1	1	1	1	1	1	1	1	1	1	1	1	1	NA	1	1	1	1	1	1	1	1	1	1	1	1	1	1
FBti0062964	1	1	1	1	1	1	1	1	1	1	1	1	1	1	1	1	1	1	1	1	1	1	1	1	1	1	1	1	1	1	1	1	1	1	1	1	1	1	1	NA	1	1	NA	1	1	NA	1	1	NA
FBti0062971	1	1	1	1	1	1	1	1	1	1	1	1	1	1	NA	1	1	1	1	1	1	1	1	1	1	1	1	NA	1	1	1	1	1	1	1	1	1	1	1	1	1	1	1	1	1	1	1	1	1
FBti0062978	1	1	1	1	1	1	1	1	1	1	1	1	1	1	1	1	1	1	1	1	1	1	1	1	1	1	1	1	1	1	1	1	1	1	1	1	1	1	1	0.857143	1	1	1	1	1	1	1	1	1
FBti0062979	1	1	1	1	1	1	1	1	1	1	1	1	1	1	1	1	1	1	1	1	1	1	1	1	1	1	1	1	1	1	1	1	1	1	1	1	1	1	1	1	1	1	1	1	1	1	1	1	1
FBti0062980	1	1	1	1	1	1	1	1	1	1	1	1	1	1	NA	1	1	1	1	1	1	1	1	1	1	1	1	1	1	1	1	1	1	1	1	1	1	1	1	1	1	1	1	1	1	1	1	1	1
FBti0062994	1	1	NA	1	1	1	1	1	1	NA	NA	1	1	1	1	1	1	1	NA	1	1	1	1	1	1	1	1	NA	NA	1	1	1	NA	1	NA	NA	1	1	1	NA	1	1	NA	NA	1	1	NA	1	NA
FBti0062998	1	1	1	1	1	1	1	1	1	1	1	1	1	1	1	1	1	1	1	1	1	1	1	1	1	1	1	NA	1	1	1	1	1	1	1	1	1	1	1	1	1	1	1	1	1	1	1	1	1
FBti0063007	0.161538	0	0.0361446	0	0.0309278	0	0	0	0	0	0.0263158	0	0	0	0.111111	0	0	0	0	0.0754717	0.0243902	0	NA	0	0	0	0	0	0.0238095	0.0420168	0	0	0.0721649	0	0	0	0	0.0206897	0.0172414	NA	0.016129	0.0188679	0.05	0	0.0327869	0.0322581	0	0.0508475	0.04
FBti0063012	1	1	1	1	1	1	1	1	1	1	1	1	1	1	NA	1	1	1	1	NA	1	1	1	1	1	1	1	1	1	1	1	1	1	1	1	1	1	1	1	1	1	1	1	1	1	1	1	1	1
FBti0063022	1	1	1	1	1	1	1	1	1	1	1	1	1	1	NA	1	1	1	1	1	1	1	1	1	1	1	1	1	1	1	1	1	1	1	1	1	1	1	1	1	1	1	1	1	1	1	1	1	1
FBti0063030	1	1	1	1	1	NA	1	1	1	1	NA	1	1	1	1	1	1	1	1	1	1	1	1	1	1	1	1	1	1	1	1	NA	1	1	1	NA	1	1	1	1	1	1	1	1	1	1	1	1	1
FBti0063031	1	1	1	1	1	1	1	1	1	1	1	1	1	1	1	1	1	1	1	1	1	1	1	1	1	1	1	1	1	1	1	1	1	1	1	1	1	1	1	1	1	1	1	1	1	1	1	1	1
FBti0063050	NA	1	1	1	1	1	1	1	NA	NA	NA	1	1	1	NA	1	1	1	1	1	1	1	1	1	1	1	1	1	1	1	1	1	1	NA	NA	NA	1	1	NA	1	1	NA	1	1	1	1	1	1	1
FBti0063051	1	1	1	1	1	NA	1	1	1	1	NA	1	1	1	1	1	1	1	1	1	1	1	1	1	1	1	1	1	1	1	1	1	1	NA	1	NA	1	1	1	1	1	1	1	1	1	1	1	1	1
FBti0063052	1	1	1	1	1	1	1	1	1	NA	1	1	1	1	1	1	1	1	1	1	1	1	1	1	1	1	1	1	1	1	1	1	1	1	1	1	1	1	1	1	1	1	1	1	1	1	1	1	NA
FBti0063057	1	1	1	1	1	1	1	1	1	1	1	1	1	1	1	1	1	1	1	1	1	1	1	1	1	1	1	1	1	1	1	1	1	1	1	1	1	1	1	1	1	1	1	1	1	1	1	1	1
FBti0063060	1	1	1	1	1	NA	1	1	1	1	NA	1	1	1	1	1	1	1	1	1	1	1	1	1	1	1	1	NA	1	1	1	1	1	1	1	1	1	1	1	1	1	1	1	1	1	1	1	1	NA
FBti0063061	1	0.708333	0.219512	0.333333	0.333333	0.636364	0.37931	0.36	0.181818	0.347826	0.375	0.310345	0.470588	0.322034	0.666667	0.217391	0.2	0.254902	0.288889	0.314286	0.317073	0.59375	0.072	0.461538	0.136364	0.21875	0.37931	0.396226	0.315789	0.266667	0.236364	0.230769	0.142857	0.466667	0.294118	0.444444	0.220339	0.22807	0.162791	0.1	0.315789	0.174603	0.183673	0.535714	0.259259	0.142857	0.183673	0.478261	0.444444
FBti0063063	1	1	1	1	1	1	1	1	1	1	1	1	1	1	1	1	1	1	1	NA	1	1	1	1	1	1	1	1	1	1	1	1	1	1	1	1	1	1	1	1	1	1	NA	1	1	1	1	1	1
FBti0063064	1	1	1	1	1	1	1	1	1	NA	1	1	1	1	1	1	1	1	1	1	1	1	1	1	1	1	1	1	1	1	1	1	1	1	1	1	1	1	1	NA	NA	1	1	1	1	1	1	1	1
FBti0063067	1	1	1	1	1	1	1	1	1	1	1	1	1	1	1	1	1	1	1	1	1	1	1	1	1	1	1	1	1	1	1	1	1	1	1	1	1	1	1	1	1	1	1	1	1	1	1	1	1
FBti0063077	1	1	1	1	1	1	1	1	1	1	1	1	1	1	NA	1	1	1	1	1	1	1	1	1	1	1	1	1	1	1	1	1	1	1	1	1	1	1	1	1	1	1	1	1	1	1	1	1	1
FBti0063079	1	1	1	1	1	1	1	1	1	1	1	1	1	1	1	1	1	1	NA	1	1	1	1	1	1	1	1	1	1	1	1	1	1	1	1	1	1	1	1	1	1	1	1	1	1	1	1	1	1
FBti0063086	1	1	1	1	1	1	1	1	1	1	NA	1	1	1	1	1	1	1	1	1	1	1	1	1	1	1	1	1	1	1	1	1	1	1	1	NA	1	1	1	1	1	1	1	1	1	1	1	1	1
FBti0063087	1	1	1	1	1	NA	1	1	NA	1	1	NA	1	1	1	NA	1	1	1	1	1	1	NA	1	NA	1	1	1	1	NA	1	1	1	NA	1	NA	1	1	1	1	1	1	1	NA	1	1	1	1	1
FBti0063103	1	1	1	1	NA	NA	1	1	1	1	1	1	1	1	NA	1	1	1	1	1	1	1	1	1	1	1	1	1	NA	1	1	1	1	1	1	1	1	1	1	NA	1	1	1	1	NA	1	1	NA	1
FBti0063104	1	1	1	1	1	1	1	1	1	1	1	1	1	1	1	1	1	1	1	1	1	1	1	1	1	1	1	1	1	1	1	1	1	1	1	1	1	1	1	1	1	1	1	1	1	1	1	1	1
FBti0063113	1	1	1	1	1	1	1	1	1	1	1	1	1	1	1	1	1	1	1	1	1	1	1	1	1	1	1	1	1	1	1	1	1	1	1	1	1	1	1	1	1	1	1	1	1	1	1	1	1
FBti0063125	0.0153846	0.392857	0.478261	0.571429	0.882353	0.322034	0.614458	0.310345	0.428571	0.571429	0.375	0.363636	0.578947	0.444444	0.777778	0.5	0.44	0.333333	0.5	0.176471	0.2	0.65625	0.0983607	0.71875	0.243243	0.458333	0.785714	0.632653	0.217391	0.28	0.285714	0.16129	0.485714	0.428571	0.538462	0.230769	0.310345	0.411765	0.612903	0.481481	0.142857	0.454545	0.571429	0.294118	0.68	0.714286	0.84	0.44	0.391304
FBti0063126	1	1	1	1	1	1	1	1	1	1	1	1	1	1	1	1	1	1	1	1	1	1	1	1	1	1	1	1	1	1	1	1	1	1	1	1	1	1	1	1	1	1	1	1	1	1	1	1	1
FBti0063127	1	1	1	1	1	1	1	1	1	1	1	1	1	1	1	1	1	1	1	1	1	1	1	1	1	1	1	1	1	1	1	1	1	1	1	1	1	1	1	1	1	1	1	1	1	1	1	1	1
FBti0063136	1	1	NA	NA	NA	NA	1	1	1	NA	NA	NA	1	1	NA	1	NA	NA	NA	NA	NA	1	NA	1	NA	1	1	1	NA	1	NA	NA	NA	NA	1	NA	1	1	1	NA	NA	1	NA	NA	1	NA	1	1	1
FBti0063146	1	1	1	1	1	1	1	1	1	1	1	1	1	1	NA	1	1	1	1	1	1	1	1	1	1	1	1	1	1	1	1	1	1	NA	1	1	1	1	1	1	1	1	1	1	1	1	1	1	1
FBti0063150	1	1	1	1	1	1	1	1	1	1	1	1	1	1	1	1	1	1	1	1	1	1	1	1	1	1	1	1	1	1	1	1	1	1	1	1	1	1	1	1	1	1	1	1	1	1	1	1	NA
FBti0063188	1	1	1	1	1	1	1	1	1	1	1	1	1	1	NA	1	1	1	1	1	1	1	1	1	1	1	1	1	1	1	1	1	1	1	1	1	1	1	1	1	1	1	1	1	1	1	1	1	1
FBti0063191	1	1	1	1	1	1	1	1	1	1	1	1	1	1	NA	1	1	1	1	1	1	1	1	1	1	1	1	1	1	1	1	1	1	1	1	1	1	1	1	1	1	1	1	1	1	1	1	1	1
FBti0063214	1	1	1	1	1	1	1	1	1	1	1	1	1	1	1	1	1	1	1	1	1	1	1	1	1	1	1	1	1	1	1	1	1	1	1	1	1	1	1	1	1	1	1	1	1	1	1	1	1
FBti0063216	1	1	1	1	1	1	1	1	1	1	1	1	1	1	NA	1	1	1	1	1	1	1	1	1	1	1	1	1	1	1	1	1	1	1	1	1	1	1	1	1	1	1	1	1	1	1	1	1	1
FBti0063223	1	1	1	1	NA	1	1	1	1	1	1	1	1	1	1	1	1	1	1	1	1	1	1	1	1	1	NA	NA	1	1	1	1	1	1	1	1	1	1	1	1	1	1	1	1	1	1	1	1	1
FBti0063229	1	1	1	1	1	1	1	1	1	1	1	1	1	1	1	1	1	1	1	1	1	1	1	1	1	1	1	1	1	1	1	1	1	1	1	1	1	1	1	1	1	1	1	1	1	1	1	1	1
FBti0063234	1	1	1	1	1	1	1	1	1	1	1	1	1	1	1	1	1	1	1	1	1	1	1	1	1	1	1	1	1	1	1	1	1	1	1	1	1	1	1	1	1	1	1	1	1	1	1	1	1
FBti0063237	1	1	1	1	1	1	1	1	1	1	1	1	1	1	1	1	1	1	1	1	1	1	1	1	1	1	1	1	1	1	1	1	1	1	1	1	1	1	1	1	1	1	1	1	1	1	1	1	1
FBti0063239	1	1	1	1	1	1	1	1	1	1	1	1	1	1	1	1	1	1	1	1	1	1	1	1	1	1	1	1	1	1	1	1	1	1	1	1	1	1	1	1	1	1	1	1	1	1	1	1	1
FBti0063247	1	1	1	1	1	1	1	1	1	1	1	1	1	1	1	1	1	1	1	1	1	1	1	1	1	1	1	1	1	1	1	1	1	1	1	1	1	1	1	1	1	1	1	1	1	1	1	1	NA
FBti0063255	1	1	1	1	1	1	1	1	1	1	1	1	1	1	1	1	1	1	1	1	1	1	1	1	1	1	1	1	1	1	1	1	1	1	1	1	1	1	1	1	1	1	1	1	1	1	1	1	1
FBti0063256	0.991803	1	1	1	1	1	1	1	1	1	1	1	1	1	NA	1	1	1	1	1	1	1	1	1	1	1	1	1	1	1	1	1	1	1	1	1	1	1	1	1	1	1	1	1	1	1	1	1	1
FBti0063257	1	1	1	1	1	1	1	1	NA	1	NA	1	1	1	NA	1	1	1	1	NA	1	1	1	1	1	1	1	1	1	1	1	1	1	NA	NA	NA	1	1	1	1	1	1	1	1	1	1	1	NA	NA
FBti0063259	1	1	1	1	NA	1	1	NA	1	1	NA	NA	1	NA	NA	NA	1	NA	NA	1	NA	1	1	1	1	1	NA	1	NA	1	NA	NA	NA	NA	NA	NA	1	NA	NA	NA	NA	1	1	NA	1	NA	NA	1	1
FBti0063260	1	1	1	1	1	1	1	1	NA	NA	1	1	1	1	NA	1	1	1	1	1	NA	1	1	1	1	1	1	1	1	1	1	1	1	1	1	NA	1	1	1	1	1	1	1	1	1	1	1	1	1
FBti0063263	1	1	1	1	1	1	1	1	1	1	1	1	1	1	NA	1	1	1	1	1	1	1	1	1	1	1	1	1	1	1	1	1	1	1	1	1	1	1	1	1	1	1	1	1	1	1	1	1	1
FBti0063265	1	1	1	1	1	1	1	1	1	1	1	NA	1	1	NA	1	1	1	1	1	1	1	1	1	1	1	1	1	1	NA	1	1	1	1	NA	1	1	1	1	NA	NA	NA	1	1	1	1	NA	1	NA
FBti0063268	1	1	1	1	1	1	1	1	1	1	1	1	1	1	NA	1	1	1	1	1	1	1	1	1	1	1	1	1	1	1	1	1	1	1	1	1	1	1	1	1	1	1	1	1	1	1	1	1	1
FBti0063276	1	1	1	1	1	1	1	1	1	1	1	1	1	1	1	1	1	1	1	1	1	1	1	1	1	1	1	1	1	1	1	1	1	1	1	1	1	1	1	1	1	1	1	1	1	1	1	1	1
FBti0063290	1	1	1	1	1	1	1	1	1	1	1	1	1	1	1	1	1	1	1	1	1	1	1	1	1	1	1	1	1	1	1	1	1	1	1	1	1	1	1	1	1	1	1	1	1	1	1	1	1
FBti0063295	1	1	1	1	1	1	1	1	1	1	1	1	1	1	NA	1	1	1	1	1	1	1	1	1	1	1	1	1	1	1	1	1	1	1	1	1	1	1	1	1	1	1	1	1	1	1	NA	1	1
FBti0063300	1	1	1	1	1	NA	1	1	1	1	1	1	1	1	1	1	1	1	1	1	1	1	1	1	1	1	1	1	1	1	1	1	1	1	1	1	1	1	1	1	1	1	1	1	1	1	1	1	1
FBti0063301	1	0.966667	1	1	1	NA	1	1	1	1	1	1	1	1	1	1	1	1	1	1	1	0.96875	0.892857	0.973684	1	1	1	1	1	1	1	0.962963	1	1	1	1	1	0.957447	1	1	1	1	1	1	1	1	1	1	1
FBti0063308	1	1	1	1	1	1	1	1	1	1	1	1	1	1	1	1	1	1	1	1	1	1	1	1	1	1	1	1	1	1	1	1	1	1	1	1	1	1	1	1	1	1	1	NA	1	1	1	1	1
FBti0063311	1	1	1	1	1	1	1	1	1	1	1	1	1	1	1	1	1	1	1	1	1	1	1	1	1	1	1	1	1	1	1	1	1	NA	1	1	1	1	1	1	1	1	1	1	1	1	1	1	1
FBti0063315	1	1	1	1	1	1	1	1	1	1	1	1	1	1	1	1	1	1	1	1	1	1	1	1	1	1	1	1	1	1	1	1	1	1	1	1	1	1	1	1	1	1	1	1	1	1	1	1	1
FBti0063317	1	1	NA	1	NA	1	1	1	1	NA	NA	1	1	1	NA	NA	1	1	1	1	1	1	1	1	1	1	1	1	1	1	NA	1	1	1	NA	NA	1	1	1	NA	1	1	1	1	1	1	1	NA	NA
FBti0063333	1	1	1	1	1	1	1	1	1	1	1	1	1	1	NA	1	1	1	1	1	1	1	1	1	1	1	1	1	1	1	1	1	1	1	NA	1	1	1	1	1	1	1	1	1	1	1	1	1	1
FBti0063347	1	1	1	1	1	1	1	1	1	1	1	1	1	1	NA	1	1	1	1	1	1	1	1	1	1	1	1	1	1	1	1	1	1	1	1	1	1	1	1	1	1	1	1	NA	1	1	1	1	1
FBti0063352	0.5	0.5	0.621622	0.72973	0.473684	0	0.405405	0.295455	0.276596	0.44186	0.473684	0.395349	0.235294	0.491525	0.5	0.607143	0.407407	0.301205	0.301587	0.318182	0.22449	0.5	NA	0.473684	0.216216	0.569231	0.421053	0.354167	0.301587	0.354839	0.351351	0.247863	0.464789	0.675676	0.411765	0.6875	0.428571	0.42029	0.661538	0.333333	0.28125	0.5	0.4	0.217391	0.217391	0.481481	0.392857	0.490909	0.471698
FBti0063362	1	1	1	1	1	NA	1	1	1	1	1	1	1	1	1	1	1	1	1	1	1	1	1	1	1	1	1	1	1	1	1	1	1	1	1	1	1	1	1	1	1	1	1	1	1	1	1	1	1
FBti0063369	1	1	1	1	1	1	1	1	1	1	1	1	1	1	1	1	1	1	1	1	1	1	1	1	1	1	1	1	1	1	1	1	1	1	1	1	1	1	1	1	1	1	1	1	1	1	1	1	NA
FBti0063434	1	1	1	1	1	1	1	1	1	1	1	1	1	1	1	1	1	1	1	1	1	1	1	1	1	1	1	1	1	1	1	1	1	1	1	1	1	1	1	1	1	1	1	1	1	1	1	1	1
FBti0063442	1	1	1	1	1	1	1	1	1	1	1	1	1	1	1	1	1	1	1	1	1	1	1	1	1	1	1	1	1	1	1	1	1	1	1	1	1	1	1	1	1	1	1	1	1	1	1	1	1
FBti0063443	1	1	1	1	1	1	1	1	1	1	NA	1	1	1	1	1	1	1	1	1	1	1	1	1	1	1	1	NA	1	1	1	1	1	1	1	1	1	1	1	1	1	1	1	1	1	1	1	NA	1
FBti0063451	1	1	1	1	1	1	1	1	1	1	1	1	1	1	1	1	1	1	1	1	1	1	1	1	1	1	1	1	1	1	1	1	1	1	1	1	1	1	1	1	1	1	1	1	1	1	1	1	1
FBti0063452	1	1	1	1	1	1	1	1	1	NA	NA	1	1	1	1	1	1	1	1	1	1	1	1	1	1	1	1	1	1	1	1	1	1	1	NA	1	1	1	1	1	1	1	1	1	1	1	1	1	NA
FBti0063471	1	1	1	1	1	1	1	1	1	1	1	1	1	1	1	1	1	1	1	1	1	1	1	1	1	1	1	1	1	1	1	1	1	1	1	1	1	1	1	1	1	1	1	1	1	1	1	1	1
FBti0063500	1	1	1	1	1	1	1	1	1	1	1	1	1	1	1	1	1	1	1	1	1	1	1	1	1	1	1	1	1	1	1	1	1	1	1	1	1	1	1	1	1	1	1	1	1	1	1	1	1
FBti0063502	1	1	1	1	1	1	1	1	1	1	1	1	1	1	1	1	1	1	1	1	1	1	1	1	1	1	1	1	1	1	1	1	1	1	1	1	1	1	1	1	1	1	1	1	1	1	1	1	1
FBti0063516	1	1	1	1	1	NA	1	1	1	1	1	1	1	1	1	1	1	1	1	1	1	1	1	1	1	1	1	1	1	1	1	1	1	1	1	1	1	1	1	1	1	1	1	1	1	1	1	1	NA
FBti0063519	1	1	1	1	1	1	1	1	1	1	NA	1	1	1	1	1	1	1	1	1	1	1	1	1	1	1	1	1	1	1	1	1	1	1	1	1	1	1	1	1	1	1	1	1	1	1	1	1	1
FBti0063523	1	1	1	1	1	1	1	1	1	1	1	1	1	1	1	1	1	1	1	1	1	1	1	1	1	1	1	1	1	1	1	1	1	1	1	1	1	1	1	1	1	1	1	1	1	1	1	NA	NA
FBti0063530	1	1	1	1	1	1	1	1	1	1	1	1	1	1	1	1	1	1	1	1	1	1	1	1	1	1	1	1	1	1	NA	1	1	1	1	1	1	1	1	1	1	1	1	1	1	1	1	1	1
FBti0063534	1	1	1	1	1	1	1	1	1	1	1	1	1	1	1	1	1	1	1	1	1	1	1	1	1	1	1	1	1	1	1	1	1	1	1	1	1	1	1	1	1	1	1	1	1	1	1	1	1
FBti0063535	1	1	1	1	1	1	1	1	1	1	1	1	1	1	1	1	1	1	1	1	1	1	1	1	1	1	1	1	1	1	1	1	1	1	1	1	1	1	1	1	1	1	1	1	1	1	1	1	1
FBti0063536	1	1	1	1	1	1	1	1	1	1	1	1	1	1	NA	1	1	NA	NA	1	NA	1	1	1	1	1	1	1	1	1	1	1	1	NA	1	1	1	1	NA	1	1	1	1	1	1	NA	1	NA	1
FBti0063538	1	1	1	1	1	1	1	1	1	1	1	1	1	1	NA	1	1	1	1	1	1	1	1	1	1	1	1	1	1	1	1	1	1	1	1	1	1	1	1	1	1	1	1	1	1	1	1	1	1
FBti0063548	1	1	NA	1	NA	1	1	1	NA	NA	NA	NA	1	1	NA	NA	1	1	1	1	NA	1	1	1	1	1	1	1	1	NA	1	1	1	NA	1	1	1	1	1	1	1	1	1	1	1	1	1	1	1
FBti0063555	1	1	1	1	1	1	1	1	1	1	1	1	1	1	1	1	1	1	1	1	1	1	1	1	1	1	1	1	1	1	1	1	1	1	1	1	1	1	1	1	1	1	1	1	1	1	1	1	1
FBti0063556	1	1	1	1	1	1	1	1	1	1	1	1	1	1	1	1	1	1	1	1	1	1	1	1	1	1	1	1	1	1	1	1	1	1	1	1	1	1	1	1	1	1	1	1	1	1	1	1	1
FBti0063589	1	1	1	1	1	NA	1	1	1	1	1	1	1	1	1	1	1	1	1	1	1	1	1	1	1	1	1	1	1	NA	1	1	1	1	1	NA	1	1	1	NA	1	1	1	1	1	1	NA	1	NA
FBti0063618	1	1	1	1	1	1	1	1	1	1	1	1	1	1	1	1	1	1	1	1	1	1	1	1	1	1	1	1	1	1	1	1	1	1	1	1	1	1	1	1	1	1	1	1	1	1	1	1	1
FBti0063672	NA	1	1	1	1	1	1	1	1	1	NA	1	1	1	NA	1	1	1	1	1	1	NA	1	1	1	1	1	1	1	1	1	1	1	1	NA	1	1	1	1	1	NA	1	1	1	NA	NA	1	1	1
FBti0063675	1	1	1	1	1	1	1	1	1	1	1	1	1	1	NA	1	1	1	1	1	1	1	1	1	1	1	1	1	1	1	1	1	1	1	1	1	1	1	1	1	1	1	1	1	1	1	1	1	1
FBti0063678	1	1	1	1	1	1	1	1	1	1	NA	1	1	1	1	1	1	1	1	1	1	1	1	1	1	1	1	1	1	1	1	1	1	1	1	1	1	1	1	1	1	1	1	1	1	1	1	1	1
FBti0063688	1	1	1	1	1	1	1	1	1	1	1	1	1	1	NA	1	1	1	1	1	1	1	1	1	1	1	1	1	1	1	1	1	1	1	1	1	1	1	1	1	1	1	1	1	1	1	1	1	1
FBti0063689	1	1	1	1	1	1	1	1	1	1	1	1	1	1	NA	1	1	1	1	1	1	1	1	1	1	1	1	1	1	1	1	1	1	1	1	1	1	1	1	1	1	1	1	1	1	1	1	1	1
FBti0063690	1	1	1	1	1	1	1	1	1	1	1	1	1	1	NA	1	1	1	1	1	1	1	1	1	1	1	1	1	1	1	1	1	1	1	1	1	1	1	1	1	1	1	1	1	1	1	1	1	1
FBti0063697	1	1	1	1	1	1	NA	1	1	1	1	1	1	1	NA	1	1	1	1	1	1	1	1	1	1	1	1	1	1	1	1	1	1	1	1	1	1	1	1	1	1	1	1	1	1	1	1	1	1
FBti0063712	1	1	1	1	1	1	1	1	1	1	1	1	1	1	1	1	1	1	1	1	1	1	1	1	1	1	1	1	1	1	1	1	1	1	1	1	1	1	1	1	1	1	1	1	1	1	1	1	1
FBti0063720	0.0258621	0	0	0	0	0	0	0.12	0	0	0.25	0	NA	0	0.0555556	0.5	0	0	NA	0	0	0	0	0	0	0	0	0	0.1	0.0666667	0	0	0.2	0	0	0	0	0	0	0	0	0	0.428571	0	0	0	0	0.4	0.230769
FBti0063722	1	1	1	1	1	1	1	1	1	1	1	1	1	1	NA	1	1	1	1	1	1	1	1	1	1	1	1	1	1	1	1	1	1	1	1	1	1	1	1	1	1	1	1	1	1	1	1	1	1
FBti0063728	1	1	1	1	1	1	1	1	1	1	1	1	1	1	1	1	1	1	1	1	1	1	1	1	1	1	1	1	1	1	1	1	1	1	1	1	1	1	1	1	1	1	1	1	1	1	1	1	1
FBti0063729	1	1	1	1	1	1	1	1	1	1	1	1	1	1	1	1	1	1	1	1	1	1	1	1	1	1	1	1	1	1	1	1	1	1	1	1	1	1	1	1	1	1	1	1	1	1	1	1	1
FBti0063739	1	1	1	1	1	1	1	1	NA	1	1	NA	1	1	1	1	1	1	1	1	1	1	1	1	1	1	1	1	NA	1	1	1	1	1	NA	1	1	1	1	1	1	1	1	NA	1	1	NA	1	1
FBti0063740	1	1	1	1	NA	1	1	1	1	1	NA	1	1	NA	1	NA	1	1	1	1	1	1	1	1	1	1	1	1	1	NA	1	1	1	NA	NA	1	NA	1	1	1	1	1	NA	1	1	1	1	1	1
FBti0063743	1	1	1	1	1	1	1	1	1	1	1	1	1	1	1	1	1	1	1	1	1	1	1	1	1	1	1	1	1	1	1	1	1	1	1	1	1	1	1	1	1	1	1	1	1	1	1	NA	1
FBti0063744	1	1	1	1	1	1	1	1	1	1	1	1	1	1	1	1	1	1	1	1	1	1	1	1	1	1	1	1	1	1	1	1	1	1	1	1	1	1	1	1	1	1	1	1	1	1	1	1	1
FBti0063747	1	NA	1	1	NA	1	1	NA	NA	NA	NA	NA	NA	1	NA	NA	1	1	1	NA	NA	NA	NA	NA	NA	1	1	1	NA	1	NA	1	1	1	NA	NA	NA	NA	NA	1	NA	NA	NA	NA	1	1	1	1	NA
FBti0063749	0	NA	0.375	0.363636	0.333333	0.0344828	0.125	0	0.142857	0	0.166667	0.176471	0.142857	0.333333	NA	0.2	0.125	0	0	0.222222	0.133333	0.107143	NA	0	0	0.461538	0.0545455	0.176471	0	0.1875	0	0.0555556	0	0.333333	0.285714	0.2	0.160494	0.045045	0	0	0.277778	0.368421	0.368421	0.185185	0.12	0.222222	0.411765	0.259259	0.272727
FBti0063751	1	1	1	NA	1	1	1	NA	NA	NA	NA	1	1	NA	NA	NA	1	NA	NA	NA	1	1	1	1	1	1	1	1	1	NA	NA	1	1	NA	NA	NA	1	1	1	1	1	1	1	1	1	NA	1	NA	NA
FBti0063753	1	1	1	1	1	1	1	1	1	1	1	1	1	1	NA	1	1	1	1	1	1	1	1	1	1	1	1	1	1	1	1	1	1	1	1	1	1	1	1	1	1	1	1	1	1	1	1	1	1
FBti0063754	1	1	NA	NA	1	NA	1	1	1	1	NA	NA	NA	1	NA	NA	1	NA	1	NA	NA	1	1	1	1	1	1	1	NA	1	NA	1	NA	NA	1	1	1	1	1	1	1	1	NA	NA	1	NA	NA	NA	NA
FBti0063757	1	1	NA	1	1	1	1	NA	NA	1	NA	1	1	1	NA	1	1	1	NA	1	1	1	1	1	1	1	1	1	NA	1	1	1	1	NA	NA	1	1	1	1	1	1	1	1	1	1	1	1	1	NA
FBti0063758	1	1	1	1	1	1	1	1	1	1	1	1	1	1	1	1	1	1	1	1	1	1	1	1	1	1	1	1	1	1	1	1	1	1	1	1	1	1	1	1	1	1	1	1	1	1	1	1	1
FBti0063759	1	1	1	1	1	1	1	1	1	1	1	1	1	1	1	1	1	1	1	1	1	1	1	1	1	1	1	1	1	1	1	1	1	1	NA	1	1	1	1	1	1	1	1	1	1	1	1	1	1
FBti0063767	1	1	1	1	1	1	1	1	1	1	1	1	1	1	NA	1	1	1	1	1	1	1	1	1	1	1	1	1	1	1	1	1	1	NA	NA	1	1	1	1	1	1	1	1	1	1	1	1	1	1
FBti0063779	1	1	1	1	1	1	1	1	1	1	NA	1	1	1	1	1	1	1	1	1	1	1	1	1	1	1	1	1	1	1	1	1	1	NA	NA	1	1	1	1	1	1	1	1	1	1	1	1	1	1
FBti0063780	1	1	1	1	1	NA	1	1	1	1	1	1	1	1	1	1	1	1	1	1	1	1	1	1	1	1	1	1	1	1	1	1	1	1	1	1	1	1	1	1	1	1	1	1	1	1	1	1	1
FBti0063783	1	1	1	1	1	1	1	1	1	1	1	1	1	1	NA	1	1	1	1	1	1	1	1	1	1	1	1	1	1	1	1	1	1	1	1	1	1	1	1	1	1	1	1	1	1	1	1	1	1
FBti0063800	1	1	1	1	1	1	1	1	1	1	1	1	1	1	NA	1	1	1	1	1	1	1	1	1	1	1	1	1	1	1	1	1	1	1	1	1	1	1	1	1	1	1	1	1	1	1	1	1	1
FBti0063801	1	1	1	1	1	1	1	1	1	1	1	1	1	1	NA	1	1	1	1	1	1	1	1	1	1	1	1	1	1	1	1	1	1	1	1	1	1	1	1	1	1	1	1	1	1	1	1	1	1
FBti0063807	1	1	1	1	1	1	1	1	1	1	NA	1	1	1	NA	1	1	1	1	1	1	1	1	1	1	1	1	1	1	1	1	1	1	1	1	1	1	1	1	NA	1	1	1	1	1	1	1	1	NA
FBti0063818	1	1	1	1	1	1	1	1	1	1	1	1	1	1	1	1	1	1	1	1	1	1	1	1	1	1	1	1	1	1	1	1	1	1	1	1	1	1	1	1	1	1	1	1	1	1	1	1	1
FBti0063829	1	1	1	1	1	1	1	1	1	1	1	1	1	1	NA	1	1	1	1	1	1	1	1	1	1	1	1	1	1	1	1	1	1	1	1	1	1	1	1	1	1	1	1	1	1	1	1	1	1
FBti0063868	1	1	1	1	1	1	1	1	1	1	1	1	1	1	1	1	1	1	1	1	1	1	1	1	1	1	1	NA	1	1	1	1	1	1	1	1	1	1	1	1	1	1	1	1	1	1	1	1	1
FBti0063885	1	1	1	1	1	1	1	1	1	1	1	1	1	1	NA	1	1	1	1	1	1	1	1	1	1	1	1	1	1	1	1	1	1	1	1	1	1	1	1	1	1	1	1	1	1	1	1	1	1
FBti0063889	1	1	1	1	1	1	1	1	1	1	1	1	1	1	1	1	1	1	1	1	1	1	1	1	1	1	1	1	1	1	1	1	1	1	1	1	1	1	1	1	1	1	1	1	1	1	1	1	1
FBti0063922	1	1	1	NA	1	1	1	1	1	NA	1	1	1	1	1	NA	1	1	1	NA	1	1	1	1	1	1	1	1	NA	1	1	NA	1	1	NA	NA	1	1	1	NA	1	NA	1	NA	1	1	1	1	1
FBti0063924	1	1	1	1	1	NA	1	1	1	1	1	NA	1	1	NA	1	1	1	1	1	1	1	NA	NA	1	1	1	1	1	NA	1	NA	1	NA	NA	NA	NA	1	1	NA	NA	1	1	NA	1	1	1	1	1
FBti0063925	1	NA	NA	1	NA	1	1	NA	NA	1	NA	NA	1	NA	1	1	1	NA	NA	NA	NA	1	NA	1	NA	1	NA	1	NA	NA	NA	1	1	NA	NA	NA	1	1	NA	1	NA	NA	NA	1	NA	1	1	NA	NA
FBti0063938	1	1	1	NA	NA	1	1	1	NA	1	NA	NA	NA	1	1	NA	NA	NA	NA	NA	NA	1	NA	1	NA	1	1	1	1	1	1	1	1	NA	NA	NA	NA	NA	1	1	NA	NA	NA	NA	NA	NA	1	NA	NA
FBti0063941	1	1	1	1	1	1	1	1	NA	1	1	1	1	1	1	1	1	1	1	1	1	1	1	1	1	1	1	1	1	1	NA	1	1	1	1	1	1	1	1	1	NA	1	1	1	1	1	1	1	1
FBti0063942	1	1	1	1	1	1	1	1	1	1	1	1	1	1	1	1	1	1	1	1	1	1	1	1	1	1	1	1	1	1	1	1	1	1	1	1	1	1	1	1	1	1	1	1	1	1	1	1	1
FBti0063947	1	1	1	1	1	1	1	1	NA	1	NA	1	1	1	1	1	1	1	1	NA	1	1	1	1	1	1	1	1	1	1	1	1	1	NA	1	NA	1	1	1	1	1	1	NA	NA	1	1	1	1	1
FBti0063955	1	1	1	1	1	1	1	1	1	1	1	1	1	1	1	1	1	1	NA	1	1	1	1	1	1	NA	1	NA	1	NA	1	1	1	1	NA	NA	1	1	1	1	1	1	NA	1	1	1	1	NA	NA
FBti0063957	1	1	NA	1	1	1	1	1	1	1	1	1	1	1	1	1	1	1	1	1	1	1	1	1	1	1	1	1	1	1	1	1	1	1	1	1	1	1	1	1	1	1	1	1	1	1	1	1	1
FBti0063958	0.992424	1	1	1	1	1	1	1	1	1	1	1	1	1	0.944444	1	1	1	1	1	1	1	1	1	1	1	1	1	1	1	1	1	1	1	1	1	1	1	1	1	1	1	1	1	1	1	1	1	1
FBti0063961	1	1	NA	NA	NA	1	1	NA	NA	NA	NA	1	NA	1	1	NA	NA	NA	NA	1	NA	1	1	1	NA	1	1	1	NA	NA	1	1	NA	NA	NA	NA	NA	1	1	NA	NA	NA	1	NA	NA	NA	NA	NA	NA
FBti0063964	1	1	1	1	1	1	1	1	1	1	1	1	1	1	1	1	1	1	1	1	1	1	1	1	1	1	1	1	1	1	1	1	1	1	1	1	1	1	1	1	1	1	1	1	1	1	1	1	1
FBti0063969	1	1	1	1	1	1	1	1	1	1	1	1	1	1	1	1	1	1	1	1	1	1	1	1	1	1	1	1	1	1	1	1	1	1	1	1	1	1	1	1	1	1	1	1	1	1	1	1	1
FBti0063994	1	1	1	1	1	1	1	1	1	1	1	1	1	1	1	1	1	1	1	1	1	1	1	1	1	1	1	1	1	1	1	1	1	1	1	1	1	1	1	1	1	1	1	1	1	1	1	1	1
FBti0063996	1	1	1	1	1	1	1	1	1	1	1	1	1	1	1	1	1	1	1	1	1	1	1	1	1	1	1	1	1	1	1	1	1	1	1	1	1	1	1	1	1	1	1	1	1	1	1	1	NA
FBti0064029	1	1	NA	NA	NA	1	1	1	1	1	NA	NA	1	1	NA	1	1	1	1	1	1	1	1	1	1	1	1	1	1	NA	1	1	1	NA	NA	NA	1	1	1	NA	1	1	1	NA	1	1	1	NA	NA
FBti0064030	1	1	1	1	1	1	1	1	1	1	1	1	1	1	1	1	1	1	1	1	1	1	1	1	1	1	1	1	1	1	1	1	1	1	1	1	1	1	1	1	1	1	1	1	1	1	1	1	1
FBti0064031	1	1	1	1	1	NA	1	1	1	1	1	1	1	1	NA	1	1	1	1	1	1	1	1	1	1	NA	1	1	NA	1	NA	1	1	NA	1	1	1	1	1	1	1	1	1	1	1	1	1	NA	1
FBti0064037	1	1	1	1	1	1	1	1	1	1	1	1	1	1	1	1	1	1	1	1	1	1	0.913043	1	1	1	1	1	0.809524	0.913043	1	1	1	1	0.875	1	1	1	1	1	1	1	1	1	1	1	1	1	1
FBti0064056	1	1	1	1	1	1	1	1	1	1	1	1	1	1	1	1	1	1	1	1	1	1	1	1	1	1	1	1	1	1	1	1	1	1	1	1	1	1	1	1	1	1	1	1	1	1	1	1	1
FBti0064067	1	1	NA	NA	NA	1	1	1	1	NA	NA	NA	1	1	NA	NA	NA	1	NA	1	NA	1	1	NA	NA	1	1	1	1	1	1	1	NA	NA	NA	NA	1	1	NA	1	1	NA	NA	NA	1	NA	1	1	1
FBti0064081	1	1	1	1	1	1	1	1	1	1	1	1	1	1	1	1	1	1	1	1	1	1	1	1	1	1	1	NA	1	1	1	1	1	1	1	1	1	1	1	1	1	1	1	1	1	1	1	1	1
FBti0064083	1	1	1	1	1	1	1	1	NA	1	NA	NA	1	1	NA	1	1	1	1	1	NA	1	NA	1	NA	1	1	1	NA	1	1	1	1	1	1	1	NA	1	1	1	1	1	1	1	1	1	1	1	1
FBti0064097	1	1	1	1	1	1	1	1	1	1	1	1	1	1	1	1	1	1	1	1	1	1	1	1	1	1	1	1	1	1	1	1	1	1	1	1	1	1	1	1	1	1	1	1	1	1	1	1	1
FBti0064116	1	1	1	1	1	1	1	NA	1	1	NA	NA	1	1	NA	1	1	1	NA	1	1	1	NA	1	1	1	1	1	1	1	1	1	1	1	NA	1	1	1	1	1	1	1	1	1	1	1	1	1	1
FBti0064117	1	1	1	1	1	NA	1	1	1	1	NA	NA	1	1	NA	1	1	1	1	1	1	1	1	1	1	1	1	1	1	1	1	1	1	1	1	1	1	1	1	1	1	1	1	1	1	1	1	1	1
FBti0064130	1	1	1	1	1	1	1	1	1	1	1	1	1	1	1	1	1	1	1	1	1	1	1	1	1	1	1	1	1	1	1	1	1	1	1	1	1	1	1	1	1	1	1	1	1	1	1	1	1
FBti0064132	1	1	1	1	NA	NA	1	1	1	1	NA	1	NA	1	NA	1	1	NA	1	1	NA	1	1	1	NA	1	1	1	1	1	1	1	1	NA	1	NA	1	1	1	1	1	1	1	1	1	1	1	NA	NA
FBti0064133	1	1	NA	1	1	1	1	1	NA	NA	NA	NA	1	1	NA	NA	NA	1	NA	NA	NA	1	1	1	1	1	1	1	NA	NA	NA	1	1	NA	NA	NA	1	NA	1	1	1	1	1	NA	NA	1	1	1	NA
FBti0064136	1	1	NA	1	1	1	1	1	1	NA	1	1	1	1	1	1	1	1	1	1	1	1	1	1	1	1	1	1	1	1	1	1	1	1	1	1	1	1	1	1	1	1	1	1	1	1	1	1	NA
FBti0064138	1	1	1	1	1	1	1	1	1	1	NA	1	1	1	1	1	1	1	1	1	1	1	1	1	1	1	1	1	1	1	1	1	1	1	NA	1	1	1	1	1	1	1	1	1	1	1	1	NA	1
FBti0064140	1	1	1	1	1	1	1	1	1	1	1	1	1	1	1	1	1	1	1	NA	1	1	1	1	1	1	1	NA	1	1	1	1	1	1	1	1	1	1	1	1	1	1	1	1	1	1	1	1	1
FBti0064149	1	1	NA	1	1	NA	1	1	1	1	NA	1	1	1	1	1	1	1	NA	1	1	1	1	1	1	1	1	1	1	1	1	1	1	NA	NA	NA	1	1	1	1	1	1	1	NA	1	1	1	1	NA
FBti0064151	1	1	1	1	NA	1	1	1	NA	NA	NA	NA	1	1	NA	NA	1	1	1	NA	NA	1	NA	1	1	1	1	NA	1	1	1	1	1	NA	NA	1	1	1	1	1	1	1	1	NA	1	1	1	1	1
FBti0064152	1	1	NA	NA	1	1	1	NA	NA	NA	NA	1	1	1	1	1	NA	1	NA	NA	NA	0.96875	1	1	NA	1	NA	1	1	NA	1	1	1	NA	NA	NA	1	1	1	NA	NA	NA	NA	NA	1	1	NA	NA	NA
FBti0064153	1	1	1	1	1	1	1	1	1	NA	1	1	1	1	1	1	1	1	1	1	1	1	1	1	1	1	1	1	1	1	1	1	1	1	1	1	1	1	1	1	1	1	1	NA	1	1	1	1	1
FBti0064157	1	1	1	1	1	1	1	1	1	1	1	1	1	1	NA	1	1	1	1	1	1	1	1	1	1	1	1	1	1	1	1	1	1	1	1	1	1	1	1	1	1	1	1	1	1	1	1	1	1
FBti0064169	1	1	1	1	1	1	1	1	1	1	1	1	1	1	1	1	1	1	1	1	1	1	1	1	1	1	1	1	1	1	1	1	1	1	1	1	1	1	1	1	1	1	1	1	1	1	1	1	1
FBti0064173	1	1	1	1	1	1	1	1	1	1	NA	1	1	1	1	1	1	1	1	1	1	1	1	1	1	1	1	1	1	1	1	1	1	1	NA	NA	1	1	1	1	1	1	1	1	1	1	1	1	NA
FBti0064176	1	1	1	1	1	1	1	1	1	1	1	1	1	1	1	1	1	1	1	1	1	1	1	1	1	1	1	1	1	1	1	1	1	1	1	1	1	1	1	1	1	1	1	1	1	1	1	1	1
FBti0064183	1	1	1	1	1	1	1	1	1	1	1	1	1	1	1	1	1	1	1	1	1	1	1	1	1	1	1	1	1	1	1	1	1	1	1	1	1	1	1	1	1	1	1	1	1	1	1	1	1
FBti0064217	1	1	1	NA	1	1	1	1	1	1	NA	NA	1	1	1	1	1	1	1	1	1	1	1	1	NA	1	1	1	1	NA	1	1	1	1	NA	1	1	1	1	1	1	1	1	1	1	1	1	1	NA
FBti0064218	1	1	1	1	1	NA	1	1	1	1	1	1	1	1	NA	1	1	1	1	1	1	1	1	1	1	1	NA	1	1	1	1	1	1	1	1	NA	1	1	1	1	1	1	1	1	1	1	1	1	1
FBti0064231	1	1	1	1	1	1	1	1	NA	1	NA	NA	1	1	1	1	1	1	1	1	1	1	1	1	1	1	1	1	1	1	1	1	1	1	NA	1	1	1	1	1	1	1	1	NA	1	1	1	1	1
FBti0064232	1	1	1	1	1	1	1	1	1	1	NA	1	1	1	1	1	1	1	1	1	1	1	1	1	1	1	1	NA	1	1	1	1	1	1	1	1	1	1	1	1	1	1	1	1	1	1	1	1	NA
FBti0064246	1	1	1	1	1	1	1	1	1	1	1	1	1	1	NA	1	1	1	1	1	1	1	1	1	1	1	1	1	1	1	1	1	1	1	1	1	1	1	1	1	1	1	1	1	1	1	1	1	1
FBti0064250	1	1	1	1	1	1	1	1	1	1	1	1	1	1	NA	1	1	1	1	1	1	1	1	1	1	1	1	1	1	1	1	1	1	1	1	1	1	1	1	1	1	1	1	1	1	1	1	1	1
FBti0064253	0.938462	1	1	1	1	1	1	1	0.571429	1	1	1	1	1	NA	1	1	0.655172	NA	0.647059	0.8	1	1	1	1	1	1	1	1	1	1	1	1	1	1	NA	1	1	1	1	1	1	1	1	1	1	1	1	1
FBti0064254	1	1	1	1	1	NA	1	1	1	1	1	1	1	1	NA	1	1	1	1	1	1	1	1	1	1	1	1	1	1	1	1	1	1	1	1	1	1	1	1	1	1	1	1	1	1	1	1	1	1
FBti0064257	1	1	1	1	1	1	1	1	1	1	1	NA	1	1	NA	1	1	1	1	1	1	1	1	1	1	1	1	1	1	1	1	1	1	1	1	1	1	1	1	1	1	1	1	NA	1	1	1	1	1
FBti0064268	0.0833333	0	0.178571	0	0	0	0	0.0243902	0	0.0416667	0.153846	0	0.0277778	0.0697674	0.111111	0	0	0.0512821	0	0	0	0	NA	0	0.102564	0.0526316	0	0	0.0652174	0.0816327	0.0666667	0	0.0526316	0	0.1	NA	0.133333	0.047619	0.0714286	0.0769231	0.0333333	0.0333333	0.103448	0	0	0	0	0.0384615	0.0714286
FBti0064285	1	1	1	1	1	1	1	1	1	1	1	1	1	1	1	1	1	1	1	1	1	1	1	1	1	1	1	1	1	1	1	1	1	1	1	1	1	1	1	1	1	1	1	1	1	1	1	1	1
FBti0064286	1	1	1	1	1	1	1	1	1	1	1	1	1	1	NA	1	1	1	1	1	1	1	1	1	1	1	1	1	1	1	1	1	1	1	1	1	1	1	1	1	1	1	1	1	1	1	1	1	1
FBti0064309	1	1	1	1	1	1	1	1	1	1	1	1	1	1	1	1	1	1	1	1	1	1	1	1	1	1	1	1	1	1	1	1	1	1	1	1	1	1	1	1	1	1	1	1	1	1	1	1	1
FBti0064310	1	1	1	1	1	1	1	1	1	1	1	1	1	1	1	1	1	1	1	1	1	1	1	1	1	1	1	1	1	1	1	1	1	1	1	1	1	1	1	1	1	1	1	1	1	1	1	1	1
FBti0064311	1	1	1	1	1	1	1	1	1	1	1	1	1	1	NA	1	1	1	1	1	1	1	1	1	1	1	1	1	1	1	1	1	1	1	1	1	1	1	1	1	1	1	1	1	1	1	1	1	1
FBti0064312	1	1	1	1	1	1	1	1	1	1	1	1	1	1	NA	1	1	1	1	1	1	1	1	1	1	1	1	1	1	1	1	1	1	1	1	1	1	1	1	1	1	1	1	1	1	1	1	1	NA
[truncated: 50 more columns]
