# Supplementary material for: Stress response, behavior, and development are shaped by transposable element-induced mutations in Drosophila
Source: PLoS Genet. 2019 Feb 12;15(2):e1007900. doi: 10.1371/journal.pgen.1007900 (PMC6372155; doi:10.1371/journal.pgen.1007900)
Supplement: S3 Table — At the top, mean and median TE Length Ratio (%) for each TE category. At the bottom, results for the Wilcoxon rank sum test and Kruskal Wallis test among different TE categories. The results are shown for All TEs (A), for onlt young TEs (B), for only old TEs (C), for only TEs of the class DNA (D), for only TEs of the class LTR (E) and for only TEs of the class non-LTR (F). (XLSX) [file pgen.1007900.s015.xlsx]

## Sheet: Table S3
S3 Table. TE Length Ratio statistics. At the top, mean and median TE Length Ratio (%) for each TE frequency category. At the bottom, results for the Wilcoxon rank sum test, and Kruskal Wallis test among different TE frequency categories. The results are shown for All TEs (A), for only young TEs (B), for only old TEs (C), for only TEs of the DNA class (D), for only TEs of the LTR class, (E) and fo…
S3. A) All TEs
TE Length Ratio	LRR	Fixed	LowFeq	AF	NA-AF	AF-OOA	OOA	HighFreq
Mean	30.7	16.2	80.4	80.4	86.8	53.7	60.7	59.3
Median	13.1	4.6	99.7	100	99.1	50.9	64.6	63.2
Wilcoxon rank sum test with continuity correction							W	p-value
All vs HighFreq							160410	8.09e-15
HighFreq vs LowFreq							34638	1.619e-08
HighFreq vs Fixed							11644	< 2.2e-16
HighFreq vs LRR							70702	< 2.2e-16
Kruskal Wallis Test							X2	p-value
AF, AF-OOA, NA-FA, OOA (HighFreq among them)							7.33	0.062 (ns.)
S3. B) Young TEs									S3. D) DNA class TEs
TE Length Ratio	LRR	Fixed	LowFeq	HighFreq	All				TE Length Ratio	LRR	Fixed	LowFeq	HighFreq	All
Mean	52.9	26.8	80.4	61.9	61				Mean	33.9	19.5	46.26	47	33.53
Median	40.9	4.4	99.7	72.4	83.3				Median	26.9	9.7	47.5	32.4	25.1
Wilcoxon rank sum test with continuity correction				W	p-value				Wilcoxon rank sum test with continuity correction				W	p-value
All vs HighFreq				93208	0.6336				All vs HighFreq				12384	0.00793
HighFreq vs LowFreq				17022	1.111e-06				HighFreq vs LowFreq				582	0.7527
HighFreq vs Fixed				10580	2.091e-09				HighFreq vs Fixed				4327	8.503e-06
HighFreq vs LRR				34754	0.004031				HighFreq vs LRR				11334	0.01273
S3. C) Old TEs									S3. E) LTR class TEs
TE Length Ratio	LRR	Fixed	LowFeq	HighFreq	All				TE Length Ratio	LRR	Fixed	LowFeq	HighFreq	All
Mean	21.7	12.9	NA	38.7	20.6				Mean	30.2	11.4	87.2	80	50.3
Median	10	4.9	NA	31.3	8.8				Median	6.8	1.8	99.9	99.9	37.5
Wilcoxon rank sum test with continuity correction				W	p-value				Wilcoxon rank sum test with continuity correction				W	p-value
All vs HighFreq				9615.5	0.02382				All vs HighFreq				19274	6.245e-10
HighFreq vs LowFreq				NA	NA				HighFreq vs LowFreq				6185	0.22
HighFreq vs Fixed				3688	0.0003362				HighFreq vs Fixed				4745	2.2e-16
HighFreq vs LRR				11199	0.05433				HighFreq vs LRR				25658	2.2e-16
									S3. F) non-LTR class TEs
									TE Length Ratio	LRR	Fixed	LowFeq	HighFreq	All
									Mean	27.4	15.4	72	48.4	34.1
									Median	13	3.2	99.8	40.6	15.1
									Wilcoxon rank sum test with continuity correction				W	p-value
									All vs HighFreq				22546	7.169e-05
									HighFreq vs LowFreq				1184	0.0006888
									HighFreq vs Fixed				7754	8.642e-13
									HighFreq vs LRR				19167	7.359e-07
