# Supplementary material for: Stress response, behavior, and development are shaped by transposable element-induced mutations in Drosophila
Source: PLoS Genet. 2019 Feb 12;15(2):e1007900. doi: 10.1371/journal.pgen.1007900 (PMC6372155; doi:10.1371/journal.pgen.1007900)
Supplement: S4 Table — For each sweep test (iHS, H12 and nSL), “Continent” column indicates population used for the analysis: NA: North America or EU: Europe. For each HighFreq category, table shows the number of significant TEs / number of TEs for which the test was calculated. “At least one test” indicates the number of TEs at each category showing at least one test significant / TEs with at least one test calculated. (XLSX) [file pgen.1007900.s016.xlsx]

## Sheet: Table S4
S4 Table. Number of TEs showing significant values in the selection tests for each HighFreq category. For each selective sweep test (iHS, H12 and nSL), “Continent” column indicates the population used for the analysis: NA: North America or EU: Europe. For each HighFreq category, the table shows the number of significant TEs / number of TEs for which the test was calculated. “At least one haplotyp…
		HighFreq				Total	Unique
	Continent	AF	NA-AF	AF-OOA	OOA
iHS	NA	0/0	0/0	3/40	4/64	7/104	17/125
	EU	0/0	0/0	6/46	6/42	12/88
H12	NA	0/1	1/3	5/70	9/102	15/176	18/202
	EU	0/2	0/0	2/75	2/69	4/146
nSL	NA	0/0	0/0	2/45	7/59	9/104	10/111
	EU	0/0	0/0	1/14	0/17	1/31
At least one haplotype test		0/2	1/3	14/86	21/111	36/202	36/202
Fst		0/5	0/7	5/93	4/149	9/254	9/254
At least one test		0/6	1/8	18/103	22/154	41/273	41/273
