# Supplementary material for: Stress response, behavior, and development are shaped by transposable element-induced mutations in Drosophila
Source: PLoS Genet. 2019 Feb 12;15(2):e1007900. doi: 10.1371/journal.pgen.1007900 (PMC6372155; doi:10.1371/journal.pgen.1007900)
Supplement: S6 Table — Category indicates the classification of the TE according to Fig 2. For each continent, two pairwise comparisons were performed. Values for each comparison are the FST (in red the significant ones). Concordant FST indicates whether TEs with significant FST were at high frequency in the same climate zone in more than one population. Concordance information indicates, for each significant pairwise calculation (separated by ´;´) the continent (EU, NA or OC) and the climate zone at which the TE is a higher frequency (Tropical/Mild Temperature, Snow). (XLSX) [file pgen.1007900.s018.xlsx]

## Sheet: Table S6
S6 Table. List of the 254 HighFreq TEs with at least one pairwise Fst calculation performed. Category indicates the classification of the TE according to Figure 2. For each continent, two pairwise comparisons were performed. Values for each comparison are the Fst (in red the significant ones). Concordant Fst indicates whether TEs with significant Fst were at high frequency in the same climate zon…
		Europe (EU)		North America (NA)		Oceania (OC)
TE	Category	Fst Sweden vs. Italy	Fst Nicosia vs. Vesanto	Fst Florida vs. Maine (R)	Fst Florida vs. Maine (B)	Fst Queensland vs. Tasmania	Fst Innisfail vs. Yering	Concordant Fst	Concordance information
FBti0019056	OOA	0.0108531	0.0442683	0.428655	0.133772	0.0314914	0.767677	yes	OC_Trop/Mild;NA_Trop/Mild
FBti0020146	AF-OOA	0	0.0356463	0.525253	0	0.123892	0.51627	yes	OC_Trop/Mild;NA_Trop/Mild
FBti0019627	OOA	0.00358095	0.330808	0.464646	0.246241	0.353535	0.0300083	yes	EU_Snow;OC_Trop/Mild;NA_Snow
FBti0019071	AF-OOA	NA	0.040404	0.171717	0.323232	0.494949	0.323232	yes	OC_Trop/Mild;NA_Trop/Mild
FBti0019771	AF-OOA	0	0.0548104	NA	0.63148	0.616162	NA	yes	OC_Snow;NA_Snow
FBti0019065	OOA	0	0.22242	0.352055	0.024995	0.444444	0.010101	yes	EU_Snow;OC_Trop/Mild;NA_Snow
FBti0019378	AF-OOA	0	0	0.555556	0	0.444444	NA	yes	OC_Trop/Mild;NA_Trop/Mild
FBti0019457	OOA	0	0	0.493864	0	0.414141	0.211724	yes	OC_Trop/Mild;NA_Trop/Mild
FBti0020086	AF-OOA	0	0.301406	0.232054	0.512963	0.121212	0.0143434	yes	EU_Snow;NA_Snow
FBti0020057	OOA	0.0394834	0	0	0.00977707	0.777778	1	no	OC_Trop/Mild;OC_Snow
FBti0019133	AF-OOA	0	0.0648058	0.0739189	0.331421	0	1	no	OC_Trop/Mild;NA_Snow
FBti0018936	AF-OOA	0	0.0939887	0.444444	0.0106856	0.131313	0.848485	no	OC_Trop/Mild;NA_Snow
FBti0019657	OOA	0.0571823	0.0146924	0.402387	0	0	0.45759	no	OC_Trop/Mild;NA_Snow
FBti0019360	OOA	0.219739	0	0.222222	0.0022361	0.146749	0.432499	no	EU_Trop/Mild;OC_Trop/Mild
FBti0019012	OOA	0.155342	0	0.0609614	0.0376893	0.00357163	0.39037	no	EU_Trop/Mild;OC_Snow
FBti0019344	AF-OOA	0.22641	0.0106856	0.0442683	0.00770293	0.0606061	0.494949	no	EU_Snow;OC_Trop/Mild
FBti0018937	OOA	0	0.108835	0.040404	0.0909091	0.111111	1	no	OC_Trop/Mild
FBti0018961	OOA	0	0.0149364	NA	0.030303	NA	1	no	OC_Trop/Mild
FBti0019081	OOA	0	0	0.291985	0.00497053	0.181818	0.393939	no	OC_Trop/Mild
FBti0019088	AF-OOA	NA	0.0757973	0.191919	NA	0	1	no	OC_Trop/Mild
FBti0019112	AF-OOA	0	0.0479953	0.215058	0.137172	0.266465	0.438851	no	OC_Trop/Mild
FBti0019176	OOA	0.0108531	0.010101	0.030303	0	NA	0.478944	no	OC_Trop/Mild
FBti0019177	OOA	NA	NA	0	0.0478556	0	0.494949	no	OC_Trop/Mild
FBti0019276	AF-OOA	0	0.0958354	0.0520591	0.0648058	0.0656566	0.585859	no	OC_Trop/Mild
FBti0019279	OOA	0	0.0756461	0.0482111	0	0.0897767	0.787879	no	OC_Trop/Mild
FBti0019335	OOA	NA	NA	0.0707071	0	NA	1	no	OC_Trop/Mild
FBti0019602	OOA	0	0.0206577	0.0909091	0.0328059	0.0808081	0.393939	no	OC_Trop/Mild
FBti0019604	OOA	0	0	0.147242	0.0916399	0.334375	0.393939	no	OC_Trop/Mild
FBti0019632	OOA	0.0279235	0.00784157	0	0.000297089	0	0.59596	no	OC_Trop/Mild
FBti0019978	AF-OOA	0	0.10101	0.356891	0.000201852	0.100975	0.535354	no	OC_Trop/Mild
FBti0020089	OOA	0.0705303	0.0136661	0.199103	0.0942087	NA	1	no	OC_Trop/Mild
FBti0020096	OOA	0	0.0401597	NA	0	0	0.59596	no	OC_Trop/Mild
FBti0020111	OOA	NA	NA	0.00697112	0.146749	0.141414	1	no	OC_Trop/Mild
FBti0020114	AF-OOA	0	0	0.04275	0.00293255	0.00119906	0.767677	no	OC_Trop/Mild
FBti0020116	OOA	NA	0.020202	0.191919	0	NA	1	no	OC_Trop/Mild
FBti0020137	OOA	0.0749313	0.0749601	0.0909091	0.000819001	0.171717	0.393939	no	OC_Trop/Mild
FBti0020152	OOA	0	0	NA	0.0022361	0.151515	1	no	OC_Trop/Mild
FBti0020323	OOA	0	0.014111	0.0351004	0.00997254	0	0.575758	no	OC_Trop/Mild
FBti0059782	AF-OOA	0	NA	0.171717	0	NA	0.494949	no	OC_Trop/Mild
FBti0019330	OOA	0	0.044499	0.040404	0.030303	0	0.545455	no	OC_Snow
FBti0019010	AF-OOA	0.545817	0.0757973	NA	0.171717	0.494949	NA	no	EU_Snow;OC_Trop/Mild
FBti0018867	AF-OOA	NA	0.151515	NA	NA	0.494949	NA	no	OC_Trop/Mild
FBti0019564	AF-OOA	0	NA	0.0279562	0	0.575758	0.0146924	no	OC_Trop/Mild
FBti0019611	AF-OOA	NA	NA	0	NA	0.494949	NA	no	OC_Trop/Mild
FBti0019623	AF-OOA	NA	NA	NA	NA	0.494949	NA	no	OC_Trop/Mild
FBti0019091	OOA	0	0.030303	0	0.0505051	0.393939	0.020202	no	OC_Snow
FBti0019105	AF-OOA	NA	0	0	NA	1	NA	no	OC_Snow
FBti0018880	AF-OOA	0.0228819	0.282828	0.131313	0.282828	0.222222	0.0707071	no	EU_Trop/Mild;NA_Snow
FBti0020056	OOA	NA	0.0136661	0.161616	0.181818	NA	NA	no	NA_Trop/Mild
FBti0020112	OOA	NA	NA	NA	0.191919	NA	NA	no	NA_Trop/Mild
FBti0019353	AF-OOA	NA	0.109285	NA	0.494949	NA	NA	no	NA_Snow
FBti0019388	OOA	0.0708983	0	0.0505051	0.28109	NA	NA	no	NA_Snow
FBti0019436	OOA	NA	0.111111	NA	0.262626	NA	NA	no	NA_Snow
FBti0019624	OOA	0	0.0758941	0	0.434343	0	0.0756293	no	NA_Snow
FBti0020041	AF-OOA	NA	0.00214264	0.414141	0.494949	NA	NA	no	NA_Snow
FBti0020119	AF-OOA	0.0431894	0.102654	0.0549357	0.307592	0	0.00937951	no	NA_Snow
FBti0019055	AF-OOA	NA	0.494949	1	NA	NA	NA	no	EU_Trop/Mild;NA_Snow
FBti0019341	AF-OOA	NA	NA	0.79798	NA	NA	NA	no	NA_Trop/Mild
FBti0019443	AF-OOA	0.0471259	0.0351412	0.494949	0	0.000520224	NA	no	NA_Trop/Mild
FBti0020036	OOA	0.0722892	0	0.494949	0.00793651	0.242424	0.222222	no	NA_Trop/Mild
FBti0018927	OOA	NA	NA	0.323232	0.0707071	NA	NA	no	NA_Snow
FBti0019134	OOA	0.0265859	0	0.646465	0.00326797	0.00600392	0.0153832	no	NA_Snow
FBti0020149	OOA	0	0	0.393939	0.0383373	0.161616	0.10101	no	NA_Snow
FBti0018916	OOA	NA	0.222222	0.040404	NA	NA	NA	no	EU_Trop/Mild
FBti0019426	OOA	0	0.275371	0.0707071	0.0471946	NA	NA	no	EU_Trop/Mild
FBti0019552	AF-OOA	NA	0.646465	0.393939	NA	0	NA	no	EU_Trop/Mild
FBti0020077	OOA	NA	0.161616	NA	NA	NA	NA	no	EU_Trop/Mild
FBti0020081	OOA	NA	0.191919	NA	NA	NA	NA	no	EU_Trop/Mild
FBti0019101	OOA	NA	0.191919	NA	NA	NA	NA	no	EU_Snow
FBti0019410	OOA	0.0151795	0.206349	0.186788	0.103994	NA	0	no	EU_Snow
FBti0019553	OOA	NA	0.131313	NA	NA	NA	NA	no	EU_Snow
FBti0019580	AF-OOA	NA	0.191919	NA	NA	NA	NA	no	EU_Snow
FBti0019613	AF-OOA	0	0.525253	0.373737	0.00547645	NA	NA	no	EU_Snow
FBti0020020	AF-OOA	0.0108531	0.181818	0.124912	0.040404	NA	0.363636	no	EU_Snow
FBti0020088	OOA	0	0.141414	0	0.0188583	NA	NA	no	EU_Snow
FBti0020390	OOA	0.0115832	0.144273	NA	0.010101	0.131313	NA	no	EU_Snow
FBti0061529	AF-OOA	NA	0.171717	NA	NA	NA	NA	no	EU_Snow
FBti0063749	OOA	0	0.131313	NA	0.0707071	NA	0.363636	no	EU_Snow
FBti0018861	AF-OOA	NA	0	0.04855	NA	NA	NA	no	n.s.
FBti0018862	OOA	0	0.0689013	0.175849	0	0.0359622	0.363434	no	n.s.
FBti0018865	AF-OOA	NA	0.141414	NA	NA	NA	NA	no	n.s.
FBti0018866	OOA	NA	NA	0.0707071	0	0.0707071	0.0136661	no	n.s.
FBti0018868	AF-OOA	0.10168	0.0885847	NA	0.00793651	NA	NA	no	n.s.
FBti0018877	OOA	0.0108531	NA	0.0707071	0	NA	NA	no	n.s.
FBti0018878	OOA	0.0474863	0	NA	0.0606061	0.323232	NA	no	n.s.
FBti0018879	OOA	0	0.0240404	0.0301465	0	0.0194498	0.191919	no	n.s.
FBti0018883	OOA	NA	0.0107258	0.27686	0.091865	NA	0.181818	no	n.s.
FBti0018884	OOA	0.00189036	NA	0.238539	0.0957057	NA	0.0967677	no	n.s.
FBti0018915	OOA	NA	0.10101	NA	NA	NA	NA	no	n.s.
FBti0018917	OOA	NA	0	NA	NA	NA	NA	no	n.s.
FBti0018926	AF-OOA	0	NA	NA	NA	NA	NA	no	n.s.
FBti0018951	AF-OOA	0.0684506	0.00798698	0.141414	0.0267909	0.00282828	0.409591	no	n.s.
FBti0018960	AF-OOA	NA	0.020202	NA	NA	NA	NA	no	n.s.
FBti0018962	AF-OOA	NA	0.0200513	NA	NA	NA	NA	no	n.s.
FBti0018968	NA-AF	NA	0.040404	NA	0.040404	NA	NA	no	n.s.
FBti0018980	AF-OOA	0	0	0.161616	0.141414	NA	NA	no	n.s.
FBti0018985	OOA	NA	0	NA	NA	NA	NA	no	n.s.
FBti0018987	OOA	NA	NA	NA	0.0174472	NA	0.040404	no	n.s.
FBti0018988	OOA	NA	0	NA	NA	NA	NA	no	n.s.
FBti0018991	AF-OOA	NA	0.00326797	NA	NA	NA	NA	no	n.s.
FBti0018992	OOA	NA	0	NA	NA	NA	NA	no	n.s.
FBti0018993	OOA	NA	NA	NA	NA	0.242424	NA	no	n.s.
FBti0018994	OOA	NA	0.0909091	NA	NA	NA	NA	no	n.s.
FBti0019008	OOA	0.0115832	0	NA	0.111111	NA	NA	no	n.s.
FBti0019040	AF	NA	0.030303	NA	NA	NA	NA	no	n.s.
FBti0019042	AF-OOA	NA	0.030303	NA	NA	NA	0.191919	no	n.s.
FBti0019043	AF	NA	0.040404	NA	NA	NA	NA	no	n.s.
FBti0019048	AF-OOA	NA	0.0707071	0.0606061	NA	NA	NA	no	n.s.
FBti0019053	AF-OOA	NA	0.0548104	NA	NA	NA	NA	no	n.s.
FBti0019054	OOA	NA	0.0022361	NA	NA	NA	NA	no	n.s.
FBti0019058	OOA	NA	0.113157	NA	NA	NA	NA	no	n.s.
FBti0019064	OOA	NA	NA	0.252525	0.0707071	NA	0.040404	no	n.s.
FBti0019066	AF-OOA	0.0163058	NA	0	0.020202	0.0808081	0.0636091	no	n.s.
FBti0019075	OOA	NA	0	NA	NA	NA	NA	no	n.s.
FBti0019077	OOA	NA	0	NA	NA	NA	NA	no	n.s.
FBti0019079	OOA	NA	NA	0.00966534	0	NA	0.0789899	no	n.s.
FBti0019080	OOA	NA	NA	0.0909091	NA	NA	NA	no	n.s.
FBti0019084	AF-OOA	NA	0.101149	NA	NA	NA	NA	no	n.s.
FBti0019109	AF-OOA	NA	0.030303	NA	NA	NA	NA	no	n.s.
FBti0019114	OOA	NA	0.010101	NA	NA	NA	NA	no	n.s.
FBti0019118	OOA	0	NA	NA	NA	NA	NA	no	n.s.
FBti0019122	NA-AF	NA	0	NA	NA	NA	NA	no	n.s.
FBti0019125	NA-AF	NA	0.130571	NA	NA	NA	NA	no	n.s.
FBti0019132	AF-OOA	NA	0.00600392	0.0505051	NA	0.151515	NA	no	n.s.
FBti0019135	AF-OOA	NA	0.010101	NA	NA	NA	NA	no	n.s.
FBti0019141	OOA	NA	0.10101	NA	NA	NA	NA	no	n.s.
FBti0019144	AF-OOA	0.099877	0.0146442	0.433871	0.00137741	0.0864685	0.163059	no	n.s.
FBti0019150	OOA	NA	0.030303	0.030303	NA	0.242424	NA	no	n.s.
FBti0019155	AF-OOA	NA	0.010101	NA	NA	NA	NA	no	n.s.
FBti0019156	OOA	NA	0	NA	NA	NA	NA	no	n.s.
FBti0019158	OOA	0	0.111111	NA	NA	NA	NA	no	n.s.
FBti0019159	AF-OOA	NA	0.0223665	0.182897	NA	0	NA	no	n.s.
FBti0019164	OOA	0	0.124698	0.0149364	0.0775814	0.0840609	0.242424	no	n.s.
FBti0019165	OOA	0.0428367	0.085163	0.276554	0.0925784	0.333333	0.282828	no	n.s.
FBti0019167	AF-OOA	0	0	NA	0.0841053	NA	NA	no	n.s.
FBti0019178	AF-OOA	NA	0	0.0158942	NA	0.151515	NA	no	n.s.
FBti0019184	AF-OOA	NA	0.0505051	NA	NA	NA	0.323232	no	n.s.
FBti0019187	AF-OOA	NA	0.040404	NA	NA	NA	NA	no	n.s.
FBti0019190	OOA	NA	0	NA	NA	NA	NA	no	n.s.
FBti0019194	OOA	0.0415822	0.121212	NA	0.010101	NA	0.122966	no	n.s.
FBti0019200	NA-AF	NA	0.0505051	NA	NA	NA	NA	no	n.s.
FBti0019346	OOA	NA	NA	NA	NA	0.0136661	0.0707071	no	n.s.
FBti0019354	OOA	0	0	0.040404	0.118084	0.168904	0.037766	no	n.s.
FBti0019356	AF-OOA	NA	0.040404	0.036075	NA	NA	NA	no	n.s.
FBti0019369	OOA	NA	NA	0.191919	0.0505051	NA	NA	no	n.s.
FBti0019371	OOA	NA	0.121212	NA	NA	NA	NA	no	n.s.
FBti0019372	AF-OOA	0	0.12013	0	0.032882	0.0909091	0.0138504	no	n.s.
FBti0019375	AF-OOA	NA	0.151515	0.0775814	NA	NA	NA	no	n.s.
FBti0019377	OOA	NA	0.0606061	NA	NA	NA	NA	no	n.s.
FBti0019379	OOA	NA	NA	NA	0.040404	0.10101	NA	no	n.s.
FBti0019381	OOA	0.0115832	NA	0	0.010101	0.121212	NA	no	n.s.
FBti0019382	OOA	NA	0	NA	NA	NA	NA	no	n.s.
FBti0019386	OOA	0	0	0.137719	0	0.227994	0.00997254	no	n.s.
FBti0019389	OOA	0.117596	0.00676915	0.0505051	0.00676915	0.0909091	NA	no	n.s.
FBti0019392	OOA	NA	0.0505051	NA	NA	NA	NA	no	n.s.
FBti0019396	AF-OOA	NA	0	NA	NA	NA	NA	no	n.s.
FBti0019397	OOA	NA	0.111111	NA	NA	NA	NA	no	n.s.
FBti0019398	AF-OOA	NA	NA	NA	NA	0.252525	NA	no	n.s.
FBti0019400	AF-OOA	0.0344211	NA	NA	NA	NA	NA	no	n.s.
FBti0019404	OOA	0	0.0909091	NA	0.040404	NA	NA	no	n.s.
FBti0019407	OOA	NA	0.111111	NA	NA	0.242424	NA	no	n.s.
FBti0019415	OOA	0.0889433	0	0	0.00284223	0	0.294483	no	n.s.
FBti0019428	OOA	NA	0.0909091	NA	NA	NA	NA	no	n.s.
FBti0019430	NA-AF	NA	0.121212	NA	0.020202	NA	NA	no	n.s.
FBti0019434	AF-OOA	NA	0	NA	NA	0.0416162	NA	no	n.s.
FBti0019444	AF	NA	0.030303	NA	NA	NA	NA	no	n.s.
FBti0019449	AF-OOA	NA	0.151443	NA	NA	NA	NA	no	n.s.
FBti0019453	OOA	NA	NA	0.171717	0.0505051	NA	NA	no	n.s.
FBti0019454	OOA	NA	NA	NA	0.010101	NA	NA	no	n.s.
FBti0019464	OOA	NA	NA	0.030303	0.0808081	0.121212	NA	no	n.s.
FBti0019537	OOA	NA	0	NA	NA	NA	NA	no	n.s.
FBti0019546	OOA	NA	0.0707071	0.0372475	0.131313	0.0707071	NA	no	n.s.
FBti0019549	AF-OOA	NA	NA	0.111111	NA	NA	NA	no	n.s.
FBti0019551	AF-OOA	NA	0.131313	NA	NA	NA	NA	no	n.s.
FBti0019565	OOA	NA	0.0909091	NA	0.0606061	NA	NA	no	n.s.
FBti0019567	AF-OOA	NA	0.040404	NA	NA	NA	NA	no	n.s.
FBti0019568	OOA	NA	NA	0.0158942	0.000420875	NA	0.0606061	no	n.s.
FBti0019569	OOA	NA	0.030303	NA	NA	NA	NA	no	n.s.
FBti0019570	OOA	NA	0	NA	NA	NA	NA	no	n.s.
FBti0019573	OOA	NA	0.0301465	NA	NA	NA	NA	no	n.s.
FBti0019579	OOA	NA	0.111111	NA	NA	NA	NA	no	n.s.
FBti0019581	AF-OOA	NA	NA	0.0335885	NA	NA	NA	no	n.s.
FBti0019587	AF-OOA	NA	0.0646106	0	NA	NA	NA	no	n.s.
FBti0019589	OOA	NA	NA	NA	0.121212	NA	NA	no	n.s.
FBti0019591	AF-OOA	NA	0.0286094	0.0505051	0.0606061	0.151515	NA	no	n.s.
FBti0019593	AF-OOA	NA	NA	0	NA	NA	NA	no	n.s.
FBti0019596	OOA	NA	0.030303	NA	NA	NA	NA	no	n.s.
FBti0019601	OOA	0	NA	0.0809598	0	NA	NA	no	n.s.
FBti0019609	AF-OOA	NA	0	NA	NA	NA	NA	no	n.s.
FBti0019615	OOA	NA	0	NA	NA	NA	NA	no	n.s.
FBti0019616	AF-OOA	NA	0	NA	NA	NA	NA	no	n.s.
FBti0019617	AF-OOA	NA	0.000520224	0.393939	NA	0.0327902	NA	no	n.s.
FBti0019621	OOA	NA	0.030303	NA	NA	NA	NA	no	n.s.
FBti0019622	OOA	NA	NA	0.0707071	0.0606061	NA	NA	no	n.s.
FBti0019628	AF-OOA	NA	NA	0.0707071	NA	NA	NA	no	n.s.
FBti0019631	OOA	NA	0.10101	NA	NA	NA	NA	no	n.s.
FBti0019635	OOA	NA	0.020202	NA	NA	NA	NA	no	n.s.
FBti0019637	AF-OOA	NA	0.0707071	NA	NA	NA	NA	no	n.s.
FBti0019648	AF-OOA	NA	0.0707071	NA	NA	NA	NA	no	n.s.
FBti0019666	OOA	NA	0.044499	NA	NA	NA	NA	no	n.s.
FBti0019750	AF-OOA	NA	0.161616	0	NA	NA	NA	no	n.s.
FBti0019756	AF-OOA	NA	0.040404	0.242424	0.191919	NA	NA	no	n.s.
FBti0019975	AF-OOA	NA	0.0293104	0	NA	0	NA	no	n.s.
FBti0019976	OOA	0	0.000153822	NA	NA	0.0808081	NA	no	n.s.
FBti0019985	OOA	0.0297308	0.0606061	NA	0.010101	NA	0.272727	no	n.s.
FBti0019992	OOA	NA	0.030303	0.0482111	0	0.191919	NA	no	n.s.
FBti0020017	OOA	NA	0.030303	NA	NA	NA	NA	no	n.s.
FBti0020019	AF	NA	NA	NA	0.020202	NA	NA	no	n.s.
FBti0020026	OOA	NA	0.010101	NA	NA	NA	NA	no	n.s.
FBti0020030	OOA	NA	0.030303	0.0707071	NA	NA	NA	no	n.s.
FBti0020035	NA-AF	NA	0.00676915	NA	0.000420875	NA	NA	no	n.s.
FBti0020045	NA-AF	NA	0.136823	NA	NA	NA	NA	no	n.s.
FBti0020046	OOA	0.0762409	0.00618022	0.0108714	0.000819001	NA	0.124579	no	n.s.
FBti0020052	OOA	NA	0.0606061	0.111111	NA	NA	NA	no	n.s.
FBti0020059	AF	NA	0.040404	NA	NA	NA	NA	no	n.s.
FBti0020060	OOA	NA	0.040404	NA	NA	NA	NA	no	n.s.
FBti0020064	OOA	NA	0.020202	NA	NA	NA	NA	no	n.s.
FBti0020068	OOA	0.0263692	0	NA	NA	0.191919	NA	no	n.s.
FBti0020075	OOA	NA	0.040404	NA	NA	NA	NA	no	n.s.
FBti0020078	OOA	NA	NA	0.040404	0.030303	NA	NA	no	n.s.
FBti0020080	OOA	NA	NA	NA	0.010101	NA	NA	no	n.s.
FBti0020083	OOA	NA	0	NA	NA	NA	NA	no	n.s.
FBti0020087	OOA	NA	0.0505051	NA	NA	NA	NA	no	n.s.
FBti0020090	OOA	NA	0.0107258	NA	NA	0.0606061	NA	no	n.s.
FBti0020091	OOA	0.0116631	0.124579	0.010101	0.0849396	0	0.181818	no	n.s.
FBti0020092	OOA	NA	0.0957057	NA	0.020202	NA	NA	no	n.s.
FBti0020097	OOA	NA	0	NA	NA	NA	NA	no	n.s.
FBti0020099	OOA	NA	0.030303	NA	4.06576e-18	NA	0.323232	no	n.s.
FBti0020107	OOA	NA	0.0022361	NA	NA	NA	NA	no	n.s.
FBti0020110	OOA	0.0108531	0.020202	0.0909091	0.032882	NA	NA	no	n.s.
FBti0020117	AF-OOA	0	NA	NA	0.030303	0.0606061	NA	no	n.s.
FBti0020122	OOA	NA	0.0401597	NA	NA	NA	NA	no	n.s.
FBti0020123	OOA	0	0.0606061	0.121212	0.0139033	NA	NA	no	n.s.
FBti0020125	OOA	0	0.00613276	0.127795	0.0606061	NA	NA	no	n.s.
FBti0020128	AF-OOA	0	NA	NA	0.0808081	NA	0.0707071	no	n.s.
FBti0020130	AF-OOA	NA	0	NA	NA	NA	NA	no	n.s.
FBti0020148	OOA	NA	0.0808081	NA	NA	NA	0.323232	no	n.s.
FBti0020151	AF-OOA	0.0115832	NA	0.181818	NA	0.393939	NA	no	n.s.
FBti0020155	OOA	0	0.019142	0.0715131	0.131388	0.325812	0.044289	no	n.s.
FBti0020328	OOA	0	0.0505051	0.020202	0.0707071	0.0909091	0.0808081	no	n.s.
FBti0020385	OOA	0.00735294	NA	NA	4.06576e-18	NA	NA	no	n.s.
FBti0020392	OOA	0	0.0249521	NA	NA	NA	NA	no	n.s.
FBti0020393	OOA	0.0797942	0	0.151515	0.044499	0.121212	0.127486	no	n.s.
FBti0060307	OOA	0	0	0	0.103535	0.333333	NA	no	n.s.
FBti0060368	AF-OOA	0.0108531	NA	NA	0.0606061	NA	NA	no	n.s.
FBti0060443	AF-OOA	0.00189968	0	0.0947208	0.142426	0.0593542	0.352711	no	n.s.
FBti0060715	AF-OOA	0.0737148	0.0113358	0.169793	0	0	NA	no	n.s.
FBti0061303	OOA	0.0116631	0	0.171717	0.0107258	0.20202	0.13483	no	n.s.
FBti0061417	AF-OOA	0	NA	0	0.063915	0.124221	NA	no	n.s.
FBti0061428	AF-OOA	0	0.0606061	0.0350119	0.0723982	0.016672	0	no	n.s.
FBti0061506	AF-OOA	0	0.0739189	0	0.0124862	NA	NA	no	n.s.
FBti0062242	AF-OOA	NA	NA	0.161616	0.0707071	0.242424	NA	no	n.s.
FBti0062309	AF-OOA	0	NA	NA	0.020202	NA	0.121212	no	n.s.
FBti0062657	AF-OOA	0	NA	NA	0.0707071	NA	NA	no	n.s.
