# Supplementary material for: Stress response, behavior, and development are shaped by transposable element-induced mutations in Drosophila
Source: PLoS Genet. 2019 Feb 12;15(2):e1007900. doi: 10.1371/journal.pgen.1007900 (PMC6372155; doi:10.1371/journal.pgen.1007900)
Supplement: S7 Table — Significance was dermined by the 5% quantile of Tajima´s D values from all high recombination regions in the genome (-1.65 for Autosomes and -1.82 for chromosome X). (XLSX) [file pgen.1007900.s019.xlsx]

## Sheet: Table S7
Table S7. Summary results for Fixed TEs showing significant Tajima´s D values on nearby windows. Significance was dermined by the 5% quantile of Tajima´s D values from all high recombination regions in the genome ( -1.65 for Autosomes and -1.82 for chromosome X).
TE	Size	TE ratio	Divergence (Age)	Significant window location	Chromosome	Tajima´s D
FBti0018940	219	12.6225	0.0712 (old)	up and downstream	2R	-1.85342 / -1.89778
FBti0020147	1467	21.4442	0.0712 (old)	downstream	3L	-1.89778
FBti0060295	55	1.2421	NA	upstream	2L	-1.87435
FBti0060388	237	13.6521	0.127 (old)	up and downstream	2L	-1.70399 / -1.70399
FBti0061024	39	0.75846	NA	downstream	X	-1.84967
FBti0062854	433	14.6333	0 (young)	upstream	3R	-1.78937
FBti0062980	33	0.968026	NA	downstream	X	-1.88451
FBti0063022	37	1.08536	NA	up and downstream	2L	-1.93331 / -1.93331
FBti0063801	34	0.461392	NA	downstream	3R	-1.71954
