# Supplementary material for: Stress response, behavior, and development are shaped by transposable element-induced mutations in Drosophila
Source: PLoS Genet. 2019 Feb 12;15(2):e1007900. doi: 10.1371/journal.pgen.1007900 (PMC6372155; doi:10.1371/journal.pgen.1007900)
Supplement: S8 Table — A Results of gene ontology (GO) enrichment test for the 83 genes nearby the 65 TEs showing evidence of selection (ES). B Table. Results of gene ontology (GO) enrichment test for the 363 genes nearby the 300 HigFreq TEs. C Table: Results of gene ontology (GO) enrichment test for the 215 genes nearby the 174 OOA TEs. D Table. Results of gene ontology (GO) enrichment test for the 143 genes nearby the 111 AF-OOA TEs. E Table. Results of gene ontology (GO) enrichment test for genes nearby TE insertions belonging to the 297, jockey, and transib2 families. F. Table. Results of gene ontology (GO) enrichment test for genes nearby the 300 HighFreq TEs, but excluding TEs from the 297, jockey, and transib2 families. (XLSX) [file pgen.1007900.s020.xlsx]

## Sheet: Table S8A
S8 Table. Gene ontology analyses for different datasets.
S8A Tabl.: Results of gene ontology (GO) enrichment test for the 111 genes nearby the 84 TEs showing evidence of selection.
Annotation Cluster 1	Enrichment Score: 2.774425398868521
Category	Term	Count	PValue	Genes	Fold Enrichment	Bonferroni	Benjamini	FDR
GOTERM_BP_ALL	GO:0050794~regulation of cellular process	42	1.87262e-05	FBGN0261549, FBGN0086370, FBGN0261090, FBGN0265598, FBGN0011274, FBGN0015519, FBGN0032694, FBGN0086899, FBGN0015622, FBGN0027598, FBGN0263257, FBGN0030959, FBGN0024491, FBGN0036470, FBGN0264001, FBGN0027259, FBGN0083940, FBGN0038063, FBGN0015609, FBGN0261241, FBGN0022382, FBGN0000054, FBGN0264895, FBGN0004870, FBGN0264493, FBGN0031118, FBGN0263131, FBGN0003997, FBGN0267001, FBGN0000592, FBGN00117…	1.75931	0.0258762	0.0258762	0.0308501
GOTERM_BP_ALL	GO:0065007~biological regulation	46	4.02023e-05	FBGN0261549, FBGN0036816, FBGN0086370, FBGN0261090, FBGN0265598, FBGN0028667, FBGN0011274, FBGN0015519, FBGN0032694, FBGN0086899, FBGN0015622, FBGN0028668, FBGN0027598, FBGN0263257, FBGN0030959, FBGN0024491, FBGN0036470, FBGN0264001, FBGN0027259, FBGN0083940, FBGN0015609, FBGN0038063, FBGN0261241, FBGN0022382, FBGN0000054, FBGN0264895, FBGN0004870, FBGN0264493, FBGN0031118, FBGN0263131, FBGN00039…	1.62119	0.0547297	0.0277499	0.0662195
GOTERM_BP_ALL	GO:0050789~regulation of biological process	43	4.70819e-05	FBGN0261549, FBGN0036816, FBGN0086370, FBGN0261090, FBGN0265598, FBGN0011274, FBGN0015519, FBGN0032694, FBGN0086899, FBGN0015622, FBGN0027598, FBGN0263257, FBGN0030959, FBGN0024491, FBGN0036470, FBGN0264001, FBGN0027259, FBGN0083940, FBGN0038063, FBGN0015609, FBGN0261241, FBGN0022382, FBGN0000054, FBGN0264895, FBGN0004870, FBGN0264493, FBGN0031118, FBGN0263131, FBGN0003997, FBGN0267001, FBGN00005…	1.67627	0.0637907	0.0217324	0.0775471
GOTERM_BP_ALL	GO:0050896~response to stimulus	37	0.000160586	FBGN0261549, FBGN0041626, FBGN0086370, FBGN0265598, FBGN0011274, FBGN0032694, FBGN0015519, FBGN0086899, FBGN0263257, FBGN0030959, FBGN0263316, FBGN0083940, FBGN0051352, FBGN0038063, FBGN0015609, FBGN0004430, FBGN0261241, FBGN0022382, FBGN0000054, FBGN0264895, FBGN0264493, FBGN0031118, FBGN0263131, FBGN0003997, FBGN0011241, FBGN0267001, FBGN0038282, FBGN0035574, FBGN0085443, FBGN0041111, FBGN00853…	1.73354	0.201355	0.0439717	0.264264
GOTERM_BP_ALL	GO:0007154~cell communication	27	0.000444027	FBGN0261549, FBGN0086370, FBGN0261090, FBGN0265598, FBGN0032694, FBGN0015519, FBGN0011274, FBGN0263257, FBGN0027598, FBGN0083940, FBGN0038063, FBGN0015609, FBGN0261241, FBGN0264895, FBGN0264493, FBGN0031118, FBGN0263131, FBGN0003997, FBGN0267001, FBGN0000592, FBGN0083228, FBGN0035574, FBGN0085443, FBGN0085370, FBGN0264272, FBGN0259984, FBGN0264815	1.95342	0.46301	0.0984406	0.729101
GOTERM_BP_ALL	GO:0023052~signaling	26	0.000659368	FBGN0261241, FBGN0261549, FBGN0264895, FBGN0086370, FBGN0261090, FBGN0265598, FBGN0031118, FBGN0264493, FBGN0011274, FBGN0032694, FBGN0015519, FBGN0263131, FBGN0003997, FBGN0027598, FBGN0263257, FBGN0267001, FBGN0000592, FBGN0083228, FBGN0035574, FBGN0083940, FBGN0085443, FBGN0038063, FBGN0085370, FBGN0264272, FBGN0259984, FBGN0264815	1.94555	0.602841	0.123586	1.08089
GOTERM_BP_ALL	GO:0035556~intracellular signal transduction	13	0.000760996	FBGN0261549, FBGN0264895, FBGN0035574, FBGN0086370, FBGN0083940, FBGN0085443, FBGN0264493, FBGN0031118, FBGN0032694, FBGN0011274, FBGN0263131, FBGN0003997, FBGN0263257	3.09351	0.655548	0.124732	1.24651
GOTERM_BP_ALL	GO:0044700~single organism signaling	25	0.00114313	FBGN0261241, FBGN0261549, FBGN0264895, FBGN0086370, FBGN0261090, FBGN0265598, FBGN0031118, FBGN0264493, FBGN0011274, FBGN0032694, FBGN0015519, FBGN0263131, FBGN0003997, FBGN0027598, FBGN0263257, FBGN0267001, FBGN0083228, FBGN0035574, FBGN0083940, FBGN0085443, FBGN0038063, FBGN0085370, FBGN0264272, FBGN0259984, FBGN0264815	1.91544	0.798364	0.162992	1.86692
GOTERM_BP_ALL	GO:0007165~signal transduction	21	0.00246983	FBGN0261241, FBGN0261549, FBGN0264895, FBGN0086370, FBGN0265598, FBGN0031118, FBGN0264493, FBGN0011274, FBGN0032694, FBGN0015519, FBGN0263131, FBGN0003997, FBGN0263257, FBGN0035574, FBGN0083940, FBGN0085443, FBGN0038063, FBGN0085370, FBGN0264272, FBGN0259984, FBGN0264815	1.98446	0.968634	0.219085	3.9926
GOTERM_BP_ALL	GO:0044763~single-organism cellular process	53	0.00325438	FBGN0086370, FBGN0030574, FBGN0015519, FBGN0032694, FBGN0011274, FBGN0028667, FBGN0015622, FBGN0028668, FBGN0263257, FBGN0024491, FBGN0263316, FBGN0045063, FBGN0031118, FBGN0003997, FBGN0036262, FBGN0267001, FBGN0000592, FBGN0011760, FBGN0065032, FBGN0259242, FBGN0264272, FBGN0259984, FBGN0264442, FBGN0261549, FBGN0036816, FBGN0261090, FBGN0265598, FBGN0086899, FBGN0027598, FBGN0086690, FBGN00272…	1.29748	0.989575	0.248153	5.2292
GOTERM_BP_ALL	GO:0048583~regulation of response to stimulus	14	0.00746996	FBGN0261241, FBGN0261549, FBGN0264895, FBGN0086370, FBGN0265598, FBGN0264493, FBGN0011274, FBGN0032694, FBGN0003997, FBGN0030959, FBGN0035574, FBGN0085443, FBGN0015609, FBGN0259984	2.24104	0.999972	0.312642	11.6216
GOTERM_BP_ALL	GO:0010646~regulation of cell communication	12	0.0221604	FBGN0261549, FBGN0000592, FBGN0261241, FBGN0083228, FBGN0264895, FBGN0035574, FBGN0086370, FBGN0085443, FBGN0264493, FBGN0265598, FBGN0032694, FBGN0259984	2.11906	1	0.397113	30.8739
GOTERM_BP_ALL	GO:0023051~regulation of signaling	12	0.0226794	FBGN0261549, FBGN0000592, FBGN0261241, FBGN0083228, FBGN0264895, FBGN0035574, FBGN0086370, FBGN0085443, FBGN0264493, FBGN0265598, FBGN0032694, FBGN0259984	2.11164	1	0.399378	31.4759
GOTERM_BP_ALL	GO:0051716~cellular response to stimulus	22	0.0288128	FBGN0261241, FBGN0261549, FBGN0264895, FBGN0086370, FBGN0265598, FBGN0031118, FBGN0264493, FBGN0011274, FBGN0032694, FBGN0015519, FBGN0263131, FBGN0003997, FBGN0263257, FBGN0030959, FBGN0035574, FBGN0083940, FBGN0085443, FBGN0038063, FBGN0085370, FBGN0264272, FBGN0259984, FBGN0264815	1.558	1	0.442739	38.2276
GOTERM_BP_ALL	GO:0009966~regulation of signal transduction	10	0.0468656	FBGN0261549, FBGN0261241, FBGN0264895, FBGN0035574, FBGN0086370, FBGN0085443, FBGN0264493, FBGN0265598, FBGN0032694, FBGN0259984	2.07194	1	0.526052	54.655
GOTERM_BP_ALL	GO:1902531~regulation of intracellular signal transduction	6	0.0688358	FBGN0264895, FBGN0035574, FBGN0086370, FBGN0085443, FBGN0264493, FBGN0032694	2.68982	1	0.599897	69.1215
Annotation Cluster 2	Enrichment Score: 1.8439308398441823
Category	Term	Count	PValue	Genes	Fold Enrichment	Bonferroni	Benjamini	FDR
GOTERM_BP_ALL	GO:0050794~regulation of cellular process	42	1.87262e-05	FBGN0261549, FBGN0086370, FBGN0261090, FBGN0265598, FBGN0011274, FBGN0015519, FBGN0032694, FBGN0086899, FBGN0015622, FBGN0027598, FBGN0263257, FBGN0030959, FBGN0024491, FBGN0036470, FBGN0264001, FBGN0027259, FBGN0083940, FBGN0038063, FBGN0015609, FBGN0261241, FBGN0022382, FBGN0000054, FBGN0264895, FBGN0004870, FBGN0264493, FBGN0031118, FBGN0263131, FBGN0003997, FBGN0267001, FBGN0000592, FBGN00117…	1.75931	0.0258762	0.0258762	0.0308501
GOTERM_BP_ALL	GO:0065007~biological regulation	46	4.02023e-05	FBGN0261549, FBGN0036816, FBGN0086370, FBGN0261090, FBGN0265598, FBGN0028667, FBGN0011274, FBGN0015519, FBGN0032694, FBGN0086899, FBGN0015622, FBGN0028668, FBGN0027598, FBGN0263257, FBGN0030959, FBGN0024491, FBGN0036470, FBGN0264001, FBGN0027259, FBGN0083940, FBGN0015609, FBGN0038063, FBGN0261241, FBGN0022382, FBGN0000054, FBGN0264895, FBGN0004870, FBGN0264493, FBGN0031118, FBGN0263131, FBGN00039…	1.62119	0.0547297	0.0277499	0.0662195
GOTERM_BP_ALL	GO:0050789~regulation of biological process	43	4.70819e-05	FBGN0261549, FBGN0036816, FBGN0086370, FBGN0261090, FBGN0265598, FBGN0011274, FBGN0015519, FBGN0032694, FBGN0086899, FBGN0015622, FBGN0027598, FBGN0263257, FBGN0030959, FBGN0024491, FBGN0036470, FBGN0264001, FBGN0027259, FBGN0083940, FBGN0038063, FBGN0015609, FBGN0261241, FBGN0022382, FBGN0000054, FBGN0264895, FBGN0004870, FBGN0264493, FBGN0031118, FBGN0263131, FBGN0003997, FBGN0267001, FBGN00005…	1.67627	0.0637907	0.0217324	0.0775471
GOTERM_BP_ALL	GO:0050896~response to stimulus	37	0.000160586	FBGN0261549, FBGN0041626, FBGN0086370, FBGN0265598, FBGN0011274, FBGN0032694, FBGN0015519, FBGN0086899, FBGN0263257, FBGN0030959, FBGN0263316, FBGN0083940, FBGN0051352, FBGN0038063, FBGN0015609, FBGN0004430, FBGN0261241, FBGN0022382, FBGN0000054, FBGN0264895, FBGN0264493, FBGN0031118, FBGN0263131, FBGN0003997, FBGN0011241, FBGN0267001, FBGN0038282, FBGN0035574, FBGN0085443, FBGN0041111, FBGN00853…	1.73354	0.201355	0.0439717	0.264264
GOTERM_BP_ALL	GO:0007154~cell communication	27	0.000444027	FBGN0261549, FBGN0086370, FBGN0261090, FBGN0265598, FBGN0032694, FBGN0015519, FBGN0011274, FBGN0263257, FBGN0027598, FBGN0083940, FBGN0038063, FBGN0015609, FBGN0261241, FBGN0264895, FBGN0264493, FBGN0031118, FBGN0263131, FBGN0003997, FBGN0267001, FBGN0000592, FBGN0083228, FBGN0035574, FBGN0085443, FBGN0085370, FBGN0264272, FBGN0259984, FBGN0264815	1.95342	0.46301	0.0984406	0.729101
GOTERM_BP_ALL	GO:0023052~signaling	26	0.000659368	FBGN0261241, FBGN0261549, FBGN0264895, FBGN0086370, FBGN0261090, FBGN0265598, FBGN0031118, FBGN0264493, FBGN0011274, FBGN0032694, FBGN0015519, FBGN0263131, FBGN0003997, FBGN0027598, FBGN0263257, FBGN0267001, FBGN0000592, FBGN0083228, FBGN0035574, FBGN0083940, FBGN0085443, FBGN0038063, FBGN0085370, FBGN0264272, FBGN0259984, FBGN0264815	1.94555	0.602841	0.123586	1.08089
GOTERM_BP_ALL	GO:0040011~locomotion	13	0.00118562	FBGN0261549, FBGN0022382, FBGN0000054, FBGN0027598, FBGN0267001, FBGN0000015, FBGN0086690, FBGN0035574, FBGN0085443, FBGN0051352, FBGN0015609, FBGN0259984, FBGN0264442	2.94023	0.810023	0.153026	1.93569
GOTERM_BP_ALL	GO:0006928~movement of cell or subcellular component	13	0.00170729	FBGN0086690, FBGN0011760, FBGN0000015, FBGN0027259, FBGN0022382, FBGN0035574, FBGN0051352, FBGN0085443, FBGN0015609, FBGN0027598, FBGN0264442, FBGN0267001, FBGN0259984	2.81754	0.908576	0.16808	2.77619
GOTERM_BP_ALL	GO:0042221~response to chemical	17	0.00257065	FBGN0022382, FBGN0041626, FBGN0000054, FBGN0086370, FBGN0265598, FBGN0015519, FBGN0011274, FBGN0003997, FBGN0267001, FBGN0038282, FBGN0035574, FBGN0051352, FBGN0015609, FBGN0041111, FBGN0259984, FBGN0264442, FBGN0036010	2.23448	0.972773	0.213558	4.15236
GOTERM_BP_ALL	GO:0044763~single-organism cellular process	53	0.00325438	FBGN0086370, FBGN0030574, FBGN0015519, FBGN0032694, FBGN0011274, FBGN0028667, FBGN0015622, FBGN0028668, FBGN0263257, FBGN0024491, FBGN0263316, FBGN0045063, FBGN0031118, FBGN0003997, FBGN0036262, FBGN0267001, FBGN0000592, FBGN0011760, FBGN0065032, FBGN0259242, FBGN0264272, FBGN0259984, FBGN0264442, FBGN0261549, FBGN0036816, FBGN0261090, FBGN0265598, FBGN0086899, FBGN0027598, FBGN0086690, FBGN00272…	1.29748	0.989575	0.248153	5.2292
GOTERM_BP_ALL	GO:0048666~neuron development	13	0.00398636	FBGN0022382, FBGN0000054, FBGN0011274, FBGN0003997, FBGN0267001, FBGN0011760, FBGN0035574, FBGN0085443, FBGN0051352, FBGN0015609, FBGN0041111, FBGN0259984, FBGN0264442	2.54311	0.996273	0.280317	6.36942
GOTERM_BP_ALL	GO:0030182~neuron differentiation	14	0.00444022	FBGN0022382, FBGN0000054, FBGN0011274, FBGN0003997, FBGN0267001, FBGN0011760, FBGN0035574, FBGN0085443, FBGN0051352, FBGN0015609, FBGN0041111, FBGN0264272, FBGN0259984, FBGN0264442	2.38555	0.998031	0.292572	7.06993
GOTERM_BP_ALL	GO:0009887~organ morphogenesis	15	0.00467249	FBGN0004870, FBGN0265598, FBGN0031118, FBGN0264493, FBGN0011274, FBGN0003997, FBGN0027598, FBGN0000015, FBGN0011760, FBGN0035574, FBGN0015609, FBGN0041111, FBGN0264272, FBGN0259984, FBGN0264442	2.26853	0.99858	0.291847	7.42652
GOTERM_BP_ALL	GO:0009653~anatomical structure morphogenesis	24	0.00468112	FBGN0022382, FBGN0000054, FBGN0004870, FBGN0265598, FBGN0031118, FBGN0264493, FBGN0011274, FBGN0086899, FBGN0003997, FBGN0011241, FBGN0027598, FBGN0267001, FBGN0086690, FBGN0011760, FBGN0000015, FBGN0035574, FBGN0033578, FBGN0085443, FBGN0051352, FBGN0015609, FBGN0041111, FBGN0264272, FBGN0264442, FBGN0259984	1.76261	0.998597	0.279959	7.43975
GOTERM_BP_ALL	GO:0048667~cell morphogenesis involved in neuron differentiation	10	0.00507167	FBGN0022382, FBGN0000054, FBGN0035574, FBGN0051352, FBGN0085443, FBGN0015609, FBGN0003997, FBGN0259984, FBGN0264442, FBGN0267001	3.01864	0.99919	0.276434	8.03636
GOTERM_BP_ALL	GO:0007409~axonogenesis	8	0.00560775	FBGN0022382, FBGN0035574, FBGN0051352, FBGN0085443, FBGN0015609, FBGN0259984, FBGN0264442, FBGN0267001	3.66274	0.999619	0.289866	8.84941
GOTERM_BP_ALL	GO:0009605~response to external stimulus	15	0.00612313	FBGN0261549, FBGN0261241, FBGN0022382, FBGN0011274, FBGN0086899, FBGN0011241, FBGN0003997, FBGN0267001, FBGN0035574, FBGN0051352, FBGN0015609, FBGN0004430, FBGN0259984, FBGN0264442, FBGN0004429	2.20005	0.999816	0.291035	9.62469
GOTERM_BP_ALL	GO:0061564~axon development	8	0.00700299	FBGN0022382, FBGN0035574, FBGN0051352, FBGN0085443, FBGN0015609, FBGN0259984, FBGN0264442, FBGN0267001	3.51324	0.999947	0.305383	10.934
GOTERM_BP_ALL	GO:0007411~axon guidance	7	0.00766073	FBGN0022382, FBGN0035574, FBGN0051352, FBGN0015609, FBGN0259984, FBGN0264442, FBGN0267001	3.97891	0.999979	0.31013	11.901
GOTERM_BP_ALL	GO:0016043~cellular component organization	33	0.00776381	FBGN0261549, FBGN0086370, FBGN0261090, FBGN0028667, FBGN0028668, FBGN0086899, FBGN0027598, FBGN0024491, FBGN0036470, FBGN0086690, FBGN0027259, FBGN0033578, FBGN0051352, FBGN0038063, FBGN0015609, FBGN0261241, FBGN0022382, FBGN0000054, FBGN0003997, FBGN0267001, FBGN0038282, FBGN0000592, FBGN0011760, FBGN0083228, FBGN0040823, FBGN0035574, FBGN0085443, FBGN0065032, FBGN0037857, FBGN0041111, FBGN02642…	1.49049	0.999982	0.304918	12.0517
GOTERM_BP_ALL	GO:0060429~epithelium development	16	0.00794648	FBGN0004870, FBGN0265598, FBGN0031118, FBGN0264493, FBGN0003997, FBGN0027598, FBGN0000015, FBGN0011760, FBGN0035574, FBGN0263316, FBGN0085443, FBGN0015609, FBGN0041111, FBGN0264272, FBGN0259984, FBGN0264442	2.05814	0.999986	0.302538	12.3181
GOTERM_BP_ALL	GO:0042330~taxis	8	0.00851675	FBGN0261549, FBGN0022382, FBGN0035574, FBGN0051352, FBGN0015609, FBGN0259984, FBGN0264442, FBGN0267001	3.38495	0.999994	0.304319	13.1449
GOTERM_BP_ALL	GO:0097485~neuron projection guidance	7	0.00880641	FBGN0022382, FBGN0035574, FBGN0051352, FBGN0015609, FBGN0259984, FBGN0264442, FBGN0267001	3.86231	0.999996	0.305264	13.562
GOTERM_BP_ALL	GO:0048699~generation of neurons	14	0.00947021	FBGN0022382, FBGN0000054, FBGN0011274, FBGN0003997, FBGN0267001, FBGN0011760, FBGN0035574, FBGN0085443, FBGN0051352, FBGN0015609, FBGN0041111, FBGN0264272, FBGN0259984, FBGN0264442	2.17629	0.999998	0.309294	14.5109
GOTERM_BP_ALL	GO:0000904~cell morphogenesis involved in differentiation	10	0.0103898	FBGN0022382, FBGN0000054, FBGN0035574, FBGN0051352, FBGN0085443, FBGN0015609, FBGN0003997, FBGN0259984, FBGN0264442, FBGN0267001	2.69464	1	0.326444	15.8093
GOTERM_BP_ALL	GO:0006935~chemotaxis	7	0.0107492	FBGN0022382, FBGN0035574, FBGN0051352, FBGN0015609, FBGN0259984, FBGN0264442, FBGN0267001	3.69969	1	0.32845	16.3116
GOTERM_BP_ALL	GO:0048858~cell projection morphogenesis	11	0.0110707	FBGN0022382, FBGN0000054, FBGN0035574, FBGN0051352, FBGN0085443, FBGN0033578, FBGN0015609, FBGN0003997, FBGN0259984, FBGN0264442, FBGN0267001	2.48789	1	0.32943	16.7587
GOTERM_BP_ALL	GO:0030030~cell projection organization	12	0.0120617	FBGN0022382, FBGN0000054, FBGN0035574, FBGN0051352, FBGN0085443, FBGN0033578, FBGN0015609, FBGN0264272, FBGN0003997, FBGN0259984, FBGN0264442, FBGN0267001	2.31739	1	0.339241	18.1224
GOTERM_BP_ALL	GO:0032990~cell part morphogenesis	11	0.0124463	FBGN0022382, FBGN0000054, FBGN0035574, FBGN0051352, FBGN0085443, FBGN0033578, FBGN0015609, FBGN0003997, FBGN0259984, FBGN0264442, FBGN0267001	2.44385	1	0.341295	18.646
GOTERM_BP_ALL	GO:0071840~cellular component organization or biogenesis	33	0.0139787	FBGN0261549, FBGN0086370, FBGN0261090, FBGN0028667, FBGN0028668, FBGN0086899, FBGN0027598, FBGN0024491, FBGN0036470, FBGN0086690, FBGN0027259, FBGN0033578, FBGN0051352, FBGN0038063, FBGN0015609, FBGN0261241, FBGN0022382, FBGN0000054, FBGN0003997, FBGN0267001, FBGN0038282, FBGN0000592, FBGN0011760, FBGN0083228, FBGN0040823, FBGN0035574, FBGN0085443, FBGN0065032, FBGN0037857, FBGN0041111, FBGN02642…	1.4354	1	0.36104	20.7012
GOTERM_BP_ALL	GO:0048812~neuron projection morphogenesis	10	0.0141291	FBGN0022382, FBGN0000054, FBGN0035574, FBGN0051352, FBGN0085443, FBGN0015609, FBGN0003997, FBGN0259984, FBGN0264442, FBGN0267001	2.56174	1	0.357704	20.9002
GOTERM_BP_ALL	GO:0009888~tissue development	16	0.0152873	FBGN0004870, FBGN0265598, FBGN0031118, FBGN0264493, FBGN0003997, FBGN0027598, FBGN0000015, FBGN0011760, FBGN0035574, FBGN0263316, FBGN0085443, FBGN0015609, FBGN0041111, FBGN0264272, FBGN0259984, FBGN0264442	1.90973	1	0.368012	22.4176
GOTERM_BP_ALL	GO:0009987~cellular process	64	0.0177597	FBGN0086370, FBGN0030574, FBGN0028667, FBGN0011274, FBGN0015519, FBGN0032694, FBGN0015622, FBGN0028668, FBGN0263257, FBGN0030959, FBGN0024491, FBGN0053452, FBGN0263316, FBGN0045063, FBGN0031118, FBGN0050454, FBGN0003997, FBGN0036262, FBGN0267001, FBGN0000592, FBGN0011760, FBGN0065032, FBGN0259242, FBGN0264272, FBGN0264442, FBGN0050220, FBGN0259984, FBGN0004429, FBGN0261549, FBGN0036816, FBGN02610…	1.14033	1	0.382727	25.5655
GOTERM_BP_ALL	GO:0031175~neuron projection development	10	0.0200707	FBGN0022382, FBGN0000054, FBGN0035574, FBGN0051352, FBGN0085443, FBGN0015609, FBGN0003997, FBGN0259984, FBGN0264442, FBGN0267001	2.41394	1	0.392242	28.399
GOTERM_BP_ALL	GO:0048513~animal organ development	18	0.0201503	FBGN0004870, FBGN0265598, FBGN0031118, FBGN0264493, FBGN0011274, FBGN0003997, FBGN0027598, FBGN0267001, FBGN0000015, FBGN0011760, FBGN0035574, FBGN0263316, FBGN0045063, FBGN0015609, FBGN0041111, FBGN0264272, FBGN0264442, FBGN0259984	1.75151	1	0.388202	28.4948
GOTERM_BP_ALL	GO:0000902~cell morphogenesis	12	0.020984	FBGN0022382, FBGN0000054, FBGN0035574, FBGN0051352, FBGN0085443, FBGN0033578, FBGN0015609, FBGN0086899, FBGN0003997, FBGN0259984, FBGN0264442, FBGN0267001	2.1366	1	0.385363	29.4907
GOTERM_BP_ALL	GO:0040007~growth	8	0.0333101	FBGN0085443, FBGN0015609, FBGN0038063, FBGN0041111, FBGN0086899, FBGN0003997, FBGN0259984, FBGN0267001	2.56938	1	0.464235	42.7755
GOTERM_BP_ALL	GO:0044707~single-multicellular organism process	34	0.0370965	FBGN0261549, FBGN0036816, FBGN0086370, FBGN0265598, FBGN0011274, FBGN0015622, FBGN0086899, FBGN0027598, FBGN0024491, FBGN0086690, FBGN0027259, FBGN0263316, FBGN0045063, FBGN0051352, FBGN0038063, FBGN0015609, FBGN0022382, FBGN0000054, FBGN0004870, FBGN0264493, FBGN0031118, FBGN0003997, FBGN0011241, FBGN0267001, FBGN0038282, FBGN0000592, FBGN0011760, FBGN0000015, FBGN0035574, FBGN0085443, FBGN00411…	1.33024	1	0.497073	46.3588
GOTERM_BP_ALL	GO:0048589~developmental growth	7	0.0382239	FBGN0085443, FBGN0015609, FBGN0038063, FBGN0086899, FBGN0003997, FBGN0259984, FBGN0267001	2.76748	1	0.490139	47.3843
GOTERM_BP_ALL	GO:0048731~system development	25	0.0430636	FBGN0265598, FBGN0011274, FBGN0027598, FBGN0027259, FBGN0263316, FBGN0051352, FBGN0045063, FBGN0015609, FBGN0038063, FBGN0022382, FBGN0000054, FBGN0004870, FBGN0264493, FBGN0031118, FBGN0003997, FBGN0267001, FBGN0000592, FBGN0000015, FBGN0011760, FBGN0035574, FBGN0085443, FBGN0041111, FBGN0264272, FBGN0259984, FBGN0264442	1.43621	1	0.519842	51.581
GOTERM_BP_ALL	GO:0007275~multicellular organism development	31	0.0437699	FBGN0036816, FBGN0086370, FBGN0265598, FBGN0011274, FBGN0086899, FBGN0027598, FBGN0024491, FBGN0086690, FBGN0027259, FBGN0263316, FBGN0045063, FBGN0051352, FBGN0038063, FBGN0015609, FBGN0022382, FBGN0000054, FBGN0004870, FBGN0264493, FBGN0031118, FBGN0003997, FBGN0011241, FBGN0267001, FBGN0000592, FBGN0011760, FBGN0000015, FBGN0035574, FBGN0085443, FBGN0041111, FBGN0264272, FBGN0264442, FBGN02599…	1.34763	1	0.521534	52.1664
GOTERM_BP_ALL	GO:0032989~cellular component morphogenesis	12	0.0504077	FBGN0022382, FBGN0000054, FBGN0035574, FBGN0051352, FBGN0085443, FBGN0033578, FBGN0015609, FBGN0086899, FBGN0003997, FBGN0259984, FBGN0264442, FBGN0267001	1.85963	1	0.54096	57.3531
GOTERM_BP_ALL	GO:0007399~nervous system development	18	0.0613119	FBGN0022382, FBGN0000054, FBGN0011274, FBGN0003997, FBGN0267001, FBGN0000592, FBGN0011760, FBGN0027259, FBGN0035574, FBGN0045063, FBGN0085443, FBGN0051352, FBGN0038063, FBGN0015609, FBGN0041111, FBGN0264272, FBGN0264442, FBGN0259984	1.53443	1	0.569852	64.7432
GOTERM_BP_ALL	GO:0007423~sensory organ development	8	0.0768704	FBGN0011760, FBGN0264493, FBGN0015609, FBGN0265598, FBGN0041111, FBGN0003997, FBGN0027598, FBGN0264442	2.12529	1	0.615993	73.2303
GOTERM_BP_ALL	GO:0060284~regulation of cell development	5	0.0995174	FBGN0011760, FBGN0000054, FBGN0015609, FBGN0003997, FBGN0259984	2.79982	1	0.682258	82.2211
GOTERM_BP_ALL	GO:0022008~neurogenesis	15	0.10462	FBGN0022382, FBGN0000054, FBGN0011274, FBGN0003997, FBGN0267001, FBGN0011760, FBGN0027259, FBGN0035574, FBGN0085443, FBGN0051352, FBGN0015609, FBGN0041111, FBGN0264272, FBGN0259984, FBGN0264442	1.50932	1	0.698594	83.8101
GOTERM_BP_ALL	GO:0032501~multicellular organismal process	40	0.116168	FBGN0261549, FBGN0036816, FBGN0041626, FBGN0052698, FBGN0028416, FBGN0086370, FBGN0265598, FBGN0011274, FBGN0086899, FBGN0015622, FBGN0027598, FBGN0024491, FBGN0086690, FBGN0027259, FBGN0263316, FBGN0028415, FBGN0045063, FBGN0051352, FBGN0015609, FBGN0038063, FBGN0022382, FBGN0000054, FBGN0004870, FBGN0264493, FBGN0031118, FBGN0003997, FBGN0011241, FBGN0267001, FBGN0038282, FBGN0000592, FBGN00117…	1.1791	1	0.716892	86.9278
GOTERM_BP_ALL	GO:0048856~anatomical structure development	32	0.123476	FBGN0036816, FBGN0086370, FBGN0265598, FBGN0011274, FBGN0086899, FBGN0027598, FBGN0024491, FBGN0086690, FBGN0027259, FBGN0263316, FBGN0045063, FBGN0033578, FBGN0051352, FBGN0038063, FBGN0015609, FBGN0022382, FBGN0000054, FBGN0004870, FBGN0264493, FBGN0031118, FBGN0003997, FBGN0011241, FBGN0267001, FBGN0000592, FBGN0011760, FBGN0000015, FBGN0035574, FBGN0085443, FBGN0041111, FBGN0264272, FBGN02644…	1.2237	1	0.732308	88.5992
GOTERM_BP_ALL	GO:0044767~single-organism developmental process	32	0.129945	FBGN0036816, FBGN0086370, FBGN0265598, FBGN0011274, FBGN0086899, FBGN0027598, FBGN0024491, FBGN0086690, FBGN0027259, FBGN0263316, FBGN0045063, FBGN0033578, FBGN0051352, FBGN0038063, FBGN0015609, FBGN0022382, FBGN0000054, FBGN0004870, FBGN0264493, FBGN0031118, FBGN0003997, FBGN0011241, FBGN0267001, FBGN0000592, FBGN0011760, FBGN0000015, FBGN0035574, FBGN0085443, FBGN0041111, FBGN0264272, FBGN02644…	1.21783	1	0.74162	89.9091
GOTERM_BP_ALL	GO:0048869~cellular developmental process	23	0.141354	FBGN0022382, FBGN0000054, FBGN0086370, FBGN0264493, FBGN0011274, FBGN0086899, FBGN0003997, FBGN0011241, FBGN0027598, FBGN0267001, FBGN0011760, FBGN0000015, FBGN0027259, FBGN0035574, FBGN0033578, FBGN0085443, FBGN0051352, FBGN0015609, FBGN0041111, FBGN0085370, FBGN0264272, FBGN0264442, FBGN0259984	1.28983	1	0.758862	91.8815
GOTERM_BP_ALL	GO:0032502~developmental process	32	0.149917	FBGN0036816, FBGN0086370, FBGN0265598, FBGN0011274, FBGN0086899, FBGN0027598, FBGN0024491, FBGN0086690, FBGN0027259, FBGN0263316, FBGN0045063, FBGN0033578, FBGN0051352, FBGN0038063, FBGN0015609, FBGN0022382, FBGN0000054, FBGN0004870, FBGN0264493, FBGN0031118, FBGN0003997, FBGN0011241, FBGN0267001, FBGN0000592, FBGN0011760, FBGN0000015, FBGN0035574, FBGN0085443, FBGN0041111, FBGN0264272, FBGN02644…	1.20114	1	0.76504	93.1173
GOTERM_BP_ALL	GO:0008038~neuron recognition	3	0.152865	FBGN0015609, FBGN0264442, FBGN0267001	4.26312	1	0.765801	93.5002
GOTERM_BP_ALL	GO:0008037~cell recognition	3	0.157441	FBGN0015609, FBGN0264442, FBGN0267001	4.18417	1	0.768324	94.0552
GOTERM_BP_ALL	GO:0048468~cell development	16	0.170271	FBGN0022382, FBGN0000054, FBGN0086370, FBGN0011274, FBGN0003997, FBGN0011241, FBGN0027598, FBGN0267001, FBGN0011760, FBGN0035574, FBGN0085443, FBGN0051352, FBGN0015609, FBGN0041111, FBGN0259984, FBGN0264442	1.36549	1	0.781133	95.3832
GOTERM_BP_ALL	GO:0048813~dendrite morphogenesis	4	0.185937	FBGN0000054, FBGN0015609, FBGN0003997, FBGN0264442	2.65428	1	0.799905	96.6276
GOTERM_BP_ALL	GO:0044699~single-organism process	55	0.208365	FBGN0086370, FBGN0030574, FBGN0028667, FBGN0015519, FBGN0032694, FBGN0011274, FBGN0015622, FBGN0028668, FBGN0263257, FBGN0024491, FBGN0263316, FBGN0045063, FBGN0031118, FBGN0003997, FBGN0036262, FBGN0267001, FBGN0000592, FBGN0011760, FBGN0065032, FBGN0259242, FBGN0264272, FBGN0264442, FBGN0259984, FBGN0261549, FBGN0036816, FBGN0261090, FBGN0265598, FBGN0086899, FBGN0027598, FBGN0086690, FBGN00272…	1.07789	1	0.822853	97.8717
GOTERM_BP_ALL	GO:0016358~dendrite development	4	0.21449	FBGN0000054, FBGN0015609, FBGN0003997, FBGN0264442	2.46935	1	0.826442	98.1274
GOTERM_BP_ALL	GO:0030154~cell differentiation	21	0.219966	FBGN0022382, FBGN0000054, FBGN0086370, FBGN0264493, FBGN0011274, FBGN0003997, FBGN0011241, FBGN0027598, FBGN0267001, FBGN0011760, FBGN0000015, FBGN0027259, FBGN0035574, FBGN0085443, FBGN0051352, FBGN0015609, FBGN0041111, FBGN0085370, FBGN0264272, FBGN0264442, FBGN0259984	1.23467	1	0.82735	98.3313
GOTERM_BP_ALL	GO:0007417~central nervous system development	4	0.297271	FBGN0045063, FBGN0259984, FBGN0264442, FBGN0267001	2.07052	1	0.876657	99.7011
GOTERM_BP_ALL	GO:0007389~pattern specification process	6	0.31606	FBGN0000015, FBGN0263316, FBGN0264493, FBGN0015609, FBGN0265598, FBGN0041111	1.58837	1	0.883888	99.8087
Annotation Cluster 3	Enrichment Score: 1.554862733879047
Category	Term	Count	PValue	Genes	Fold Enrichment	Bonferroni	Benjamini	FDR
GOTERM_BP_ALL	GO:0043473~pigmentation	6	0.00164268	FBGN0261549, FBGN0261241, FBGN0000015, FBGN0004870, FBGN0045063, FBGN0015622	6.89909	0.899905	0.188799	2.67245
GOTERM_BP_ALL	GO:0046154~rhodopsin metabolic process	3	0.00672774	FBGN0261549, FBGN0045063, FBGN0015622	23.7837	0.999921	0.304752	10.5263
GOTERM_BP_ALL	GO:0048066~developmental pigmentation	5	0.00830575	FBGN0261549, FBGN0000015, FBGN0004870, FBGN0045063, FBGN0015622	6.17337	0.999992	0.30573	12.8398
GOTERM_BP_ALL	GO:0043474~pigment metabolic process involved in pigmentation	3	0.0321235	FBGN0261549, FBGN0045063, FBGN0015622	10.5091	1	0.456368	41.6072
GOTERM_BP_ALL	GO:0043324~pigment metabolic process involved in developmental pigmentation	3	0.0321235	FBGN0261549, FBGN0045063, FBGN0015622	10.5091	1	0.456368	41.6072
GOTERM_BP_ALL	GO:0042441~eye pigment metabolic process	3	0.0321235	FBGN0261549, FBGN0045063, FBGN0015622	10.5091	1	0.456368	41.6072
GOTERM_BP_ALL	GO:0048069~eye pigmentation	3	0.050256	FBGN0261549, FBGN0045063, FBGN0015622	8.21619	1	0.543721	57.2407
GOTERM_BP_ALL	GO:0042440~pigment metabolic process	3	0.223642	FBGN0261549, FBGN0045063, FBGN0015622	3.32272	1	0.8285	98.4562
GOTERM_BP_ALL	GO:0044711~single-organism biosynthetic process	6	0.296637	FBGN0261549, FBGN0000592, FBGN0045063, FBGN0038063, FBGN0263131, FBGN0015622	1.63137	1	0.877092	99.6966
Annotation Cluster 4	Enrichment Score: 1.389076206828037
Category	Term	Count	PValue	Genes	Fold Enrichment	Bonferroni	Benjamini	FDR
GOTERM_BP_ALL	GO:0009887~organ morphogenesis	15	0.00467249	FBGN0004870, FBGN0265598, FBGN0031118, FBGN0264493, FBGN0011274, FBGN0003997, FBGN0027598, FBGN0000015, FBGN0011760, FBGN0035574, FBGN0015609, FBGN0041111, FBGN0264272, FBGN0259984, FBGN0264442	2.26853	0.99858	0.291847	7.42652
GOTERM_BP_ALL	GO:0009653~anatomical structure morphogenesis	24	0.00468112	FBGN0022382, FBGN0000054, FBGN0004870, FBGN0265598, FBGN0031118, FBGN0264493, FBGN0011274, FBGN0086899, FBGN0003997, FBGN0011241, FBGN0027598, FBGN0267001, FBGN0086690, FBGN0011760, FBGN0000015, FBGN0035574, FBGN0033578, FBGN0085443, FBGN0051352, FBGN0015609, FBGN0041111, FBGN0264272, FBGN0264442, FBGN0259984	1.76261	0.998597	0.279959	7.43975
GOTERM_BP_ALL	GO:0060429~epithelium development	16	0.00794648	FBGN0004870, FBGN0265598, FBGN0031118, FBGN0264493, FBGN0003997, FBGN0027598, FBGN0000015, FBGN0011760, FBGN0035574, FBGN0263316, FBGN0085443, FBGN0015609, FBGN0041111, FBGN0264272, FBGN0259984, FBGN0264442	2.05814	0.999986	0.302538	12.3181
GOTERM_BP_ALL	GO:0009888~tissue development	16	0.0152873	FBGN0004870, FBGN0265598, FBGN0031118, FBGN0264493, FBGN0003997, FBGN0027598, FBGN0000015, FBGN0011760, FBGN0035574, FBGN0263316, FBGN0085443, FBGN0015609, FBGN0041111, FBGN0264272, FBGN0259984, FBGN0264442	1.90973	1	0.368012	22.4176
GOTERM_BP_ALL	GO:0007444~imaginal disc development	11	0.0155839	FBGN0011760, FBGN0000015, FBGN0035574, FBGN0263316, FBGN0004870, FBGN0031118, FBGN0265598, FBGN0041111, FBGN0264272, FBGN0003997, FBGN0264442	2.3603	1	0.367523	22.8018
GOTERM_BP_ALL	GO:0007480~imaginal disc-derived leg morphogenesis	4	0.018131	FBGN0035574, FBGN0004870, FBGN0031118, FBGN0265598	7.08848	1	0.383272	26.0278
GOTERM_BP_ALL	GO:0007478~leg disc morphogenesis	4	0.0186998	FBGN0035574, FBGN0004870, FBGN0031118, FBGN0265598	7.00605	1	0.387006	26.7307
GOTERM_BP_ALL	GO:0048513~animal organ development	18	0.0201503	FBGN0004870, FBGN0265598, FBGN0031118, FBGN0264493, FBGN0011274, FBGN0003997, FBGN0027598, FBGN0267001, FBGN0000015, FBGN0011760, FBGN0035574, FBGN0263316, FBGN0045063, FBGN0015609, FBGN0041111, FBGN0264272, FBGN0264442, FBGN0259984	1.75151	1	0.388202	28.4948
GOTERM_BP_ALL	GO:0035114~imaginal disc-derived appendage morphogenesis	8	0.0257368	FBGN0011760, FBGN0035574, FBGN0004870, FBGN0031118, FBGN0265598, FBGN0264272, FBGN0003997, FBGN0264442	2.71406	1	0.429698	34.9237
GOTERM_BP_ALL	GO:0035107~appendage morphogenesis	8	0.0265758	FBGN0011760, FBGN0035574, FBGN0004870, FBGN0031118, FBGN0265598, FBGN0264272, FBGN0003997, FBGN0264442	2.69584	1	0.435241	35.841
GOTERM_BP_ALL	GO:0048737~imaginal disc-derived appendage development	8	0.0271456	FBGN0011760, FBGN0035574, FBGN0004870, FBGN0031118, FBGN0265598, FBGN0264272, FBGN0003997, FBGN0264442	2.68383	1	0.432552	36.4569
GOTERM_BP_ALL	GO:0048736~appendage development	8	0.0286066	FBGN0011760, FBGN0035574, FBGN0004870, FBGN0031118, FBGN0265598, FBGN0264272, FBGN0003997, FBGN0264442	2.65428	1	0.445055	38.0111
GOTERM_BP_ALL	GO:0035218~leg disc development	4	0.0313839	FBGN0035574, FBGN0004870, FBGN0031118, FBGN0265598	5.73829	1	0.452978	40.8676
GOTERM_BP_ALL	GO:0048569~post-embryonic organ development	9	0.0379903	FBGN0011760, FBGN0035574, FBGN0004870, FBGN0031118, FBGN0265598, FBGN0011274, FBGN0264272, FBGN0003997, FBGN0264442	2.30165	1	0.492261	47.1734
GOTERM_BP_ALL	GO:0048707~instar larval or pupal morphogenesis	9	0.0420028	FBGN0011760, FBGN0035574, FBGN0004870, FBGN0031118, FBGN0265598, FBGN0011274, FBGN0264272, FBGN0003997, FBGN0264442	2.25569	1	0.515089	50.6889
GOTERM_BP_ALL	GO:0048731~system development	25	0.0430636	FBGN0265598, FBGN0011274, FBGN0027598, FBGN0027259, FBGN0263316, FBGN0051352, FBGN0045063, FBGN0015609, FBGN0038063, FBGN0022382, FBGN0000054, FBGN0004870, FBGN0264493, FBGN0031118, FBGN0003997, FBGN0267001, FBGN0000592, FBGN0000015, FBGN0011760, FBGN0035574, FBGN0085443, FBGN0041111, FBGN0264272, FBGN0259984, FBGN0264442	1.43621	1	0.519842	51.581
GOTERM_BP_ALL	GO:0002009~morphogenesis of an epithelium	10	0.0448542	FBGN0011760, FBGN0035574, FBGN0004870, FBGN0264493, FBGN0015609, FBGN0031118, FBGN0265598, FBGN0264272, FBGN0003997, FBGN0264442	2.08918	1	0.522161	53.0523
GOTERM_BP_ALL	GO:0007560~imaginal disc morphogenesis	8	0.0454267	FBGN0011760, FBGN0035574, FBGN0004870, FBGN0031118, FBGN0265598, FBGN0264272, FBGN0003997, FBGN0264442	2.40048	1	0.522708	53.5138
GOTERM_BP_ALL	GO:0048563~post-embryonic organ morphogenesis	8	0.0454267	FBGN0011760, FBGN0035574, FBGN0004870, FBGN0031118, FBGN0265598, FBGN0264272, FBGN0003997, FBGN0264442	2.40048	1	0.522708	53.5138
GOTERM_BP_ALL	GO:0009886~post-embryonic morphogenesis	9	0.046291	FBGN0011760, FBGN0035574, FBGN0004870, FBGN0031118, FBGN0265598, FBGN0011274, FBGN0264272, FBGN0003997, FBGN0264442	2.21154	1	0.525534	54.2025
GOTERM_BP_ALL	GO:0048729~tissue morphogenesis	10	0.0507098	FBGN0011760, FBGN0035574, FBGN0004870, FBGN0264493, FBGN0015609, FBGN0031118, FBGN0265598, FBGN0264272, FBGN0003997, FBGN0264442	2.04106	1	0.539331	57.5761
GOTERM_BP_ALL	GO:0007552~metamorphosis	9	0.0512546	FBGN0011760, FBGN0035574, FBGN0004870, FBGN0031118, FBGN0265598, FBGN0011274, FBGN0264272, FBGN0003997, FBGN0264442	2.16561	1	0.53947	57.9755
GOTERM_BP_ALL	GO:0035295~tube development	11	0.0512965	FBGN0011760, FBGN0000015, FBGN0035574, FBGN0263316, FBGN0004870, FBGN0031118, FBGN0265598, FBGN0041111, FBGN0264272, FBGN0003997, FBGN0264442	1.93567	1	0.536034	58.0061
GOTERM_BP_ALL	GO:0035120~post-embryonic appendage morphogenesis	7	0.064262	FBGN0011760, FBGN0035574, FBGN0004870, FBGN0031118, FBGN0265598, FBGN0264272, FBGN0264442	2.42952	1	0.580648	66.5252
GOTERM_BP_ALL	GO:0060562~epithelial tube morphogenesis	8	0.088634	FBGN0011760, FBGN0035574, FBGN0004870, FBGN0031118, FBGN0265598, FBGN0264272, FBGN0003997, FBGN0264442	2.05288	1	0.658307	78.3294
GOTERM_BP_ALL	GO:0002165~instar larval or pupal development	9	0.0922039	FBGN0011760, FBGN0035574, FBGN0004870, FBGN0031118, FBGN0265598, FBGN0011274, FBGN0264272, FBGN0003997, FBGN0264442	1.90671	1	0.664514	79.6864
GOTERM_BP_ALL	GO:0035239~tube morphogenesis	8	0.110184	FBGN0011760, FBGN0035574, FBGN0004870, FBGN0031118, FBGN0265598, FBGN0264272, FBGN0003997, FBGN0264442	1.94361	1	0.710083	85.3906
GOTERM_BP_ALL	GO:0009791~post-embryonic development	9	0.151743	FBGN0011760, FBGN0035574, FBGN0004870, FBGN0031118, FBGN0265598, FBGN0011274, FBGN0264272, FBGN0003997, FBGN0264442	1.69247	1	0.765208	93.3569
GOTERM_BP_ALL	GO:0035220~wing disc development	6	0.242455	FBGN0011760, FBGN0263316, FBGN0265598, FBGN0041111, FBGN0264272, FBGN0264442	1.76865	1	0.840176	98.9695
GOTERM_BP_ALL	GO:0007476~imaginal disc-derived wing morphogenesis	4	0.462612	FBGN0011760, FBGN0265598, FBGN0264272, FBGN0264442	1.56906	1	0.945407	99.9964
GOTERM_BP_ALL	GO:0007472~wing disc morphogenesis	4	0.476241	FBGN0011760, FBGN0265598, FBGN0264272, FBGN0264442	1.53704	1	0.948623	99.9976
Annotation Cluster 5	Enrichment Score: 1.2813228654084896
Category	Term	Count	PValue	Genes	Fold Enrichment	Bonferroni	Benjamini	FDR
GOTERM_BP_ALL	GO:0006812~cation transport	7	0.0133811	FBGN0036816, FBGN0015519, FBGN0028667, FBGN0028668, FBGN0259242, FBGN0015622, FBGN0263257	3.52646	1	0.355064	19.9056
GOTERM_BP_ALL	GO:0051179~localization	25	0.0150277	FBGN0261241, FBGN0036816, FBGN0261090, FBGN0030574, FBGN0265598, FBGN0264493, FBGN0028667, FBGN0015519, FBGN0028668, FBGN0015622, FBGN0027598, FBGN0263257, FBGN0011760, FBGN0000015, FBGN0086690, FBGN0027259, FBGN0083228, FBGN0263316, FBGN0085443, FBGN0015609, FBGN0041111, FBGN0259242, FBGN0264442, FBGN0259984, FBGN0028539	1.57695	1	0.369245	22.0799
GOTERM_BP_ALL	GO:0051234~establishment of localization	21	0.023706	FBGN0261241, FBGN0036816, FBGN0261090, FBGN0030574, FBGN0265598, FBGN0264493, FBGN0028667, FBGN0015519, FBGN0028668, FBGN0015622, FBGN0263257, FBGN0027598, FBGN0011760, FBGN0083228, FBGN0027259, FBGN0263316, FBGN0085443, FBGN0041111, FBGN0259242, FBGN0028539, FBGN0259984	1.61637	1	0.408335	32.6523
GOTERM_BP_ALL	GO:1902578~single-organism localization	17	0.0371855	FBGN0036816, FBGN0261090, FBGN0030574, FBGN0265598, FBGN0264493, FBGN0015519, FBGN0028667, FBGN0028668, FBGN0015622, FBGN0263257, FBGN0011760, FBGN0083228, FBGN0027259, FBGN0263316, FBGN0259242, FBGN0028539, FBGN0259984	1.6693	1	0.493463	46.4405
GOTERM_BP_ALL	GO:0006810~transport	19	0.0572299	FBGN0261241, FBGN0036816, FBGN0261090, FBGN0030574, FBGN0265598, FBGN0264493, FBGN0028667, FBGN0015519, FBGN0028668, FBGN0015622, FBGN0263257, FBGN0027598, FBGN0083228, FBGN0263316, FBGN0085443, FBGN0041111, FBGN0259242, FBGN0028539, FBGN0259984	1.5199	1	0.558197	62.1303
GOTERM_BP_ALL	GO:0006811~ion transport	7	0.0725532	FBGN0036816, FBGN0015519, FBGN0028667, FBGN0028668, FBGN0259242, FBGN0015622, FBGN0263257	2.3536	1	0.609957	71.0911
GOTERM_BP_ALL	GO:0044765~single-organism transport	15	0.0859359	FBGN0036816, FBGN0261090, FBGN0030574, FBGN0265598, FBGN0264493, FBGN0015519, FBGN0028667, FBGN0028668, FBGN0015622, FBGN0263257, FBGN0083228, FBGN0263316, FBGN0259242, FBGN0028539, FBGN0259984	1.55717	1	0.649468	77.2477
GOTERM_BP_ALL	GO:0055085~transmembrane transport	7	0.131124	FBGN0036816, FBGN0263316, FBGN0030574, FBGN0028667, FBGN0028668, FBGN0259242, FBGN0263257	1.99699	1	0.740186	90.1321
GOTERM_BP_ALL	GO:0030001~metal ion transport	3	0.354274	FBGN0036816, FBGN0259242, FBGN0015622	2.37837	1	0.905118	99.9258
Annotation Cluster 6	Enrichment Score: 1.2587803136816953
Category	Term	Count	PValue	Genes	Fold Enrichment	Bonferroni	Benjamini	FDR
GOTERM_BP_ALL	GO:0051049~regulation of transport	7	0.00895783	FBGN0261241, FBGN0083228, FBGN0261090, FBGN0264493, FBGN0041111, FBGN0015622, FBGN0027598	3.84822	0.999997	0.302273	13.7793
GOTERM_BP_ALL	GO:0016192~vesicle-mediated transport	8	0.113678	FBGN0261241, FBGN0083228, FBGN0261090, FBGN0085443, FBGN0265598, FBGN0028668, FBGN0027598, FBGN0259984	1.92807	1	0.716569	86.3076
GOTERM_BP_ALL	GO:0060627~regulation of vesicle-mediated transport	3	0.164353	FBGN0261241, FBGN0261090, FBGN0027598	4.07108	1	0.778028	94.8097
Annotation Cluster 7	Enrichment Score: 1.196542484137131
Category	Term	Count	PValue	Genes	Fold Enrichment	Bonferroni	Benjamini	FDR
GOTERM_BP_ALL	GO:0045924~regulation of female receptivity	3	0.0207224	FBGN0000592, FBGN0000015, FBGN0086370	13.2909	1	0.386517	29.1796
GOTERM_BP_ALL	GO:0060180~female mating behavior	3	0.0294154	FBGN0000592, FBGN0000015, FBGN0086370	11.0217	1	0.440408	38.856
GOTERM_BP_ALL	GO:0007610~behavior	11	0.0299372	FBGN0000592, FBGN0000015, FBGN0022382, FBGN0000054, FBGN0264895, FBGN0035574, FBGN0086370, FBGN0265598, FBGN0041111, FBGN0038282, FBGN0264815	2.12427	1	0.441727	39.3955
GOTERM_BP_ALL	GO:0007617~mating behavior	4	0.131096	FBGN0000592, FBGN0000015, FBGN0086370, FBGN0264815	3.13813	1	0.742509	90.1268
GOTERM_BP_ALL	GO:0019098~reproductive behavior	4	0.158539	FBGN0000592, FBGN0000015, FBGN0086370, FBGN0264815	2.86915	1	0.768833	94.1815
GOTERM_BP_ALL	GO:0007618~mating	4	0.1745	FBGN0000592, FBGN0000015, FBGN0086370, FBGN0264815	2.73873	1	0.788147	95.756
Annotation Cluster 8	Enrichment Score: 1.1957432563115002
Category	Term	Count	PValue	Genes	Fold Enrichment	Bonferroni	Benjamini	FDR
GOTERM_BP_ALL	GO:0002121~inter-male aggressive behavior	3	0.0569529	FBGN0264895, FBGN0035574, FBGN0265598	7.65916	1	0.559985	61.9465
GOTERM_BP_ALL	GO:0002118~aggressive behavior	3	0.0621685	FBGN0264895, FBGN0035574, FBGN0265598	7.28856	1	0.571612	65.2696
GOTERM_BP_ALL	GO:0051705~multi-organism behavior	3	0.0730607	FBGN0264895, FBGN0035574, FBGN0265598	6.64545	1	0.609352	71.3507
Annotation Cluster 9	Enrichment Score: 1.1886894496382898
Category	Term	Count	PValue	Genes	Fold Enrichment	Bonferroni	Benjamini	FDR
GOTERM_BP_ALL	GO:0007264~small GTPase mediated signal transduction	6	0.0175418	FBGN0264895, FBGN0035574, FBGN0083940, FBGN0085443, FBGN0031118, FBGN0032694	3.91247	1	0.384804	25.293
GOTERM_BP_ALL	GO:0051056~regulation of small GTPase mediated signal transduction	4	0.0475942	FBGN0264895, FBGN0035574, FBGN0085443, FBGN0032694	4.85904	1	0.527736	55.2228
GOTERM_BP_ALL	GO:1902531~regulation of intracellular signal transduction	6	0.0688358	FBGN0264895, FBGN0035574, FBGN0086370, FBGN0085443, FBGN0264493, FBGN0032694	2.68982	1	0.599897	69.1215
GOTERM_BP_ALL	GO:0007265~Ras protein signal transduction	4	0.109695	FBGN0035574, FBGN0085443, FBGN0031118, FBGN0032694	3.40407	1	0.711119	85.2577
GOTERM_BP_ALL	GO:0046578~regulation of Ras protein signal transduction	3	0.180685	FBGN0035574, FBGN0085443, FBGN0032694	3.82958	1	0.7951	96.2506
Annotation Cluster 10	Enrichment Score: 1.0975592158044432
Category	Term	Count	PValue	Genes	Fold Enrichment	Bonferroni	Benjamini	FDR
GOTERM_BP_ALL	GO:0090066~regulation of anatomical structure size	6	0.0166701	FBGN0065032, FBGN0015609, FBGN0041111, FBGN0264272, FBGN0259984, FBGN0264442	3.96395	1	0.381403	24.1932
GOTERM_BP_ALL	GO:0007015~actin filament organization	5	0.0170918	FBGN0261549, FBGN0011760, FBGN0065032, FBGN0264272, FBGN0027598	4.98775	1	0.38289	24.7272
GOTERM_BP_ALL	GO:0032535~regulation of cellular component size	5	0.0194321	FBGN0065032, FBGN0015609, FBGN0041111, FBGN0264272, FBGN0259984	4.79714	1	0.387731	27.6263
GOTERM_BP_ALL	GO:0030036~actin cytoskeleton organization	6	0.0291804	FBGN0261549, FBGN0011760, FBGN0065032, FBGN0041111, FBGN0264272, FBGN0027598	3.42341	1	0.44231	38.6117
GOTERM_BP_ALL	GO:0040007~growth	8	0.0333101	FBGN0085443, FBGN0015609, FBGN0038063, FBGN0041111, FBGN0086899, FBGN0003997, FBGN0259984, FBGN0267001	2.56938	1	0.464235	42.7755
GOTERM_BP_ALL	GO:0030029~actin filament-based process	6	0.0372053	FBGN0261549, FBGN0011760, FBGN0065032, FBGN0041111, FBGN0264272, FBGN0027598	3.2049	1	0.489269	46.4586
GOTERM_BP_ALL	GO:1902589~single-organism organelle organization	11	0.0597708	FBGN0261549, FBGN0261241, FBGN0086690, FBGN0011760, FBGN0027259, FBGN0261090, FBGN0033578, FBGN0065032, FBGN0041111, FBGN0264272, FBGN0027598	1.88288	1	0.5673	63.7773
GOTERM_BP_ALL	GO:0007010~cytoskeleton organization	9	0.0608656	FBGN0261549, FBGN0086690, FBGN0011760, FBGN0051352, FBGN0033578, FBGN0065032, FBGN0041111, FBGN0264272, FBGN0027598	2.08886	1	0.570588	64.466
GOTERM_BP_ALL	GO:0016049~cell growth	4	0.0671663	FBGN0085443, FBGN0015609, FBGN0041111, FBGN0259984	4.21343	1	0.593956	68.1966
GOTERM_BP_ALL	GO:0008361~regulation of cell size	3	0.137077	FBGN0015609, FBGN0041111, FBGN0259984	4.56455	1	0.75207	91.1889
GOTERM_BP_ALL	GO:0022607~cellular component assembly	12	0.19958	FBGN0000592, FBGN0261241, FBGN0086690, FBGN0011760, FBGN0000054, FBGN0086370, FBGN0033578, FBGN0065032, FBGN0038063, FBGN0041111, FBGN0264272, FBGN0267001	1.43117	1	0.817881	97.4473
GOTERM_BP_ALL	GO:0051493~regulation of cytoskeleton organization	3	0.204413	FBGN0065032, FBGN0041111, FBGN0264272	3.53039	1	0.817846	97.6897
GOTERM_BP_ALL	GO:0044085~cellular component biogenesis	12	0.338564	FBGN0000592, FBGN0261241, FBGN0086690, FBGN0011760, FBGN0000054, FBGN0086370, FBGN0033578, FBGN0065032, FBGN0038063, FBGN0041111, FBGN0264272, FBGN0267001	1.257	1	0.897538	99.8898
GOTERM_BP_ALL	GO:0033043~regulation of organelle organization	4	0.457464	FBGN0261241, FBGN0065032, FBGN0041111, FBGN0264272	1.58142	1	0.945628	99.9958
GOTERM_BP_ALL	GO:0022402~cell cycle process	5	0.811885	FBGN0011760, FBGN0027259, FBGN0086370, FBGN0041111, FBGN0027598	0.894478	1	0.997628	100
Annotation Cluster 11	Enrichment Score: 1.0315478764105244
Category	Term	Count	PValue	Genes	Fold Enrichment	Bonferroni	Benjamini	FDR
GOTERM_BP_ALL	GO:0051239~regulation of multicellular organismal process	11	0.018952	FBGN0000592, FBGN0011760, FBGN0000015, FBGN0000054, FBGN0004870, FBGN0015609, FBGN0038063, FBGN0011274, FBGN0086899, FBGN0003997, FBGN0259984	2.28858	1	0.38556	27.0403
GOTERM_BP_ALL	GO:0040007~growth	8	0.0333101	FBGN0085443, FBGN0015609, FBGN0038063, FBGN0041111, FBGN0086899, FBGN0003997, FBGN0259984, FBGN0267001	2.56938	1	0.464235	42.7755
GOTERM_BP_ALL	GO:0048589~developmental growth	7	0.0382239	FBGN0085443, FBGN0015609, FBGN0038063, FBGN0086899, FBGN0003997, FBGN0259984, FBGN0267001	2.76748	1	0.490139	47.3843
GOTERM_BP_ALL	GO:0050793~regulation of developmental process	10	0.044197	FBGN0011760, FBGN0000015, FBGN0000054, FBGN0004870, FBGN0015609, FBGN0038063, FBGN0011274, FBGN0086899, FBGN0003997, FBGN0259984	2.09499	1	0.520912	52.5172
GOTERM_BP_ALL	GO:2000026~regulation of multicellular organismal development	8	0.0522149	FBGN0011760, FBGN0000015, FBGN0000054, FBGN0004870, FBGN0015609, FBGN0038063, FBGN0003997, FBGN0259984	2.32633	1	0.535181	58.6709
GOTERM_BP_ALL	GO:0045595~regulation of cell differentiation	6	0.0752234	FBGN0011760, FBGN0000015, FBGN0000054, FBGN0015609, FBGN0003997, FBGN0259984	2.61965	1	0.617256	72.4324
GOTERM_BP_ALL	GO:0048732~gland development	5	0.0756812	FBGN0011760, FBGN0000015, FBGN0011274, FBGN0003997, FBGN0259984	3.08668	1	0.616366	72.6563
GOTERM_BP_ALL	GO:0045664~regulation of neuron differentiation	4	0.081142	FBGN0011760, FBGN0000054, FBGN0015609, FBGN0259984	3.88723	1	0.633593	75.1998
GOTERM_BP_ALL	GO:0048638~regulation of developmental growth	5	0.0820283	FBGN0015609, FBGN0038063, FBGN0086899, FBGN0003997, FBGN0259984	3.0006	1	0.63466	75.591
GOTERM_BP_ALL	GO:0060284~regulation of cell development	5	0.0995174	FBGN0011760, FBGN0000054, FBGN0015609, FBGN0003997, FBGN0259984	2.79982	1	0.682258	82.2211
GOTERM_BP_ALL	GO:0022603~regulation of anatomical structure morphogenesis	5	0.145126	FBGN0000015, FBGN0015609, FBGN0086899, FBGN0003997, FBGN0259984	2.42952	1	0.764069	92.4495
GOTERM_BP_ALL	GO:0010975~regulation of neuron projection development	3	0.148317	FBGN0000054, FBGN0015609, FBGN0259984	4.3451	1	0.765441	92.9007
GOTERM_BP_ALL	GO:0051960~regulation of nervous system development	5	0.148748	FBGN0011760, FBGN0000054, FBGN0015609, FBGN0038063, FBGN0259984	2.40623	1	0.764322	92.9597
GOTERM_BP_ALL	GO:0050767~regulation of neurogenesis	4	0.164867	FBGN0011760, FBGN0000054, FBGN0015609, FBGN0259984	2.81552	1	0.777175	94.862
GOTERM_BP_ALL	GO:0051094~positive regulation of developmental process	4	0.164867	FBGN0011760, FBGN0000015, FBGN0038063, FBGN0086899	2.81552	1	0.777175	94.862
GOTERM_BP_ALL	GO:0040008~regulation of growth	5	0.176348	FBGN0015609, FBGN0038063, FBGN0086899, FBGN0003997, FBGN0259984	2.24821	1	0.788188	95.9099
GOTERM_BP_ALL	GO:0031344~regulation of cell projection organization	3	0.209203	FBGN0000054, FBGN0015609, FBGN0259984	3.47608	1	0.822622	97.9086
GOTERM_BP_ALL	GO:0022604~regulation of cell morphogenesis	3	0.401187	FBGN0015609, FBGN0086899, FBGN0259984	2.15186	1	0.929981	99.9786
Annotation Cluster 12	Enrichment Score: 0.8570319065116307
Category	Term	Count	PValue	Genes	Fold Enrichment	Bonferroni	Benjamini	FDR
GOTERM_BP_ALL	GO:0050793~regulation of developmental process	10	0.044197	FBGN0011760, FBGN0000015, FBGN0000054, FBGN0004870, FBGN0015609, FBGN0038063, FBGN0011274, FBGN0086899, FBGN0003997, FBGN0259984	2.09499	1	0.520912	52.5172
GOTERM_BP_ALL	GO:0045595~regulation of cell differentiation	6	0.0752234	FBGN0011760, FBGN0000015, FBGN0000054, FBGN0015609, FBGN0003997, FBGN0259984	2.61965	1	0.617256	72.4324
GOTERM_BP_ALL	GO:0048732~gland development	5	0.0756812	FBGN0011760, FBGN0000015, FBGN0011274, FBGN0003997, FBGN0259984	3.08668	1	0.616366	72.6563
GOTERM_BP_ALL	GO:0035070~salivary gland histolysis	3	0.126044	FBGN0011760, FBGN0011274, FBGN0003997	4.80734	1	0.735068	89.1373
GOTERM_BP_ALL	GO:0007431~salivary gland development	4	0.126702	FBGN0011760, FBGN0000015, FBGN0011274, FBGN0003997	3.18794	1	0.734559	89.2711
GOTERM_BP_ALL	GO:0035272~exocrine system development	4	0.126702	FBGN0011760, FBGN0000015, FBGN0011274, FBGN0003997	3.18794	1	0.734559	89.2711
GOTERM_BP_ALL	GO:0060033~anatomical structure regression	3	0.175992	FBGN0011760, FBGN0011274, FBGN0003997	3.89561	1	0.789338	95.8806
GOTERM_BP_ALL	GO:0022612~gland morphogenesis	3	0.277061	FBGN0011760, FBGN0011274, FBGN0003997	2.86007	1	0.862402	99.5231
GOTERM_BP_ALL	GO:0007435~salivary gland morphogenesis	3	0.277061	FBGN0011760, FBGN0011274, FBGN0003997	2.86007	1	0.862402	99.5231
GOTERM_BP_ALL	GO:0010604~positive regulation of macromolecule metabolic process	6	0.391033	FBGN0000015, FBGN0000054, FBGN0264493, FBGN0265598, FBGN0011274, FBGN0003997	1.44374	1	0.925055	99.9718
Annotation Cluster 13	Enrichment Score: 0.8547076776544045
Category	Term	Count	PValue	Genes	Fold Enrichment	Bonferroni	Benjamini	FDR
GOTERM_BP_ALL	GO:0001736~establishment of planar polarity	3	0.126044	FBGN0264493, FBGN0015609, FBGN0264272	4.80734	1	0.735068	89.1373
GOTERM_BP_ALL	GO:0007164~establishment of tissue polarity	3	0.126044	FBGN0264493, FBGN0015609, FBGN0264272	4.80734	1	0.735068	89.1373
GOTERM_BP_ALL	GO:0001738~morphogenesis of a polarized epithelium	3	0.152865	FBGN0264493, FBGN0015609, FBGN0264272	4.26312	1	0.765801	93.5002
GOTERM_BP_ALL	GO:0007163~establishment or maintenance of cell polarity	4	0.156969	FBGN0011760, FBGN0264493, FBGN0015609, FBGN0264272	2.88287	1	0.769286	94
Annotation Cluster 14	Enrichment Score: 0.8230693300006282
Category	Term	Count	PValue	Genes	Fold Enrichment	Bonferroni	Benjamini	FDR
GOTERM_BP_ALL	GO:0003008~system process	13	0.0971072	FBGN0261549, FBGN0000054, FBGN0041626, FBGN0052698, FBGN0086370, FBGN0265598, FBGN0038282, FBGN0011760, FBGN0086690, FBGN0040823, FBGN0015609, FBGN0041111, FBGN0264815	1.60639	1	0.678583	81.4206
GOTERM_BP_ALL	GO:0050877~neurological system process	12	0.119348	FBGN0261549, FBGN0086690, FBGN0011760, FBGN0040823, FBGN0041626, FBGN0000054, FBGN0052698, FBGN0086370, FBGN0015609, FBGN0041111, FBGN0038282, FBGN0264815	1.59257	1	0.721981	87.6814
GOTERM_BP_ALL	GO:0007600~sensory perception	9	0.292905	FBGN0261549, FBGN0086690, FBGN0011760, FBGN0040823, FBGN0041626, FBGN0052698, FBGN0015609, FBGN0038282, FBGN0264815	1.40922	1	0.87427	99.669
Annotation Cluster 15	Enrichment Score: 0.8083950877546463
Category	Term	Count	PValue	Genes	Fold Enrichment	Bonferroni	Benjamini	FDR
GOTERM_BP_ALL	GO:0032879~regulation of localization	9	0.00589079	FBGN0261241, FBGN0036816, FBGN0083228, FBGN0261090, FBGN0264493, FBGN0015609, FBGN0041111, FBGN0015622, FBGN0027598	3.23549	0.999744	0.291528	9.27595
GOTERM_BP_ALL	GO:0007423~sensory organ development	8	0.0768704	FBGN0011760, FBGN0264493, FBGN0015609, FBGN0265598, FBGN0041111, FBGN0003997, FBGN0027598, FBGN0264442	2.12529	1	0.615993	73.2303
GOTERM_BP_ALL	GO:0001745~compound eye morphogenesis	5	0.184169	FBGN0264493, FBGN0015609, FBGN0041111, FBGN0003997, FBGN0027598	2.20865	1	0.798293	96.5049
GOTERM_BP_ALL	GO:0090596~sensory organ morphogenesis	5	0.215165	FBGN0264493, FBGN0015609, FBGN0041111, FBGN0003997, FBGN0027598	2.0691	1	0.825953	98.1537
GOTERM_BP_ALL	GO:0048592~eye morphogenesis	5	0.215165	FBGN0264493, FBGN0015609, FBGN0041111, FBGN0003997, FBGN0027598	2.0691	1	0.825953	98.1537
GOTERM_BP_ALL	GO:0048749~compound eye development	5	0.300093	FBGN0264493, FBGN0015609, FBGN0041111, FBGN0003997, FBGN0027598	1.7805	1	0.876323	99.7202
GOTERM_BP_ALL	GO:0007389~pattern specification process	6	0.31606	FBGN0000015, FBGN0263316, FBGN0264493, FBGN0015609, FBGN0265598, FBGN0041111	1.58837	1	0.883888	99.8087
GOTERM_BP_ALL	GO:0001654~eye development	5	0.340432	FBGN0264493, FBGN0015609, FBGN0041111, FBGN0003997, FBGN0027598	1.67367	1	0.895471	99.8948
GOTERM_BP_ALL	GO:0009790~embryo development	6	0.425299	FBGN0086690, FBGN0000015, FBGN0264493, FBGN0041111, FBGN0086899, FBGN0003997	1.38617	1	0.934814	99.9891
Annotation Cluster 16	Enrichment Score: 0.7423330944271664
Category	Term	Count	PValue	Genes	Fold Enrichment	Bonferroni	Benjamini	FDR
GOTERM_BP_ALL	GO:0006812~cation transport	7	0.0133811	FBGN0036816, FBGN0015519, FBGN0028667, FBGN0028668, FBGN0259242, FBGN0015622, FBGN0263257	3.52646	1	0.355064	19.9056
GOTERM_BP_ALL	GO:0006811~ion transport	7	0.0725532	FBGN0036816, FBGN0015519, FBGN0028667, FBGN0028668, FBGN0259242, FBGN0015622, FBGN0263257	2.3536	1	0.609957	71.0911
GOTERM_BP_ALL	GO:0015672~monovalent inorganic cation transport	4	0.0898328	FBGN0036816, FBGN0028667, FBGN0028668, FBGN0259242	3.71926	1	0.660454	78.7943
GOTERM_BP_ALL	GO:0055085~transmembrane transport	7	0.131124	FBGN0036816, FBGN0263316, FBGN0030574, FBGN0028667, FBGN0028668, FBGN0259242, FBGN0263257	1.99699	1	0.740186	90.1321
GOTERM_BP_ALL	GO:0098662~inorganic cation transmembrane transport	3	0.216411	FBGN0028667, FBGN0028668, FBGN0259242	3.39767	1	0.826376	98.2014
GOTERM_BP_ALL	GO:0050801~ion homeostasis	3	0.243012	FBGN0028667, FBGN0028668, FBGN0015622	3.13813	1	0.836817	98.9819
GOTERM_BP_ALL	GO:0098655~cation transmembrane transport	3	0.24544	FBGN0028667, FBGN0028668, FBGN0259242	3.11649	1	0.838833	99.0344
GOTERM_BP_ALL	GO:0098660~inorganic ion transmembrane transport	3	0.267327	FBGN0028667, FBGN0028668, FBGN0259242	2.93435	1	0.859368	99.4055
GOTERM_BP_ALL	GO:0034220~ion transmembrane transport	3	0.339951	FBGN0028667, FBGN0028668, FBGN0259242	2.45593	1	0.895973	99.8935
GOTERM_BP_ALL	GO:0030001~metal ion transport	3	0.354274	FBGN0036816, FBGN0259242, FBGN0015622	2.37837	1	0.905118	99.9258
GOTERM_BP_ALL	GO:0048878~chemical homeostasis	3	0.457546	FBGN0028667, FBGN0028668, FBGN0015622	1.92294	1	0.945128	99.9958
GOTERM_BP_ALL	GO:0042592~homeostatic process	4	0.5684	FBGN0261549, FBGN0028667, FBGN0028668, FBGN0015622	1.34192	1	0.967276	99.9999
Annotation Cluster 17	Enrichment Score: 0.7398648797907028
Category	Term	Count	PValue	Genes	Fold Enrichment	Bonferroni	Benjamini	FDR
GOTERM_BP_ALL	GO:2000026~regulation of multicellular organismal development	8	0.0522149	FBGN0011760, FBGN0000015, FBGN0000054, FBGN0004870, FBGN0015609, FBGN0038063, FBGN0003997, FBGN0259984	2.32633	1	0.535181	58.6709
GOTERM_BP_ALL	GO:0051093~negative regulation of developmental process	3	0.332756	FBGN0000015, FBGN0004870, FBGN0015609	2.49663	1	0.894366	99.8727
GOTERM_BP_ALL	GO:0051241~negative regulation of multicellular organismal process	3	0.347125	FBGN0000015, FBGN0004870, FBGN0015609	2.41653	1	0.900211	99.9111
Annotation Cluster 18	Enrichment Score: 0.7202733150117977
Category	Term	Count	PValue	Genes	Fold Enrichment	Bonferroni	Benjamini	FDR
GOTERM_BP_ALL	GO:0051704~multi-organism process	19	0.0206827	FBGN0264895, FBGN0086370, FBGN0265598, FBGN0011274, FBGN0086899, FBGN0003997, FBGN0011241, FBGN0027598, FBGN0000592, FBGN0000015, FBGN0011760, FBGN0035574, FBGN0085443, FBGN0038063, FBGN0004430, FBGN0264442, FBGN0259984, FBGN0004429, FBGN0264815	1.7066	1	0.390991	29.1323
GOTERM_BP_ALL	GO:0007298~border follicle cell migration	4	0.0554389	FBGN0085443, FBGN0027598, FBGN0259984, FBGN0264442	4.56455	1	0.553606	60.9273
GOTERM_BP_ALL	GO:0007297~ovarian follicle cell migration	4	0.0705474	FBGN0085443, FBGN0027598, FBGN0259984, FBGN0264442	4.12685	1	0.605888	70.0436
GOTERM_BP_ALL	GO:0048870~cell motility	6	0.0709298	FBGN0086690, FBGN0000015, FBGN0085443, FBGN0027598, FBGN0259984, FBGN0264442	2.66602	1	0.604626	70.246
GOTERM_BP_ALL	GO:0051674~localization of cell	6	0.0759527	FBGN0086690, FBGN0000015, FBGN0085443, FBGN0027598, FBGN0259984, FBGN0264442	2.61208	1	0.614553	72.7884
GOTERM_BP_ALL	GO:0010631~epithelial cell migration	4	0.112464	FBGN0085443, FBGN0027598, FBGN0259984, FBGN0264442	3.36604	1	0.715167	85.9952
GOTERM_BP_ALL	GO:0090132~epithelium migration	4	0.113858	FBGN0085443, FBGN0027598, FBGN0259984, FBGN0264442	3.34734	1	0.714512	86.3533
GOTERM_BP_ALL	GO:0090130~tissue migration	4	0.125249	FBGN0085443, FBGN0027598, FBGN0259984, FBGN0264442	3.2049	1	0.735172	88.9733
GOTERM_BP_ALL	GO:0001667~ameboidal-type cell migration	4	0.138539	FBGN0085443, FBGN0027598, FBGN0259984, FBGN0264442	3.05848	1	0.753693	91.4316
GOTERM_BP_ALL	GO:0016477~cell migration	5	0.146329	FBGN0000015, FBGN0085443, FBGN0027598, FBGN0259984, FBGN0264442	2.42171	1	0.762661	92.6227
GOTERM_BP_ALL	GO:0007292~female gamete generation	9	0.155514	FBGN0000592, FBGN0011760, FBGN0086370, FBGN0085443, FBGN0038063, FBGN0003997, FBGN0027598, FBGN0259984, FBGN0264442	1.68197	1	0.767934	93.8272
GOTERM_BP_ALL	GO:0030855~epithelial cell differentiation	6	0.166141	FBGN0000015, FBGN0085443, FBGN0264272, FBGN0027598, FBGN0259984, FBGN0264442	2.03097	1	0.778013	94.9897
GOTERM_BP_ALL	GO:0048468~cell development	16	0.170271	FBGN0022382, FBGN0000054, FBGN0086370, FBGN0011274, FBGN0003997, FBGN0011241, FBGN0027598, FBGN0267001, FBGN0011760, FBGN0035574, FBGN0085443, FBGN0051352, FBGN0015609, FBGN0041111, FBGN0259984, FBGN0264442	1.36549	1	0.781133	95.3832
GOTERM_BP_ALL	GO:0007276~gamete generation	11	0.182379	FBGN0000592, FBGN0011760, FBGN0000015, FBGN0086370, FBGN0085443, FBGN0038063, FBGN0003997, FBGN0011241, FBGN0027598, FBGN0259984, FBGN0264442	1.50084	1	0.796613	96.3763
GOTERM_BP_ALL	GO:0006897~endocytosis	5	0.201502	FBGN0085443, FBGN0265598, FBGN0028668, FBGN0027598, FBGN0259984	2.12754	1	0.81952	97.5465
GOTERM_BP_ALL	GO:0032504~multicellular organism reproduction	14	0.203216	FBGN0028416, FBGN0086370, FBGN0027598, FBGN0011241, FBGN0003997, FBGN0000592, FBGN0000015, FBGN0011760, FBGN0085443, FBGN0028415, FBGN0038063, FBGN0259984, FBGN0264442, FBGN0264815	1.3667	1	0.817454	97.6318
GOTERM_BP_ALL	GO:0002065~columnar/cuboidal epithelial cell differentiation	5	0.220704	FBGN0000015, FBGN0085443, FBGN0027598, FBGN0259984, FBGN0264442	2.04661	1	0.826976	98.3571
GOTERM_BP_ALL	GO:0000003~reproduction	16	0.222719	FBGN0028416, FBGN0004870, FBGN0086370, FBGN0265598, FBGN0003997, FBGN0011241, FBGN0027598, FBGN0000592, FBGN0000015, FBGN0011760, FBGN0085443, FBGN0028415, FBGN0038063, FBGN0264442, FBGN0259984, FBGN0264815	1.30064	1	0.828586	98.4257
GOTERM_BP_ALL	GO:0048609~multicellular organismal reproductive process	12	0.234912	FBGN0000592, FBGN0011760, FBGN0000015, FBGN0086370, FBGN0085443, FBGN0038063, FBGN0003997, FBGN0011241, FBGN0027598, FBGN0259984, FBGN0264442, FBGN0264815	1.37877	1	0.835074	98.7868
GOTERM_BP_ALL	GO:0003006~developmental process involved in reproduction	10	0.237296	FBGN0011760, FBGN0000015, FBGN0004870, FBGN0086370, FBGN0085443, FBGN0003997, FBGN0011241, FBGN0027598, FBGN0259984, FBGN0264442	1.44976	1	0.835673	98.8476
GOTERM_BP_ALL	GO:0044703~multi-organism reproductive process	12	0.242581	FBGN0000592, FBGN0011760, FBGN0000015, FBGN0086370, FBGN0085443, FBGN0038063, FBGN0003997, FBGN0011241, FBGN0027598, FBGN0259984, FBGN0264442, FBGN0264815	1.36833	1	0.838971	98.9723
GOTERM_BP_ALL	GO:0019953~sexual reproduction	12	0.242581	FBGN0000592, FBGN0011760, FBGN0000015, FBGN0086370, FBGN0085443, FBGN0038063, FBGN0003997, FBGN0011241, FBGN0027598, FBGN0259984, FBGN0264442, FBGN0264815	1.36833	1	0.838971	98.9723
GOTERM_BP_ALL	GO:0022414~reproductive process	14	0.260008	FBGN0086370, FBGN0004870, FBGN0265598, FBGN0003997, FBGN0027598, FBGN0011241, FBGN0000592, FBGN0000015, FBGN0011760, FBGN0085443, FBGN0038063, FBGN0259984, FBGN0264442, FBGN0264815	1.29774	1	0.855399	99.2997
GOTERM_BP_ALL	GO:0007517~muscle organ development	3	0.260026	FBGN0000015, FBGN0259984, FBGN0264442	2.99265	1	0.854139	99.3
GOTERM_BP_ALL	GO:0044702~single organism reproductive process	12	0.301299	FBGN0000592, FBGN0011760, FBGN0000015, FBGN0004870, FBGN0086370, FBGN0085443, FBGN0038063, FBGN0003997, FBGN0011241, FBGN0027598, FBGN0259984, FBGN0264442	1.29667	1	0.875414	99.7281
GOTERM_BP_ALL	GO:0022412~cellular process involved in reproduction in multicellular organism	9	0.325597	FBGN0011760, FBGN0000015, FBGN0086370, FBGN0085443, FBGN0003997, FBGN0011241, FBGN0027598, FBGN0259984, FBGN0264442	1.36248	1	0.889859	99.8482
GOTERM_BP_ALL	GO:0007281~germ cell development	8	0.404205	FBGN0011760, FBGN0086370, FBGN0085443, FBGN0003997, FBGN0011241, FBGN0027598, FBGN0259984, FBGN0264442	1.30134	1	0.930432	99.9803
GOTERM_BP_ALL	GO:0045165~cell fate commitment	5	0.410978	FBGN0000015, FBGN0264493, FBGN0085370, FBGN0027598, FBGN0259984	1.51539	1	0.93309	99.9837
GOTERM_BP_ALL	GO:0030707~ovarian follicle cell development	4	0.419156	FBGN0085443, FBGN0027598, FBGN0259984, FBGN0264442	1.67833	1	0.934526	99.987
GOTERM_BP_ALL	GO:0002066~columnar/cuboidal epithelial cell development	4	0.420916	FBGN0085443, FBGN0027598, FBGN0259984, FBGN0264442	1.67367	1	0.934245	99.9877
GOTERM_BP_ALL	GO:0048477~oogenesis	7	0.425005	FBGN0011760, FBGN0086370, FBGN0085443, FBGN0003997, FBGN0027598, FBGN0259984, FBGN0264442	1.32132	1	0.935277	99.989
GOTERM_BP_ALL	GO:0002064~epithelial cell development	4	0.482999	FBGN0085443, FBGN0027598, FBGN0259984, FBGN0264442	1.52152	1	0.950632	99.9981
GOTERM_BP_ALL	GO:0061061~muscle structure development	3	0.568278	FBGN0000015, FBGN0259984, FBGN0264442	1.56363	1	0.967563	99.9999
Annotation Cluster 19	Enrichment Score: 0.7164814666587179
Category	Term	Count	PValue	Genes	Fold Enrichment	Bonferroni	Benjamini	FDR
GOTERM_BP_ALL	GO:0009966~regulation of signal transduction	10	0.0468656	FBGN0261549, FBGN0261241, FBGN0264895, FBGN0035574, FBGN0086370, FBGN0085443, FBGN0264493, FBGN0265598, FBGN0032694, FBGN0259984	2.07194	1	0.526052	54.655
GOTERM_BP_ALL	GO:1902531~regulation of intracellular signal transduction	6	0.0688358	FBGN0264895, FBGN0035574, FBGN0086370, FBGN0085443, FBGN0264493, FBGN0032694	2.68982	1	0.599897	69.1215
GOTERM_BP_ALL	GO:0009968~negative regulation of signal transduction	4	0.277567	FBGN0261241, FBGN0264895, FBGN0264493, FBGN0032694	2.15186	1	0.8618	99.5285
GOTERM_BP_ALL	GO:0048523~negative regulation of cellular process	11	0.290005	FBGN0261241, FBGN0000015, FBGN0264001, FBGN0264895, FBGN0264493, FBGN0015609, FBGN0032694, FBGN0011274, FBGN0264272, FBGN0264442, FBGN0024491	1.33731	1	0.872281	99.6459
GOTERM_BP_ALL	GO:0023057~negative regulation of signaling	4	0.313466	FBGN0261241, FBGN0264895, FBGN0264493, FBGN0032694	2.0084	1	0.884438	99.7964
GOTERM_BP_ALL	GO:0010648~negative regulation of cell communication	4	0.313466	FBGN0261241, FBGN0264895, FBGN0264493, FBGN0032694	2.0084	1	0.884438	99.7964
GOTERM_BP_ALL	GO:0048585~negative regulation of response to stimulus	4	0.378276	FBGN0261241, FBGN0264895, FBGN0264493, FBGN0032694	1.79322	1	0.917255	99.9603
Annotation Cluster 20	Enrichment Score: 0.7157088438339405
Category	Term	Count	PValue	Genes	Fold Enrichment	Bonferroni	Benjamini	FDR
GOTERM_BP_ALL	GO:0016337~single organismal cell-cell adhesion	3	0.137077	FBGN0000592, FBGN0015609, FBGN0267001	4.56455	1	0.75207	91.1889
GOTERM_BP_ALL	GO:0098602~single organism cell adhesion	3	0.150587	FBGN0000592, FBGN0015609, FBGN0267001	4.30372	1	0.764529	93.2062
GOTERM_BP_ALL	GO:0007155~cell adhesion	4	0.228249	FBGN0000592, FBGN0015609, FBGN0086899, FBGN0267001	2.39095	1	0.833988	98.6004
GOTERM_BP_ALL	GO:0022610~biological adhesion	4	0.235193	FBGN0000592, FBGN0015609, FBGN0086899, FBGN0267001	2.3536	1	0.834055	98.7941
GOTERM_BP_ALL	GO:0098609~cell-cell adhesion	3	0.238159	FBGN0000592, FBGN0015609, FBGN0267001	3.18233	1	0.835502	98.8689
Annotation Cluster 21	Enrichment Score: 0.7119511735541906
Category	Term	Count	PValue	Genes	Fold Enrichment	Bonferroni	Benjamini	FDR
GOTERM_BP_ALL	GO:0043279~response to alkaloid	3	0.0268045	FBGN0022382, FBGN0265598, FBGN0015519	11.5869	1	0.433193	36.0888
GOTERM_BP_ALL	GO:0014070~response to organic cyclic compound	4	0.0911053	FBGN0022382, FBGN0265598, FBGN0015519, FBGN0003997	3.69645	1	0.662871	79.2776
GOTERM_BP_ALL	GO:0010243~response to organonitrogen compound	3	0.18776	FBGN0022382, FBGN0265598, FBGN0015519	3.73463	1	0.801598	96.7499
GOTERM_BP_ALL	GO:0097305~response to alcohol	3	0.197253	FBGN0022382, FBGN0003997, FBGN0038282	3.61512	1	0.815503	97.3222
GOTERM_BP_ALL	GO:1901698~response to nitrogen compound	3	0.247869	FBGN0022382, FBGN0265598, FBGN0015519	3.09514	1	0.840818	99.0843
GOTERM_BP_ALL	GO:0007623~circadian rhythm	3	0.262459	FBGN0022382, FBGN0265598, FBGN0003997	2.97296	1	0.855909	99.3369
GOTERM_BP_ALL	GO:0048511~rhythmic process	3	0.272194	FBGN0022382, FBGN0265598, FBGN0003997	2.89673	1	0.861506	99.4673
GOTERM_BP_ALL	GO:0010033~response to organic substance	6	0.299214	FBGN0022382, FBGN0265598, FBGN0015519, FBGN0011274, FBGN0003997, FBGN0038282	1.62551	1	0.876497	99.7144
GOTERM_BP_ALL	GO:1901700~response to oxygen-containing compound	4	0.354927	FBGN0022382, FBGN0265598, FBGN0003997, FBGN0038282	1.86539	1	0.904777	99.9271
GOTERM_BP_ALL	GO:0009719~response to endogenous stimulus	3	0.446505	FBGN0022382, FBGN0265598, FBGN0015519	1.96474	1	0.941339	99.9941
Annotation Cluster 22	Enrichment Score: 0.6634051963353469
Category	Term	Count	PValue	Genes	Fold Enrichment	Bonferroni	Benjamini	FDR
GOTERM_BP_ALL	GO:0016192~vesicle-mediated transport	8	0.113678	FBGN0261241, FBGN0083228, FBGN0261090, FBGN0085443, FBGN0265598, FBGN0028668, FBGN0027598, FBGN0259984	1.92807	1	0.716569	86.3076
GOTERM_BP_ALL	GO:0006897~endocytosis	5	0.201502	FBGN0085443, FBGN0265598, FBGN0028668, FBGN0027598, FBGN0259984	2.12754	1	0.81952	97.5465
GOTERM_BP_ALL	GO:0006909~phagocytosis	3	0.446505	FBGN0265598, FBGN0028668, FBGN0259984	1.96474	1	0.941339	99.9941
Annotation Cluster 23	Enrichment Score: 0.657886983041961
Category	Term	Count	PValue	Genes	Fold Enrichment	Bonferroni	Benjamini	FDR
GOTERM_BP_ALL	GO:0050830~defense response to Gram-positive bacterium	3	0.0519017	FBGN0011274, FBGN0004430, FBGN0004429	8.06947	1	0.536633	58.4453
GOTERM_BP_ALL	GO:0050829~defense response to Gram-negative bacterium	3	0.168992	FBGN0011274, FBGN0004430, FBGN0004429	3.99903	1	0.782266	95.2646
GOTERM_BP_ALL	GO:0042742~defense response to bacterium	4	0.169663	FBGN0011274, FBGN0011241, FBGN0004430, FBGN0004429	2.77659	1	0.781764	95.3272
GOTERM_BP_ALL	GO:0043207~response to external biotic stimulus	5	0.211038	FBGN0011274, FBGN0086899, FBGN0011241, FBGN0004430, FBGN0004429	2.08629	1	0.822432	97.9871
GOTERM_BP_ALL	GO:0051707~response to other organism	5	0.211038	FBGN0011274, FBGN0086899, FBGN0011241, FBGN0004430, FBGN0004429	2.08629	1	0.822432	97.9871
GOTERM_BP_ALL	GO:0009607~response to biotic stimulus	5	0.216546	FBGN0011274, FBGN0086899, FBGN0011241, FBGN0004430, FBGN0004429	2.06343	1	0.825035	98.2065
GOTERM_BP_ALL	GO:0009617~response to bacterium	4	0.217912	FBGN0011274, FBGN0011241, FBGN0004430, FBGN0004429	2.44927	1	0.825655	98.2574
GOTERM_BP_ALL	GO:0098542~defense response to other organism	4	0.272217	FBGN0011274, FBGN0011241, FBGN0004430, FBGN0004429	2.17516	1	0.860316	99.4676
GOTERM_BP_ALL	GO:0006952~defense response	4	0.506332	FBGN0011274, FBGN0011241, FBGN0004430, FBGN0004429	1.46956	1	0.953979	99.9991
GOTERM_BP_ALL	GO:0006950~response to stress	9	0.611773	FBGN0261241, FBGN0263316, FBGN0264493, FBGN0011274, FBGN0003997, FBGN0011241, FBGN0004430, FBGN0030959, FBGN0004429	1.05829	1	0.977772	100
Annotation Cluster 24	Enrichment Score: 0.6049328500313759
Category	Term	Count	PValue	Genes	Fold Enrichment	Bonferroni	Benjamini	FDR
GOTERM_BP_ALL	GO:0043065~positive regulation of apoptotic process	3	0.0621685	FBGN0000015, FBGN0264493, FBGN0003997	7.28856	1	0.571612	65.2696
GOTERM_BP_ALL	GO:0043068~positive regulation of programmed cell death	3	0.0985148	FBGN0000015, FBGN0264493, FBGN0003997	5.57889	1	0.681228	81.8922
GOTERM_BP_ALL	GO:0010942~positive regulation of cell death	3	0.115244	FBGN0000015, FBGN0264493, FBGN0003997	5.07742	1	0.716472	86.7007
GOTERM_BP_ALL	GO:0006915~apoptotic process	4	0.189241	FBGN0000015, FBGN0264493, FBGN0037857, FBGN0003997	2.63109	1	0.802624	96.8462
GOTERM_BP_ALL	GO:0012501~programmed cell death	5	0.229085	FBGN0011760, FBGN0000015, FBGN0264493, FBGN0037857, FBGN0003997	2.01377	1	0.833761	98.6252
GOTERM_BP_ALL	GO:0048522~positive regulation of cellular process	11	0.230093	FBGN0011760, FBGN0000015, FBGN0000054, FBGN0035574, FBGN0065032, FBGN0264493, FBGN0038063, FBGN0265598, FBGN0011274, FBGN0003997, FBGN0027598	1.41982	1	0.83233	98.6545
GOTERM_BP_ALL	GO:0031325~positive regulation of cellular metabolic process	7	0.242967	FBGN0000015, FBGN0000054, FBGN0264493, FBGN0038063, FBGN0265598, FBGN0011274, FBGN0003997	1.64238	1	0.838131	98.9809
GOTERM_BP_ALL	GO:0008219~cell death	5	0.275033	FBGN0011760, FBGN0000015, FBGN0264493, FBGN0037857, FBGN0003997	1.85505	1	0.861227	99.5005
GOTERM_BP_ALL	GO:0009893~positive regulation of metabolic process	7	0.282124	FBGN0000015, FBGN0000054, FBGN0264493, FBGN0038063, FBGN0265598, FBGN0011274, FBGN0003997	1.55748	1	0.865855	99.5752
GOTERM_BP_ALL	GO:0042981~regulation of apoptotic process	3	0.356651	FBGN0000015, FBGN0264493, FBGN0003997	2.36592	1	0.904429	99.9302
GOTERM_BP_ALL	GO:0010604~positive regulation of macromolecule metabolic process	6	0.391033	FBGN0000015, FBGN0000054, FBGN0264493, FBGN0265598, FBGN0011274, FBGN0003997	1.44374	1	0.925055	99.9718
GOTERM_BP_ALL	GO:0043067~regulation of programmed cell death	3	0.421799	FBGN0000015, FBGN0264493, FBGN0003997	2.06343	1	0.934108	99.988
GOTERM_BP_ALL	GO:0009790~embryo development	6	0.425299	FBGN0086690, FBGN0000015, FBGN0264493, FBGN0041111, FBGN0086899, FBGN0003997	1.38617	1	0.934814	99.9891
GOTERM_BP_ALL	GO:0010941~regulation of cell death	3	0.498338	FBGN0000015, FBGN0264493, FBGN0003997	1.7791	1	0.952934	99.9988
GOTERM_BP_ALL	GO:0048584~positive regulation of response to stimulus	4	0.509623	FBGN0035574, FBGN0264493, FBGN0011274, FBGN0003997	1.46243	1	0.954869	99.9992
Annotation Cluster 25	Enrichment Score: 0.5966863318829474
Category	Term	Count	PValue	Genes	Fold Enrichment	Bonferroni	Benjamini	FDR
GOTERM_BP_ALL	GO:0051049~regulation of transport	7	0.00895783	FBGN0261241, FBGN0083228, FBGN0261090, FBGN0264493, FBGN0041111, FBGN0015622, FBGN0027598	3.84822	0.999997	0.302273	13.7793
GOTERM_BP_ALL	GO:0060341~regulation of cellular localization	3	0.233313	FBGN0083228, FBGN0264493, FBGN0015622	3.22779	1	0.834179	98.7443
GOTERM_BP_ALL	GO:0051656~establishment of organelle localization	3	0.455347	FBGN0011760, FBGN0027259, FBGN0261090	1.93116	1	0.945155	99.9955
GOTERM_BP_ALL	GO:0051649~establishment of localization in cell	6	0.48632	FBGN0261241, FBGN0011760, FBGN0027259, FBGN0083228, FBGN0261090, FBGN0264493	1.29296	1	0.95111	99.9983
GOTERM_BP_ALL	GO:1902580~single-organism cellular localization	4	0.501375	FBGN0011760, FBGN0027259, FBGN0261090, FBGN0264493	1.48039	1	0.953736	99.999
GOTERM_BP_ALL	GO:0051640~organelle localization	3	0.51903	FBGN0011760, FBGN0027259, FBGN0261090	1.71171	1	0.957277	99.9994
GOTERM_BP_ALL	GO:0051641~cellular localization	7	0.552629	FBGN0261241, FBGN0011760, FBGN0027259, FBGN0083228, FBGN0261090, FBGN0264493, FBGN0015622	1.16125	1	0.964619	99.9998
Annotation Cluster 26	Enrichment Score: 0.5943679947587079
Category	Term	Count	PValue	Genes	Fold Enrichment	Bonferroni	Benjamini	FDR
GOTERM_BP_ALL	GO:0046058~cAMP metabolic process	4	0.00164605	FBGN0038063, FBGN0263131, FBGN0085370, FBGN0264815	16.7367	0.900378	0.174856	2.67787
GOTERM_BP_ALL	GO:0009187~cyclic nucleotide metabolic process	4	0.00498845	FBGN0038063, FBGN0263131, FBGN0085370, FBGN0264815	11.3683	0.999089	0.283513	7.90953
GOTERM_BP_ALL	GO:0009150~purine ribonucleotide metabolic process	4	0.20261	FBGN0038063, FBGN0263131, FBGN0085370, FBGN0264815	2.54228	1	0.818078	97.602
GOTERM_BP_ALL	GO:0006163~purine nucleotide metabolic process	4	0.209379	FBGN0038063, FBGN0263131, FBGN0085370, FBGN0264815	2.50009	1	0.8213	97.9162
GOTERM_BP_ALL	GO:0009259~ribonucleotide metabolic process	4	0.217912	FBGN0038063, FBGN0263131, FBGN0085370, FBGN0264815	2.44927	1	0.825655	98.2574
GOTERM_BP_ALL	GO:0019693~ribose phosphate metabolic process	4	0.229981	FBGN0038063, FBGN0263131, FBGN0085370, FBGN0264815	2.3815	1	0.833625	98.6513
GOTERM_BP_ALL	GO:0072521~purine-containing compound metabolic process	4	0.273999	FBGN0038063, FBGN0263131, FBGN0085370, FBGN0264815	2.16734	1	0.861214	99.4887
GOTERM_BP_ALL	GO:0044711~single-organism biosynthetic process	6	0.296637	FBGN0261549, FBGN0000592, FBGN0045063, FBGN0038063, FBGN0263131, FBGN0015622	1.63137	1	0.877092	99.6966
GOTERM_BP_ALL	GO:0009117~nucleotide metabolic process	4	0.304463	FBGN0038063, FBGN0263131, FBGN0085370, FBGN0264815	2.04244	1	0.877594	99.7477
GOTERM_BP_ALL	GO:0006753~nucleoside phosphate metabolic process	4	0.308063	FBGN0038063, FBGN0263131, FBGN0085370, FBGN0264815	2.02869	1	0.880168	99.7684
GOTERM_BP_ALL	GO:0019637~organophosphate metabolic process	5	0.33143	FBGN0261549, FBGN0038063, FBGN0263131, FBGN0085370, FBGN0264815	1.69629	1	0.894142	99.8685
GOTERM_BP_ALL	GO:0055086~nucleobase-containing small molecule metabolic process	4	0.397912	FBGN0038063, FBGN0263131, FBGN0085370, FBGN0264815	1.73637	1	0.928674	99.9766
GOTERM_BP_ALL	GO:0090407~organophosphate biosynthetic process	3	0.405796	FBGN0261549, FBGN0038063, FBGN0263131	2.13156	1	0.930706	99.9812
GOTERM_BP_ALL	GO:0007186~G-protein coupled receptor signaling pathway	3	0.435344	FBGN0261549, FBGN0038063, FBGN0263131	2.0084	1	0.937857	99.9919
GOTERM_BP_ALL	GO:0006796~phosphate-containing compound metabolic process	8	0.545941	FBGN0261549, FBGN0022382, FBGN0264493, FBGN0038063, FBGN0086899, FBGN0263131, FBGN0085370, FBGN0264815	1.14006	1	0.962735	99.9998
GOTERM_BP_ALL	GO:0006793~phosphorus metabolic process	8	0.553205	FBGN0261549, FBGN0022382, FBGN0264493, FBGN0038063, FBGN0086899, FBGN0263131, FBGN0085370, FBGN0264815	1.13256	1	0.964458	99.9998
GOTERM_BP_ALL	GO:0019220~regulation of phosphate metabolic process	3	0.575821	FBGN0022382, FBGN0264493, FBGN0038063	1.54229	1	0.969196	99.9999
GOTERM_BP_ALL	GO:0051174~regulation of phosphorus metabolic process	3	0.575821	FBGN0022382, FBGN0264493, FBGN0038063	1.54229	1	0.969196	99.9999
GOTERM_BP_ALL	GO:1901137~carbohydrate derivative biosynthetic process	3	0.613869	FBGN0045063, FBGN0038063, FBGN0263131	1.43914	1	0.978011	100
GOTERM_BP_ALL	GO:1901135~carbohydrate derivative metabolic process	5	0.617688	FBGN0045063, FBGN0038063, FBGN0263131, FBGN0085370, FBGN0264815	1.16587	1	0.978637	100
GOTERM_BP_ALL	GO:0044281~small molecule metabolic process	5	0.821381	FBGN0038063, FBGN0263131, FBGN0085370, FBGN0036262, FBGN0264815	0.880878	1	0.997936	100
GOTERM_BP_ALL	GO:0044710~single-organism metabolic process	10	0.867885	FBGN0261549, FBGN0000592, FBGN0045063, FBGN0264493, FBGN0038063, FBGN0263131, FBGN0085370, FBGN0015622, FBGN0036262, FBGN0264815	0.823116	1	0.999206	100
Annotation Cluster 27	Enrichment Score: 0.5674021984741053
Category	Term	Count	PValue	Genes	Fold Enrichment	Bonferroni	Benjamini	FDR
GOTERM_BP_ALL	GO:0007420~brain development	3	0.230892	FBGN0045063, FBGN0264442, FBGN0267001	3.25101	1	0.832059	98.6773
GOTERM_BP_ALL	GO:0060322~head development	3	0.289222	FBGN0045063, FBGN0264442, FBGN0267001	2.77233	1	0.872564	99.6394
GOTERM_BP_ALL	GO:0007417~central nervous system development	4	0.297271	FBGN0045063, FBGN0259984, FBGN0264442, FBGN0267001	2.07052	1	0.876657	99.7011
Annotation Cluster 28	Enrichment Score: 0.561429132595532
Category	Term	Count	PValue	Genes	Fold Enrichment	Bonferroni	Benjamini	FDR
GOTERM_BP_ALL	GO:0007267~cell-cell signaling	8	0.154253	FBGN0083228, FBGN0261090, FBGN0264493, FBGN0015519, FBGN0085370, FBGN0264272, FBGN0027598, FBGN0267001	1.77735	1	0.767026	93.6735
GOTERM_BP_ALL	GO:0098916~anterograde trans-synaptic signaling	4	0.31707	FBGN0083228, FBGN0261090, FBGN0015519, FBGN0267001	1.9951	1	0.883848	99.8133
GOTERM_BP_ALL	GO:0099537~trans-synaptic signaling	4	0.31707	FBGN0083228, FBGN0261090, FBGN0015519, FBGN0267001	1.9951	1	0.883848	99.8133
GOTERM_BP_ALL	GO:0099536~synaptic signaling	4	0.31707	FBGN0083228, FBGN0261090, FBGN0015519, FBGN0267001	1.9951	1	0.883848	99.8133
GOTERM_BP_ALL	GO:0007268~chemical synaptic transmission	4	0.31707	FBGN0083228, FBGN0261090, FBGN0015519, FBGN0267001	1.9951	1	0.883848	99.8133
Annotation Cluster 29	Enrichment Score: 0.4959504569312532
Category	Term	Count	PValue	Genes	Fold Enrichment	Bonferroni	Benjamini	FDR
GOTERM_BP_ALL	GO:0007267~cell-cell signaling	8	0.154253	FBGN0083228, FBGN0261090, FBGN0264493, FBGN0015519, FBGN0085370, FBGN0264272, FBGN0027598, FBGN0267001	1.77735	1	0.767026	93.6735
GOTERM_BP_ALL	GO:0046331~lateral inhibition	3	0.403494	FBGN0264493, FBGN0085370, FBGN0027598	2.14166	1	0.930687	99.9799
GOTERM_BP_ALL	GO:0045168~cell-cell signaling involved in cell fate commitment	3	0.405796	FBGN0264493, FBGN0085370, FBGN0027598	2.13156	1	0.930706	99.9812
GOTERM_BP_ALL	GO:0045165~cell fate commitment	5	0.410978	FBGN0000015, FBGN0264493, FBGN0085370, FBGN0027598, FBGN0259984	1.51539	1	0.93309	99.9837
Annotation Cluster 30	Enrichment Score: 0.4914898364586307
Category	Term	Count	PValue	Genes	Fold Enrichment	Bonferroni	Benjamini	FDR
GOTERM_BP_ALL	GO:0042048~olfactory behavior	3	0.202023	FBGN0000054, FBGN0086370, FBGN0041111	3.55819	1	0.818738	97.5727
GOTERM_BP_ALL	GO:0007611~learning or memory	3	0.313472	FBGN0000054, FBGN0086370, FBGN0041111	2.61208	1	0.883421	99.7964
GOTERM_BP_ALL	GO:0050890~cognition	3	0.313472	FBGN0000054, FBGN0086370, FBGN0041111	2.61208	1	0.883421	99.7964
GOTERM_BP_ALL	GO:0007635~chemosensory behavior	3	0.363764	FBGN0000054, FBGN0086370, FBGN0041111	2.32933	1	0.90827	99.9419
GOTERM_BP_ALL	GO:0044708~single-organism behavior	5	0.482985	FBGN0022382, FBGN0000054, FBGN0086370, FBGN0041111, FBGN0038282	1.3794	1	0.951109	99.9981
Annotation Cluster 31	Enrichment Score: 0.4560167807531899
Category	Term	Count	PValue	Genes	Fold Enrichment	Bonferroni	Benjamini	FDR
GOTERM_BP_ALL	GO:0007447~imaginal disc pattern formation	3	0.143798	FBGN0000015, FBGN0263316, FBGN0041111	4.4303	1	0.762928	92.2539
GOTERM_BP_ALL	GO:0035282~segmentation	4	0.300866	FBGN0000015, FBGN0264493, FBGN0265598, FBGN0041111	2.05638	1	0.876043	99.7253
GOTERM_BP_ALL	GO:0007389~pattern specification process	6	0.31606	FBGN0000015, FBGN0263316, FBGN0264493, FBGN0015609, FBGN0265598, FBGN0041111	1.58837	1	0.883888	99.8087
GOTERM_BP_ALL	GO:0009790~embryo development	6	0.425299	FBGN0086690, FBGN0000015, FBGN0264493, FBGN0041111, FBGN0086899, FBGN0003997	1.38617	1	0.934814	99.9891
GOTERM_BP_ALL	GO:0003002~regionalization	5	0.45831	FBGN0000015, FBGN0263316, FBGN0264493, FBGN0265598, FBGN0041111	1.42373	1	0.944956	99.9959
GOTERM_BP_ALL	GO:0007350~blastoderm segmentation	3	0.466289	FBGN0000015, FBGN0264493, FBGN0041111	1.89075	1	0.946614	99.9968
GOTERM_BP_ALL	GO:0009880~embryonic pattern specification	3	0.516986	FBGN0000015, FBGN0264493, FBGN0041111	1.71821	1	0.956908	99.9994
Annotation Cluster 32	Enrichment Score: 0.3855482210715534
Category	Term	Count	PValue	Genes	Fold Enrichment	Bonferroni	Benjamini	FDR
GOTERM_BP_ALL	GO:0051258~protein polymerization	3	0.0944503	FBGN0086690, FBGN0065032, FBGN0264272	5.72013	1	0.670832	80.499
GOTERM_BP_ALL	GO:0043254~regulation of protein complex assembly	3	0.117384	FBGN0261241, FBGN0065032, FBGN0264272	5.021	1	0.718254	87.221
GOTERM_BP_ALL	GO:0044087~regulation of cellular component biogenesis	4	0.270436	FBGN0261241, FBGN0065032, FBGN0038063, FBGN0264272	2.18305	1	0.860638	99.4457
GOTERM_BP_ALL	GO:0043623~cellular protein complex assembly	3	0.433098	FBGN0086690, FBGN0065032, FBGN0264272	2.01737	1	0.937252	99.9913
GOTERM_BP_ALL	GO:0033043~regulation of organelle organization	4	0.457464	FBGN0261241, FBGN0065032, FBGN0041111, FBGN0264272	1.58142	1	0.945628	99.9958
GOTERM_BP_ALL	GO:0006461~protein complex assembly	4	0.557601	FBGN0261241, FBGN0086690, FBGN0065032, FBGN0264272	1.36317	1	0.965542	99.9999
GOTERM_BP_ALL	GO:0070271~protein complex biogenesis	4	0.557601	FBGN0261241, FBGN0086690, FBGN0065032, FBGN0264272	1.36317	1	0.965542	99.9999
GOTERM_BP_ALL	GO:0071822~protein complex subunit organization	4	0.655571	FBGN0261241, FBGN0086690, FBGN0065032, FBGN0264272	1.18141	1	0.984339	100
GOTERM_BP_ALL	GO:0043933~macromolecular complex subunit organization	7	0.686354	FBGN0261241, FBGN0086690, FBGN0065032, FBGN0086899, FBGN0264272, FBGN0024491, FBGN0036470	1.01483	1	0.988147	100
GOTERM_BP_ALL	GO:0065003~macromolecular complex assembly	4	0.784581	FBGN0261241, FBGN0086690, FBGN0065032, FBGN0264272	0.964033	1	0.996503	100
GOTERM_BP_ALL	GO:0034622~cellular macromolecular complex assembly	3	0.880432	FBGN0086690, FBGN0065032, FBGN0264272	0.824618	1	0.999398	100
Annotation Cluster 33	Enrichment Score: 0.3213596070319961
Category	Term	Count	PValue	Genes	Fold Enrichment	Bonferroni	Benjamini	FDR
GOTERM_BP_ALL	GO:0043085~positive regulation of catalytic activity	3	0.315889	FBGN0038063, FBGN0031118, FBGN0003997	2.59707	1	0.884735	99.8079
GOTERM_BP_ALL	GO:0044093~positive regulation of molecular function	3	0.375557	FBGN0038063, FBGN0031118, FBGN0003997	2.27081	1	0.916122	99.9573
GOTERM_BP_ALL	GO:0050790~regulation of catalytic activity	3	0.624261	FBGN0038063, FBGN0031118, FBGN0003997	1.41216	1	0.979845	100
GOTERM_BP_ALL	GO:0065009~regulation of molecular function	3	0.699819	FBGN0038063, FBGN0031118, FBGN0003997	1.22796	1	0.989725	100
Annotation Cluster 34	Enrichment Score: 0.31308455854742606
Category	Term	Count	PValue	Genes	Fold Enrichment	Bonferroni	Benjamini	FDR
GOTERM_BP_ALL	GO:0050793~regulation of developmental process	10	0.044197	FBGN0011760, FBGN0000015, FBGN0000054, FBGN0004870, FBGN0015609, FBGN0038063, FBGN0011274, FBGN0086899, FBGN0003997, FBGN0259984	2.09499	1	0.520912	52.5172
GOTERM_BP_ALL	GO:0048518~positive regulation of biological process	13	0.160645	FBGN0011760, FBGN0000015, FBGN0000054, FBGN0035574, FBGN0065032, FBGN0264493, FBGN0038063, FBGN0265598, FBGN0011274, FBGN0086899, FBGN0003997, FBGN0027598, FBGN0267001	1.46243	1	0.771661	94.4168
GOTERM_BP_ALL	GO:0048522~positive regulation of cellular process	11	0.230093	FBGN0011760, FBGN0000015, FBGN0000054, FBGN0035574, FBGN0065032, FBGN0264493, FBGN0038063, FBGN0265598, FBGN0011274, FBGN0003997, FBGN0027598	1.41982	1	0.83233	98.6545
GOTERM_BP_ALL	GO:0031325~positive regulation of cellular metabolic process	7	0.242967	FBGN0000015, FBGN0000054, FBGN0264493, FBGN0038063, FBGN0265598, FBGN0011274, FBGN0003997	1.64238	1	0.838131	98.9809
GOTERM_BP_ALL	GO:0045935~positive regulation of nucleobase-containing compound metabolic process	5	0.263375	FBGN0000015, FBGN0000054, FBGN0038063, FBGN0265598, FBGN0011274	1.89234	1	0.855779	99.3504
GOTERM_BP_ALL	GO:0009893~positive regulation of metabolic process	7	0.282124	FBGN0000015, FBGN0000054, FBGN0264493, FBGN0038063, FBGN0265598, FBGN0011274, FBGN0003997	1.55748	1	0.865855	99.5752
GOTERM_BP_ALL	GO:0009891~positive regulation of biosynthetic process	5	0.33143	FBGN0000015, FBGN0000054, FBGN0038063, FBGN0265598, FBGN0011274	1.69629	1	0.894142	99.8685
GOTERM_BP_ALL	GO:0031328~positive regulation of cellular biosynthetic process	5	0.33143	FBGN0000015, FBGN0000054, FBGN0038063, FBGN0265598, FBGN0011274	1.69629	1	0.894142	99.8685
GOTERM_BP_ALL	GO:0006355~regulation of transcription, DNA-templated	10	0.336166	FBGN0000015, FBGN0000054, FBGN0004870, FBGN0038063, FBGN0265598, FBGN0041111, FBGN0011274, FBGN0264442, FBGN0024491, FBGN0036470	1.31211	1	0.896402	99.883
GOTERM_BP_ALL	GO:0051173~positive regulation of nitrogen compound metabolic process	5	0.338931	FBGN0000015, FBGN0000054, FBGN0038063, FBGN0265598, FBGN0011274	1.6774	1	0.896933	99.8908
GOTERM_BP_ALL	GO:1903506~regulation of nucleic acid-templated transcription	10	0.339014	FBGN0000015, FBGN0000054, FBGN0004870, FBGN0038063, FBGN0265598, FBGN0041111, FBGN0011274, FBGN0264442, FBGN0024491, FBGN0036470	1.30869	1	0.896086	99.891
GOTERM_BP_ALL	GO:2001141~regulation of RNA biosynthetic process	10	0.339014	FBGN0000015, FBGN0000054, FBGN0004870, FBGN0038063, FBGN0265598, FBGN0041111, FBGN0011274, FBGN0264442, FBGN0024491, FBGN0036470	1.30869	1	0.896086	99.891
GOTERM_BP_ALL	GO:2000112~regulation of cellular macromolecule biosynthetic process	11	0.355824	FBGN0000015, FBGN0264001, FBGN0000054, FBGN0004870, FBGN0038063, FBGN0265598, FBGN0041111, FBGN0011274, FBGN0264442, FBGN0024491, FBGN0036470	1.26194	1	0.90463	99.9287
GOTERM_BP_ALL	GO:0010556~regulation of macromolecule biosynthetic process	11	0.363113	FBGN0000015, FBGN0264001, FBGN0000054, FBGN0004870, FBGN0038063, FBGN0265598, FBGN0041111, FBGN0011274, FBGN0264442, FBGN0024491, FBGN0036470	1.2543	1	0.908602	99.9409
GOTERM_BP_ALL	GO:0010604~positive regulation of macromolecule metabolic process	6	0.391033	FBGN0000015, FBGN0000054, FBGN0264493, FBGN0265598, FBGN0011274, FBGN0003997	1.44374	1	0.925055	99.9718
GOTERM_BP_ALL	GO:0031326~regulation of cellular biosynthetic process	11	0.413725	FBGN0000015, FBGN0264001, FBGN0000054, FBGN0004870, FBGN0038063, FBGN0265598, FBGN0041111, FBGN0011274, FBGN0264442, FBGN0024491, FBGN0036470	1.20417	1	0.934018	99.9849
GOTERM_BP_ALL	GO:0009889~regulation of biosynthetic process	11	0.416502	FBGN0000015, FBGN0264001, FBGN0000054, FBGN0004870, FBGN0038063, FBGN0265598, FBGN0041111, FBGN0011274, FBGN0264442, FBGN0024491, FBGN0036470	1.20155	1	0.93495	99.986
GOTERM_BP_ALL	GO:0044249~cellular biosynthetic process	21	0.416518	FBGN0261549, FBGN0011848, FBGN0000054, FBGN0011849, FBGN0004870, FBGN0050454, FBGN0265598, FBGN0011274, FBGN0263131, FBGN0015622, FBGN0024491, FBGN0036470, FBGN0000592, FBGN0000015, FBGN0264001, FBGN0053452, FBGN0045063, FBGN0038063, FBGN0041111, FBGN0050220, FBGN0264442	1.10217	1	0.934315	99.986
GOTERM_BP_ALL	GO:0051252~regulation of RNA metabolic process	10	0.417181	FBGN0000015, FBGN0000054, FBGN0004870, FBGN0038063, FBGN0265598, FBGN0041111, FBGN0011274, FBGN0264442, FBGN0024491, FBGN0036470	1.22265	1	0.934047	99.9863
GOTERM_BP_ALL	GO:1902680~positive regulation of RNA biosynthetic process	4	0.419156	FBGN0000015, FBGN0000054, FBGN0265598, FBGN0011274	1.67833	1	0.934526	99.987
GOTERM_BP_ALL	GO:0045893~positive regulation of transcription, DNA-templated	4	0.419156	FBGN0000015, FBGN0000054, FBGN0265598, FBGN0011274	1.67833	1	0.934526	99.987
GOTERM_BP_ALL	GO:1903508~positive regulation of nucleic acid-templated transcription	4	0.419156	FBGN0000015, FBGN0000054, FBGN0265598, FBGN0011274	1.67833	1	0.934526	99.987
GOTERM_BP_ALL	GO:0060255~regulation of macromolecule metabolic process	14	0.428038	FBGN0000015, FBGN0264001, FBGN0022382, FBGN0000054, FBGN0004870, FBGN0264493, FBGN0038063, FBGN0265598, FBGN0041111, FBGN0011274, FBGN0003997, FBGN0264442, FBGN0024491, FBGN0036470	1.14735	1	0.935714	99.9899
GOTERM_BP_ALL	GO:0097659~nucleic acid-templated transcription	10	0.43178	FBGN0000015, FBGN0000054, FBGN0004870, FBGN0038063, FBGN0265598, FBGN0041111, FBGN0011274, FBGN0264442, FBGN0024491, FBGN0036470	1.20794	1	0.937146	99.991
GOTERM_BP_ALL	GO:0032774~RNA biosynthetic process	10	0.435672	FBGN0000015, FBGN0000054, FBGN0004870, FBGN0038063, FBGN0265598, FBGN0041111, FBGN0011274, FBGN0264442, FBGN0024491, FBGN0036470	1.20408	1	0.937433	99.9919
GOTERM_BP_ALL	GO:0051254~positive regulation of RNA metabolic process	4	0.436682	FBGN0000015, FBGN0000054, FBGN0265598, FBGN0011274	1.63285	1	0.937376	99.9922
GOTERM_BP_ALL	GO:0031323~regulation of cellular metabolic process	14	0.460164	FBGN0000015, FBGN0264001, FBGN0022382, FBGN0000054, FBGN0004870, FBGN0264493, FBGN0038063, FBGN0265598, FBGN0041111, FBGN0011274, FBGN0003997, FBGN0264442, FBGN0024491, FBGN0036470	1.12351	1	0.945307	99.9961
GOTERM_BP_ALL	GO:0080090~regulation of primary metabolic process	14	0.460988	FBGN0000015, FBGN0264001, FBGN0022382, FBGN0000054, FBGN0004870, FBGN0264493, FBGN0038063, FBGN0265598, FBGN0041111, FBGN0011274, FBGN0003997, FBGN0264442, FBGN0024491, FBGN0036470	1.12291	1	0.945165	99.9962
GOTERM_BP_ALL	GO:0044271~cellular nitrogen compound biosynthetic process	17	0.47086	FBGN0011848, FBGN0000054, FBGN0011849, FBGN0004870, FBGN0050454, FBGN0265598, FBGN0011274, FBGN0263131, FBGN0024491, FBGN0036470, FBGN0000015, FBGN0264001, FBGN0053452, FBGN0038063, FBGN0041111, FBGN0264442, FBGN0050220	1.09292	1	0.947695	99.9972
GOTERM_BP_ALL	GO:0019219~regulation of nucleobase-containing compound metabolic process	10	0.474473	FBGN0000015, FBGN0000054, FBGN0004870, FBGN0038063, FBGN0265598, FBGN0041111, FBGN0011274, FBGN0264442, FBGN0024491, FBGN0036470	1.16677	1	0.948829	99.9975
GOTERM_BP_ALL	GO:0034654~nucleobase-containing compound biosynthetic process	11	0.474749	FBGN0000015, FBGN0000054, FBGN0004870, FBGN0038063, FBGN0265598, FBGN0041111, FBGN0011274, FBGN0263131, FBGN0264442, FBGN0024491, FBGN0036470	1.14905	1	0.948452	99.9975
GOTERM_BP_ALL	GO:0010557~positive regulation of macromolecule biosynthetic process	4	0.486363	FBGN0000015, FBGN0000054, FBGN0265598, FBGN0011274	1.51387	1	0.95065	99.9983
GOTERM_BP_ALL	GO:0009058~biosynthetic process	21	0.487688	FBGN0261549, FBGN0011848, FBGN0000054, FBGN0011849, FBGN0004870, FBGN0050454, FBGN0265598, FBGN0011274, FBGN0263131, FBGN0015622, FBGN0024491, FBGN0036470, FBGN0000592, FBGN0000015, FBGN0264001, FBGN0053452, FBGN0045063, FBGN0038063, FBGN0041111, FBGN0050220, FBGN0264442	1.06434	1	0.950746	99.9984
GOTERM_BP_ALL	GO:0051171~regulation of nitrogen compound metabolic process	11	0.489444	FBGN0000015, FBGN0264001, FBGN0000054, FBGN0004870, FBGN0038063, FBGN0265598, FBGN0041111, FBGN0011274, FBGN0264442, FBGN0024491, FBGN0036470	1.13644	1	0.951029	99.9985
GOTERM_BP_ALL	GO:0010468~regulation of gene expression	11	0.49036	FBGN0000015, FBGN0264001, FBGN0000054, FBGN0004870, FBGN0038063, FBGN0265598, FBGN0041111, FBGN0011274, FBGN0264442, FBGN0024491, FBGN0036470	1.13566	1	0.950477	99.9985
GOTERM_BP_ALL	GO:0034645~cellular macromolecule biosynthetic process	17	0.494286	FBGN0011848, FBGN0000054, FBGN0011849, FBGN0004870, FBGN0050454, FBGN0265598, FBGN0011274, FBGN0024491, FBGN0036470, FBGN0000015, FBGN0264001, FBGN0053452, FBGN0045063, FBGN0038063, FBGN0041111, FBGN0050220, FBGN0264442	1.07865	1	0.951692	99.9987
GOTERM_BP_ALL	GO:0009059~macromolecule biosynthetic process	17	0.501819	FBGN0011848, FBGN0000054, FBGN0011849, FBGN0004870, FBGN0050454, FBGN0265598, FBGN0011274, FBGN0024491, FBGN0036470, FBGN0000015, FBGN0264001, FBGN0053452, FBGN0045063, FBGN0038063, FBGN0041111, FBGN0050220, FBGN0264442	1.07412	1	0.953469	99.999
GOTERM_BP_ALL	GO:1901566~organonitrogen compound biosynthetic process	9	0.505469	FBGN0264001, FBGN0053452, FBGN0011848, FBGN0011849, FBGN0050454, FBGN0038063, FBGN0011274, FBGN0263131, FBGN0050220	1.1577	1	0.95407	99.9991
GOTERM_BP_ALL	GO:0010628~positive regulation of gene expression	4	0.511264	FBGN0000015, FBGN0000054, FBGN0265598, FBGN0011274	1.45889	1	0.955091	99.9992
GOTERM_BP_ALL	GO:0045944~positive regulation of transcription from RNA polymerase II promoter	3	0.51903	FBGN0000015, FBGN0000054, FBGN0011274	1.71171	1	0.957277	99.9994
GOTERM_BP_ALL	GO:0044260~cellular macromolecule metabolic process	28	0.524502	FBGN0261549, FBGN0265598, FBGN0011274, FBGN0015622, FBGN0086899, FBGN0024491, FBGN0036470, FBGN0264001, FBGN0053452, FBGN0045063, FBGN0038063, FBGN0004430, FBGN0022382, FBGN0011848, FBGN0000054, FBGN0004870, FBGN0011849, FBGN0050454, FBGN0264493, FBGN0003997, FBGN0011241, FBGN0000015, FBGN0037857, FBGN0041111, FBGN0050220, FBGN0259984, FBGN0264442, FBGN0004429	1.0307	1	0.95893	99.9995
GOTERM_BP_ALL	GO:0006357~regulation of transcription from RNA polymerase II promoter	5	0.528231	FBGN0000015, FBGN0000054, FBGN0004870, FBGN0011274, FBGN0264442	1.30303	1	0.959902	99.9996
GOTERM_BP_ALL	GO:1901564~organonitrogen compound metabolic process	12	0.52996	FBGN0264001, FBGN0053452, FBGN0011848, FBGN0011849, FBGN0045063, FBGN0050454, FBGN0038063, FBGN0011274, FBGN0263131, FBGN0085370, FBGN0050220, FBGN0264815	1.09152	1	0.960137	99.9996
GOTERM_BP_ALL	GO:0018130~heterocycle biosynthetic process	11	0.532097	FBGN0000015, FBGN0000054, FBGN0004870, FBGN0038063, FBGN0265598, FBGN0041111, FBGN0011274, FBGN0263131, FBGN0264442, FBGN0024491, FBGN0036470	1.10095	1	0.960129	99.9996
GOTERM_BP_ALL	GO:0043043~peptide biosynthetic process	7	0.532445	FBGN0264001, FBGN0053452, FBGN0011848, FBGN0011849, FBGN0050454, FBGN0011274, FBGN0050220	1.18473	1	0.959865	99.9996
GOTERM_BP_ALL	GO:0019438~aromatic compound biosynthetic process	11	0.540151	FBGN0000015, FBGN0000054, FBGN0004870, FBGN0038063, FBGN0265598, FBGN0041111, FBGN0011274, FBGN0263131, FBGN0264442, FBGN0024491, FBGN0036470	1.09441	1	0.961844	99.9997
GOTERM_BP_ALL	GO:0043604~amide biosynthetic process	7	0.544822	FBGN0264001, FBGN0053452, FBGN0011848, FBGN0011849, FBGN0050454, FBGN0011274, FBGN0050220	1.17027	1	0.963083	99.9998
GOTERM_BP_ALL	GO:0019538~protein metabolic process	20	0.545293	FBGN0261549, FBGN0022382, FBGN0011848, FBGN0250815, FBGN0011849, FBGN0050454, FBGN0264493, FBGN0266354, FBGN0086899, FBGN0015622, FBGN0003997, FBGN0011241, FBGN0267001, FBGN0036470, FBGN0264001, FBGN0053452, FBGN0266100, FBGN0045063, FBGN0050220, FBGN0259984	1.03811	1	0.962879	99.9998
GOTERM_BP_ALL	GO:0043170~macromolecule metabolic process	32	0.565508	FBGN0261549, FBGN0250815, FBGN0265598, FBGN0011274, FBGN0015622, FBGN0086899, FBGN0024491, FBGN0036470, FBGN0264001, FBGN0053452, FBGN0045063, FBGN0038063, FBGN0004430, FBGN0022382, FBGN0011848, FBGN0000054, FBGN0004870, FBGN0011849, FBGN0050454, FBGN0264493, FBGN0266354, FBGN0003997, FBGN0011241, FBGN0267001, FBGN0000015, FBGN0266100, FBGN0037857, FBGN0041111, FBGN0264442, FBGN0050220, FBGN02599…	1.01115	1	0.967363	99.9999
GOTERM_BP_ALL	GO:0019222~regulation of metabolic process	14	0.567047	FBGN0000015, FBGN0264001, FBGN0022382, FBGN0000054, FBGN0004870, FBGN0264493, FBGN0038063, FBGN0265598, FBGN0041111, FBGN0011274, FBGN0003997, FBGN0264442, FBGN0024491, FBGN0036470	1.04969	1	0.96751	99.9999
GOTERM_BP_ALL	GO:1901362~organic cyclic compound biosynthetic process	11	0.577126	FBGN0000015, FBGN0000054, FBGN0004870, FBGN0038063, FBGN0265598, FBGN0041111, FBGN0011274, FBGN0263131, FBGN0264442, FBGN0024491, FBGN0036470	1.06487	1	0.96927	99.9999
GOTERM_BP_ALL	GO:0006351~transcription, DNA-templated	8	0.602663	FBGN0000015, FBGN0000054, FBGN0004870, FBGN0265598, FBGN0041111, FBGN0011274, FBGN0264442, FBGN0024491	1.0827	1	0.975858	100
GOTERM_BP_ALL	GO:0006518~peptide metabolic process	7	0.633331	FBGN0264001, FBGN0053452, FBGN0011848, FBGN0011849, FBGN0050454, FBGN0011274, FBGN0050220	1.07156	1	0.981297	100
GOTERM_BP_ALL	GO:0044267~cellular protein metabolic process	16	0.647802	FBGN0261549, FBGN0022382, FBGN0011848, FBGN0011849, FBGN0050454, FBGN0264493, FBGN0086899, FBGN0015622, FBGN0003997, FBGN0011241, FBGN0036470, FBGN0264001, FBGN0053452, FBGN0045063, FBGN0259984, FBGN0050220	0.991803	1	0.983492	100
GOTERM_BP_ALL	GO:1901576~organic substance biosynthetic process	19	0.649136	FBGN0261549, FBGN0011848, FBGN0000054, FBGN0011849, FBGN0004870, FBGN0050454, FBGN0265598, FBGN0011274, FBGN0263131, FBGN0024491, FBGN0036470, FBGN0000015, FBGN0264001, FBGN0053452, FBGN0045063, FBGN0038063, FBGN0041111, FBGN0050220, FBGN0264442	0.986547	1	0.983547	100
GOTERM_BP_ALL	GO:0006412~translation	6	0.665134	FBGN0264001, FBGN0053452, FBGN0011848, FBGN0011849, FBGN0050454, FBGN0050220	1.06078	1	0.985292	100
GOTERM_BP_ALL	GO:0043603~cellular amide metabolic process	7	0.68359	FBGN0264001, FBGN0053452, FBGN0011848, FBGN0011849, FBGN0050454, FBGN0011274, FBGN0050220	1.01777	1	0.98789	100
GOTERM_BP_ALL	GO:0006366~transcription from RNA polymerase II promoter	4	0.692454	FBGN0000015, FBGN0000054, FBGN0011274, FBGN0264442	1.11785	1	0.988869	100
GOTERM_BP_ALL	GO:0044237~cellular metabolic process	33	0.76418	FBGN0261549, FBGN0265598, FBGN0011274, FBGN0015622, FBGN0086899, FBGN0024491, FBGN0036470, FBGN0264001, FBGN0053452, FBGN0045063, FBGN0038063, FBGN0004430, FBGN0022382, FBGN0000054, FBGN0011848, FBGN0004870, FBGN0011849, FBGN0050454, FBGN0264493, FBGN0263131, FBGN0003997, FBGN0011241, FBGN0036262, FBGN0000592, FBGN0000015, FBGN0037857, FBGN0041111, FBGN0085370, FBGN0264442, FBGN0050220, FBGN02599…	0.942152	1	0.995388	100
GOTERM_BP_ALL	GO:0044238~primary metabolic process	34	0.776088	FBGN0261549, FBGN0250815, FBGN0265598, FBGN0011274, FBGN0015622, FBGN0086899, FBGN0024491, FBGN0036470, FBGN0264001, FBGN0053452, FBGN0045063, FBGN0038063, FBGN0022382, FBGN0000054, FBGN0011848, FBGN0004870, FBGN0011849, FBGN0050454, FBGN0264493, FBGN0266354, FBGN0263131, FBGN0003997, FBGN0011241, FBGN0036262, FBGN0267001, FBGN0000015, FBGN0266100, FBGN0037857, FBGN0041111, FBGN0085370, FBGN02644…	0.939022	1	0.996026	100
GOTERM_BP_ALL	GO:0010467~gene expression	16	0.796429	FBGN0011848, FBGN0000054, FBGN0011849, FBGN0004870, FBGN0050454, FBGN0265598, FBGN0011274, FBGN0024491, FBGN0036470, FBGN0000015, FBGN0264001, FBGN0053452, FBGN0038063, FBGN0041111, FBGN0264442, FBGN0050220	0.899956	1	0.997028	100
GOTERM_BP_ALL	GO:0034641~cellular nitrogen compound metabolic process	20	0.820837	FBGN0011848, FBGN0000054, FBGN0011849, FBGN0004870, FBGN0050454, FBGN0265598, FBGN0011274, FBGN0263131, FBGN0024491, FBGN0036470, FBGN0000015, FBGN0264001, FBGN0053452, FBGN0037857, FBGN0038063, FBGN0041111, FBGN0085370, FBGN0050220, FBGN0264442, FBGN0264815	0.892888	1	0.997947	100
GOTERM_BP_ALL	GO:0071704~organic substance metabolic process	36	0.833715	FBGN0261549, FBGN0250815, FBGN0265598, FBGN0011274, FBGN0015622, FBGN0086899, FBGN0024491, FBGN0036470, FBGN0264001, FBGN0053452, FBGN0045063, FBGN0038063, FBGN0004430, FBGN0022382, FBGN0000054, FBGN0011848, FBGN0004870, FBGN0011849, FBGN0050454, FBGN0264493, FBGN0266354, FBGN0263131, FBGN0003997, FBGN0011241, FBGN0036262, FBGN0267001, FBGN0000015, FBGN0266100, FBGN0037857, FBGN0041111, FBGN00853…	0.920191	1	0.998296	100
GOTERM_BP_ALL	GO:0006139~nucleobase-containing compound metabolic process	14	0.856309	FBGN0000054, FBGN0004870, FBGN0265598, FBGN0011274, FBGN0263131, FBGN0024491, FBGN0036470, FBGN0000015, FBGN0037857, FBGN0038063, FBGN0041111, FBGN0085370, FBGN0264442, FBGN0264815	0.849989	1	0.998968	100
GOTERM_BP_ALL	GO:0006807~nitrogen compound metabolic process	21	0.868597	FBGN0011848, FBGN0000054, FBGN0011849, FBGN0004870, FBGN0050454, FBGN0265598, FBGN0011274, FBGN0263131, FBGN0024491, FBGN0036470, FBGN0000015, FBGN0264001, FBGN0053452, FBGN0045063, FBGN0037857, FBGN0038063, FBGN0041111, FBGN0085370, FBGN0050220, FBGN0264442, FBGN0264815	0.86498	1	0.999206	100
GOTERM_BP_ALL	GO:0046483~heterocycle metabolic process	14	0.882169	FBGN0000054, FBGN0004870, FBGN0265598, FBGN0011274, FBGN0263131, FBGN0024491, FBGN0036470, FBGN0000015, FBGN0037857, FBGN0038063, FBGN0041111, FBGN0085370, FBGN0264442, FBGN0264815	0.827313	1	0.999406	100
GOTERM_BP_ALL	GO:0016070~RNA metabolic process	10	0.899505	FBGN0000015, FBGN0000054, FBGN0004870, FBGN0038063, FBGN0265598, FBGN0041111, FBGN0011274, FBGN0264442, FBGN0024491, FBGN0036470	0.787815	1	0.999638	100
GOTERM_BP_ALL	GO:0006725~cellular aromatic compound metabolic process	14	0.903402	FBGN0000054, FBGN0004870, FBGN0265598, FBGN0011274, FBGN0263131, FBGN0024491, FBGN0036470, FBGN0000015, FBGN0037857, FBGN0038063, FBGN0041111, FBGN0085370, FBGN0264442, FBGN0264815	0.806741	1	0.999678	100
GOTERM_BP_ALL	GO:0090304~nucleic acid metabolic process	11	0.911862	FBGN0000015, FBGN0000054, FBGN0004870, FBGN0038063, FBGN0037857, FBGN0265598, FBGN0041111, FBGN0011274, FBGN0264442, FBGN0024491, FBGN0036470	0.779366	1	0.99976	100
GOTERM_BP_ALL	GO:1901360~organic cyclic compound metabolic process	14	0.91838	FBGN0000054, FBGN0004870, FBGN0265598, FBGN0011274, FBGN0263131, FBGN0024491, FBGN0036470, FBGN0000015, FBGN0037857, FBGN0038063, FBGN0041111, FBGN0085370, FBGN0264442, FBGN0264815	0.790709	1	0.999812	100
GOTERM_BP_ALL	GO:0008152~metabolic process	37	0.924945	FBGN0261549, FBGN0250815, FBGN0265598, FBGN0011274, FBGN0086899, FBGN0015622, FBGN0024491, FBGN0036470, FBGN0264001, FBGN0053452, FBGN0045063, FBGN0038063, FBGN0004430, FBGN0022382, FBGN0000054, FBGN0011848, FBGN0004870, FBGN0011849, FBGN0050454, FBGN0264493, FBGN0266354, FBGN0263131, FBGN0003997, FBGN0011241, FBGN0036262, FBGN0267001, FBGN0000592, FBGN0000015, FBGN0266100, FBGN0037857, FBGN00411…	0.878656	1	0.999856	100
Annotation Cluster 35	Enrichment Score: 0.22462579771516933
Category	Term	Count	PValue	Genes	Fold Enrichment	Bonferroni	Benjamini	FDR
GOTERM_BP_ALL	GO:0048523~negative regulation of cellular process	11	0.290005	FBGN0261241, FBGN0000015, FBGN0264001, FBGN0264895, FBGN0264493, FBGN0015609, FBGN0032694, FBGN0011274, FBGN0264272, FBGN0264442, FBGN0024491	1.33731	1	0.872281	99.6459
GOTERM_BP_ALL	GO:2000112~regulation of cellular macromolecule biosynthetic process	11	0.355824	FBGN0000015, FBGN0264001, FBGN0000054, FBGN0004870, FBGN0038063, FBGN0265598, FBGN0041111, FBGN0011274, FBGN0264442, FBGN0024491, FBGN0036470	1.26194	1	0.90463	99.9287
GOTERM_BP_ALL	GO:0010556~regulation of macromolecule biosynthetic process	11	0.363113	FBGN0000015, FBGN0264001, FBGN0000054, FBGN0004870, FBGN0038063, FBGN0265598, FBGN0041111, FBGN0011274, FBGN0264442, FBGN0024491, FBGN0036470	1.2543	1	0.908602	99.9409
GOTERM_BP_ALL	GO:0031326~regulation of cellular biosynthetic process	11	0.413725	FBGN0000015, FBGN0264001, FBGN0000054, FBGN0004870, FBGN0038063, FBGN0265598, FBGN0041111, FBGN0011274, FBGN0264442, FBGN0024491, FBGN0036470	1.20417	1	0.934018	99.9849
GOTERM_BP_ALL	GO:0009889~regulation of biosynthetic process	11	0.416502	FBGN0000015, FBGN0264001, FBGN0000054, FBGN0004870, FBGN0038063, FBGN0265598, FBGN0041111, FBGN0011274, FBGN0264442, FBGN0024491, FBGN0036470	1.20155	1	0.93495	99.986
GOTERM_BP_ALL	GO:0051171~regulation of nitrogen compound metabolic process	11	0.489444	FBGN0000015, FBGN0264001, FBGN0000054, FBGN0004870, FBGN0038063, FBGN0265598, FBGN0041111, FBGN0011274, FBGN0264442, FBGN0024491, FBGN0036470	1.13644	1	0.951029	99.9985
GOTERM_BP_ALL	GO:0010468~regulation of gene expression	11	0.49036	FBGN0000015, FBGN0264001, FBGN0000054, FBGN0004870, FBGN0038063, FBGN0265598, FBGN0041111, FBGN0011274, FBGN0264442, FBGN0024491, FBGN0036470	1.13566	1	0.950477	99.9985
GOTERM_BP_ALL	GO:0010558~negative regulation of macromolecule biosynthetic process	4	0.628402	FBGN0264001, FBGN0011274, FBGN0264442, FBGN0024491	1.22963	1	0.980499	100
GOTERM_BP_ALL	GO:2000113~negative regulation of cellular macromolecule biosynthetic process	4	0.628402	FBGN0264001, FBGN0011274, FBGN0264442, FBGN0024491	1.22963	1	0.980499	100
GOTERM_BP_ALL	GO:0031327~negative regulation of cellular biosynthetic process	4	0.646222	FBGN0264001, FBGN0011274, FBGN0264442, FBGN0024491	1.19785	1	0.983391	100
GOTERM_BP_ALL	GO:0009890~negative regulation of biosynthetic process	4	0.646222	FBGN0264001, FBGN0011274, FBGN0264442, FBGN0024491	1.19785	1	0.983391	100
GOTERM_BP_ALL	GO:0051172~negative regulation of nitrogen compound metabolic process	4	0.664747	FBGN0264001, FBGN0011274, FBGN0264442, FBGN0024491	1.16542	1	0.985398	100
GOTERM_BP_ALL	GO:0010629~negative regulation of gene expression	4	0.743814	FBGN0264001, FBGN0011274, FBGN0264442, FBGN0024491	1.03171	1	0.993973	100
GOTERM_BP_ALL	GO:1902679~negative regulation of RNA biosynthetic process	3	0.74801	FBGN0011274, FBGN0264442, FBGN0024491	1.11854	1	0.994256	100
GOTERM_BP_ALL	GO:1903507~negative regulation of nucleic acid-templated transcription	3	0.74801	FBGN0011274, FBGN0264442, FBGN0024491	1.11854	1	0.994256	100
GOTERM_BP_ALL	GO:0045892~negative regulation of transcription, DNA-templated	3	0.74801	FBGN0011274, FBGN0264442, FBGN0024491	1.11854	1	0.994256	100
GOTERM_BP_ALL	GO:0051253~negative regulation of RNA metabolic process	3	0.766083	FBGN0011274, FBGN0264442, FBGN0024491	1.0785	1	0.995461	100
GOTERM_BP_ALL	GO:0045934~negative regulation of nucleobase-containing compound metabolic process	3	0.788451	FBGN0011274, FBGN0264442, FBGN0024491	1.02936	1	0.99663	100
GOTERM_BP_ALL	GO:0031324~negative regulation of cellular metabolic process	4	0.80506	FBGN0264001, FBGN0011274, FBGN0264442, FBGN0024491	0.929816	1	0.997383	100
GOTERM_BP_ALL	GO:0010605~negative regulation of macromolecule metabolic process	4	0.856408	FBGN0264001, FBGN0011274, FBGN0264442, FBGN0024491	0.841509	1	0.998952	100
GOTERM_BP_ALL	GO:0009892~negative regulation of metabolic process	4	0.870939	FBGN0264001, FBGN0011274, FBGN0264442, FBGN0024491	0.815319	1	0.999241	100
Annotation Cluster 36	Enrichment Score: 0.1271461669304372
Category	Term	Count	PValue	Genes	Fold Enrichment	Bonferroni	Benjamini	FDR
GOTERM_BP_ALL	GO:0044248~cellular catabolic process	5	0.635999	FBGN0264493, FBGN0037857, FBGN0004430, FBGN0036262, FBGN0004429	1.13941	1	0.981624	100
GOTERM_BP_ALL	GO:0009056~catabolic process	6	0.653641	FBGN0045063, FBGN0264493, FBGN0037857, FBGN0004430, FBGN0036262, FBGN0004429	1.07465	1	0.984178	100
GOTERM_BP_ALL	GO:0009057~macromolecule catabolic process	3	0.831233	FBGN0045063, FBGN0264493, FBGN0037857	0.935591	1	0.998261	100
GOTERM_BP_ALL	GO:1901575~organic substance catabolic process	4	0.897216	FBGN0045063, FBGN0264493, FBGN0037857, FBGN0036262	0.765592	1	0.999616	100
Annotation Cluster 37	Enrichment Score: 0.09237594027857887
Category	Term	Count	PValue	Genes	Fold Enrichment	Bonferroni	Benjamini	FDR
GOTERM_BP_ALL	GO:0043933~macromolecular complex subunit organization	7	0.686354	FBGN0261241, FBGN0086690, FBGN0065032, FBGN0086899, FBGN0264272, FBGN0024491, FBGN0036470	1.01483	1	0.988147	100
GOTERM_BP_ALL	GO:0006325~chromatin organization	3	0.873823	FBGN0086899, FBGN0024491, FBGN0036470	0.839945	1	0.999286	100
GOTERM_BP_ALL	GO:0051276~chromosome organization	4	0.880847	FBGN0027259, FBGN0086899, FBGN0024491, FBGN0036470	0.796985	1	0.999394	100
Annotation Cluster 38	Enrichment Score: 0.07300427418302789
Category	Term	Count	PValue	Genes	Fold Enrichment	Bonferroni	Benjamini	FDR
GOTERM_BP_ALL	GO:0044267~cellular protein metabolic process	16	0.647802	FBGN0261549, FBGN0022382, FBGN0011848, FBGN0011849, FBGN0050454, FBGN0264493, FBGN0086899, FBGN0015622, FBGN0003997, FBGN0011241, FBGN0036470, FBGN0264001, FBGN0053452, FBGN0045063, FBGN0259984, FBGN0050220	0.991803	1	0.983492	100
GOTERM_BP_ALL	GO:0016310~phosphorylation	4	0.785506	FBGN0261549, FBGN0022382, FBGN0264493, FBGN0086899	0.962493	1	0.996507	100
GOTERM_BP_ALL	GO:0006468~protein phosphorylation	3	0.808947	FBGN0022382, FBGN0264493, FBGN0086899	0.984511	1	0.99753	100
GOTERM_BP_ALL	GO:0036211~protein modification process	6	0.954507	FBGN0022382, FBGN0045063, FBGN0264493, FBGN0086899, FBGN0011241, FBGN0036470	0.661142	1	0.999972	100
GOTERM_BP_ALL	GO:0006464~cellular protein modification process	6	0.954507	FBGN0022382, FBGN0045063, FBGN0264493, FBGN0086899, FBGN0011241, FBGN0036470	0.661142	1	0.999972	100
GOTERM_BP_ALL	GO:0043412~macromolecule modification	6	0.972531	FBGN0022382, FBGN0045063, FBGN0264493, FBGN0086899, FBGN0011241, FBGN0036470	0.612733	1	0.999995	100

## Sheet: Table S8B
S8B Table. Results of gene ontology (GO) enrichment test for the 363 genes nearby the 300 HigFreq TEs.
Annotation Cluster 1	Enrichment Score: 4.826364430413775
Category	Term	Count	PValue	Genes	Fold Enrichment	Bonferroni	Benjamini	FDR
GOTERM_BP_ALL	GO:0007613~memory	15	5.81802e-08	FBGN0000635, FBGN0027107, FBGN0028509, FBGN0086711, FBGN0017590, FBGN0000054, FBGN0053517, FBGN0000479, FBGN0000721, FBGN0004575, FBGN0004370, FBGN0086370, FBGN0052594, FBGN0030600, FBGN0011582	6.5468	0.000127174	6.35889e-05	0.000101069
GOTERM_BP_ALL	GO:0007611~learning or memory	18	6.26849e-08	FBGN0086711, FBGN0028509, FBGN0000054, FBGN0017590, FBGN0053517, FBGN0004575, FBGN0086370, FBGN0052594, FBGN0011582, FBGN0000635, FBGN0027107, FBGN0000479, FBGN0000721, FBGN0004370, FBGN0041111, FBGN0030600, FBGN0003371, FBGN0003396	5.17689	0.00013702	3.42567e-05	0.000108894
GOTERM_BP_ALL	GO:0050890~cognition	18	6.26849e-08	FBGN0086711, FBGN0028509, FBGN0000054, FBGN0017590, FBGN0053517, FBGN0004575, FBGN0086370, FBGN0052594, FBGN0011582, FBGN0000635, FBGN0027107, FBGN0000479, FBGN0000721, FBGN0004370, FBGN0041111, FBGN0030600, FBGN0003371, FBGN0003396	5.17689	0.00013702	3.42567e-05	0.000108894
GOTERM_BP_ALL	GO:0008355~olfactory learning	10	5.2725e-06	FBGN0000635, FBGN0086711, FBGN0017590, FBGN0000054, FBGN0000479, FBGN0004575, FBGN0086370, FBGN0003396, FBGN0003371, FBGN0011582	7.65472	0.0114595	0.00104724	0.00915883
GOTERM_BP_ALL	GO:0007612~learning	11	1.58848e-05	FBGN0000635, FBGN0086711, FBGN0017590, FBGN0000054, FBGN0000479, FBGN0004575, FBGN0000721, FBGN0086370, FBGN0003396, FBGN0003371, FBGN0011582	5.88508	0.0341285	0.00204053	0.0275911
GOTERM_BP_ALL	GO:0008306~associative learning	10	1.74217e-05	FBGN0000635, FBGN0086711, FBGN0017590, FBGN0000054, FBGN0000479, FBGN0004575, FBGN0086370, FBGN0003396, FBGN0003371, FBGN0011582	6.63409	0.037368	0.00211355	0.0302601
GOTERM_BP_ALL	GO:0050877~neurological system process	44	2.64783e-05	FBGN0010389, FBGN0028509, FBGN0052600, FBGN0052698, FBGN0086370, FBGN0033159, FBGN0041622, FBGN0052594, FBGN0011582, FBGN0038798, FBGN0086690, FBGN0000635, FBGN0027107, FBGN0020248, FBGN0066292, FBGN0000479, FBGN0033614, FBGN0004370, FBGN0036009, FBGN0030600, FBGN0003396, FBGN0003371, FBGN0086711, FBGN0017590, FBGN0000054, FBGN0053517, FBGN0053516, FBGN0033387, FBGN0004575, FBGN0040726, FBGN00010…	1.92885	0.056239	0.00275251	0.0459874
GOTERM_BP_ALL	GO:0007610~behavior	34	3.19601e-05	FBGN0011656, FBGN0028509, FBGN0053349, FBGN0086370, FBGN0265598, FBGN0052594, FBGN0011582, FBGN0000635, FBGN0027107, FBGN0000479, FBGN0004370, FBGN0030600, FBGN0029768, FBGN0003396, FBGN0003371, FBGN0022382, FBGN0086711, FBGN0017590, FBGN0000054, FBGN0264895, FBGN0004102, FBGN0004242, FBGN0053517, FBGN0004575, FBGN0040726, FBGN0038282, FBGN0035574, FBGN0265416, FBGN0000721, FBGN0265487, FBGN00411…	2.16884	0.067481	0.00290684	0.0555056
GOTERM_BP_ALL	GO:0042048~olfactory behavior	11	0.00022773	FBGN0000635, FBGN0086711, FBGN0017590, FBGN0000054, FBGN0000479, FBGN0004575, FBGN0086370, FBGN0041111, FBGN0003396, FBGN0003371, FBGN0011582	4.30955	0.392178	0.0115117	0.394869
GOTERM_BP_ALL	GO:0007616~long-term memory	8	0.000570112	FBGN0086711, FBGN0017590, FBGN0000054, FBGN0000721, FBGN0004370, FBGN0086370, FBGN0052594, FBGN0030600	5.52841	0.712525	0.0184342	0.985773
GOTERM_BP_ALL	GO:0044708~single-organism behavior	24	0.000586676	FBGN0022382, FBGN0086711, FBGN0028509, FBGN0017590, FBGN0000054, FBGN0004242, FBGN0004102, FBGN0053517, FBGN0004575, FBGN0086370, FBGN0052594, FBGN0038282, FBGN0011582, FBGN0000635, FBGN0027107, FBGN0000479, FBGN0265416, FBGN0000721, FBGN0004370, FBGN0050361, FBGN0041111, FBGN0030600, FBGN0003371, FBGN0003396	2.18706	0.722754	0.0181595	1.01428
GOTERM_BP_ALL	GO:0007635~chemosensory behavior	11	0.00563847	FBGN0000635, FBGN0086711, FBGN0017590, FBGN0000054, FBGN0000479, FBGN0004575, FBGN0086370, FBGN0041111, FBGN0003396, FBGN0003371, FBGN0011582	2.8212	0.999996	0.092051	9.3557
Annotation Cluster 2	Enrichment Score: 3.953881585472324
Category	Term	Count	PValue	Genes	Fold Enrichment	Bonferroni	Benjamini	FDR
GOTERM_BP_ALL	GO:0003008~system process	50	1.15053e-06	FBGN0010389, FBGN0086370, FBGN0000479, FBGN0033614, FBGN0003371, FBGN0086711, FBGN0017590, FBGN0001991, FBGN0051163, FBGN0030385, FBGN0063485, FBGN0011760, FBGN0000721, FBGN0028509, FBGN0052698, FBGN0052600, FBGN0027556, FBGN0041622, FBGN0033159, FBGN0265598, FBGN0028369, FBGN0052594, FBGN0011582, FBGN0038798, FBGN0086690, FBGN0000635, FBGN0027107, FBGN0066292, FBGN0020248, FBGN0004370, FBGN00360…	2.04084	0.00251189	0.000419087	0.00199864
GOTERM_BP_ALL	GO:0050877~neurological system process	44	2.64783e-05	FBGN0010389, FBGN0028509, FBGN0052600, FBGN0052698, FBGN0086370, FBGN0033159, FBGN0041622, FBGN0052594, FBGN0011582, FBGN0038798, FBGN0086690, FBGN0000635, FBGN0027107, FBGN0020248, FBGN0066292, FBGN0000479, FBGN0033614, FBGN0004370, FBGN0036009, FBGN0030600, FBGN0003396, FBGN0003371, FBGN0086711, FBGN0017590, FBGN0000054, FBGN0053517, FBGN0053516, FBGN0033387, FBGN0004575, FBGN0040726, FBGN00010…	1.92885	0.056239	0.00275251	0.0459874
GOTERM_BP_ALL	GO:0007600~sensory perception	28	0.0451407	FBGN0010389, FBGN0052600, FBGN0052698, FBGN0041622, FBGN0033159, FBGN0038798, FBGN0086690, FBGN0066292, FBGN0020248, FBGN0033614, FBGN0036009, FBGN0030600, FBGN0033387, FBGN0053516, FBGN0040726, FBGN0001085, FBGN0051163, FBGN0034474, FBGN0038282, FBGN0030385, FBGN0011760, FBGN0034859, FBGN0040823, FBGN0051406, FBGN0000721, FBGN0265487, FBGN0086675, FBGN0026389	1.44819	1	0.370723	55.1758
Annotation Cluster 3	Enrichment Score: 3.7810548512405044
Category	Term	Count	PValue	Genes	Fold Enrichment	Bonferroni	Benjamini	FDR
GOTERM_BP_ALL	GO:0050896~response to stimulus	101	1.97544e-07	FBGN0029504, FBGN0038681, FBGN0010389, FBGN0053349, FBGN0039633, FBGN0032694, FBGN0263257, FBGN0030959, FBGN0087007, FBGN0003371, FBGN0243512, FBGN0086711, FBGN0052190, FBGN0011236, FBGN0052296, FBGN0020412, FBGN0050361, FBGN0004369, FBGN0031016, FBGN0086655, FBGN0000039, FBGN0025879, FBGN0004885, FBGN0052183, FBGN0085450, FBGN0041622, FBGN0033159, FBGN0086899, FBGN0028741, FBGN0259678, FBGN00118…	1.56309	0.000431739	8.63626e-05	0.000343168
GOTERM_BP_ALL	GO:0065007~biological regulation	121	1.42735e-06	FBGN0029504, FBGN0010389, FBGN0030952, FBGN0264386, FBGN0028667, FBGN0032694, FBGN0263510, FBGN0028668, FBGN0015622, FBGN0263257, FBGN0030959, FBGN0024491, FBGN0031294, FBGN0003371, FBGN0053558, FBGN0243512, FBGN0263974, FBGN0011236, FBGN0052296, FBGN0020412, FBGN0050361, FBGN0259242, FBGN0004369, FBGN0031016, FBGN0086655, FBGN0000039, FBGN0025879, FBGN0004885, FBGN0052183, FBGN0085450, FBGN00331…	1.40862	0.00311532	0.000445641	0.00247952
GOTERM_BP_ALL	GO:0050789~regulation of biological process	112	1.80923e-06	FBGN0029504, FBGN0010389, FBGN0030952, FBGN0032694, FBGN0263510, FBGN0015622, FBGN0263257, FBGN0030959, FBGN0024491, FBGN0031294, FBGN0003371, FBGN0053558, FBGN0243512, FBGN0263974, FBGN0011236, FBGN0052296, FBGN0020412, FBGN0050361, FBGN0004369, FBGN0031016, FBGN0086655, FBGN0000039, FBGN0025879, FBGN0004885, FBGN0052183, FBGN0085450, FBGN0033159, FBGN0261090, FBGN0052380, FBGN0086899, FBGN02596…	1.44219	0.00394718	0.000494252	0.0031429
GOTERM_BP_ALL	GO:0050794~regulation of cellular process	104	7.68982e-06	FBGN0029504, FBGN0010389, FBGN0030952, FBGN0032694, FBGN0015622, FBGN0263257, FBGN0030959, FBGN0024491, FBGN0003371, FBGN0053558, FBGN0243512, FBGN0011236, FBGN0052296, FBGN0020412, FBGN0050361, FBGN0004369, FBGN0031016, FBGN0086655, FBGN0000039, FBGN0025879, FBGN0052183, FBGN0085450, FBGN0261090, FBGN0033159, FBGN0052380, FBGN0086899, FBGN0259678, FBGN0027598, FBGN0028741, FBGN0011817, FBGN00174…	1.43898	0.0166695	0.00139985	0.0133577
GOTERM_BP_ALL	GO:0035556~intracellular signal transduction	31	8.92369e-06	FBGN0011656, FBGN0003416, FBGN0028509, FBGN0086370, FBGN0267487, FBGN0032694, FBGN0011274, FBGN0038295, FBGN0259678, FBGN0028741, FBGN0263257, FBGN0267824, FBGN0000479, FBGN0083940, FBGN0040308, FBGN0003371, FBGN0243512, FBGN0052406, FBGN0264895, FBGN0001991, FBGN0264493, FBGN0031118, FBGN0011236, FBGN0263131, FBGN0003997, FBGN0035574, FBGN0020412, FBGN0085443, FBGN0085390, FBGN0000547, FBGN02626…	2.43669	0.0193182	0.00149943	0.0155008
GOTERM_BP_ALL	GO:0044700~single organism signaling	66	1.30569e-05	FBGN0010389, FBGN0086370, FBGN0011274, FBGN0032694, FBGN0015519, FBGN0038295, FBGN0263257, FBGN0267824, FBGN0000479, FBGN0036789, FBGN0003371, FBGN0243512, FBGN0052406, FBGN0001991, FBGN0031118, FBGN0011236, FBGN0029881, FBGN0003997, FBGN0267001, FBGN0083975, FBGN0020412, FBGN0000721, FBGN0085390, FBGN0050361, FBGN0031016, FBGN0000039, FBGN0262614, FBGN0011656, FBGN0003416, FBGN0028509, FBGN00521…	1.67033	0.028139	0.00190103	0.0226796
GOTERM_BP_ALL	GO:0007165~signal transduction	56	2.35287e-05	FBGN0010389, FBGN0086370, FBGN0011274, FBGN0015519, FBGN0032694, FBGN0038295, FBGN0263257, FBGN0267824, FBGN0000479, FBGN0036789, FBGN0003371, FBGN0243512, FBGN0052406, FBGN0001991, FBGN0031118, FBGN0011236, FBGN0029881, FBGN0003997, FBGN0000721, FBGN0020412, FBGN0085390, FBGN0050361, FBGN0031016, FBGN0000039, FBGN0262614, FBGN0011656, FBGN0003416, FBGN0028509, FBGN0052183, FBGN0085450, FBGN02674…	1.748	0.0501339	0.00270341	0.0408655
GOTERM_BP_ALL	GO:0023052~signaling	66	2.83033e-05	FBGN0010389, FBGN0086370, FBGN0011274, FBGN0032694, FBGN0015519, FBGN0038295, FBGN0263257, FBGN0267824, FBGN0000479, FBGN0036789, FBGN0003371, FBGN0243512, FBGN0052406, FBGN0001991, FBGN0031118, FBGN0011236, FBGN0029881, FBGN0003997, FBGN0267001, FBGN0083975, FBGN0020412, FBGN0000721, FBGN0085390, FBGN0050361, FBGN0031016, FBGN0000039, FBGN0262614, FBGN0011656, FBGN0003416, FBGN0028509, FBGN00521…	1.63133	0.0599967	0.00280841	0.0491563
GOTERM_BP_ALL	GO:0007154~cell communication	67	4.33429e-05	FBGN0010389, FBGN0086370, FBGN0011274, FBGN0032694, FBGN0015519, FBGN0038295, FBGN0263257, FBGN0267824, FBGN0000479, FBGN0036789, FBGN0003371, FBGN0243512, FBGN0052406, FBGN0001991, FBGN0031118, FBGN0011236, FBGN0029881, FBGN0003997, FBGN0267001, FBGN0083975, FBGN0020412, FBGN0000721, FBGN0085390, FBGN0050361, FBGN0031016, FBGN0000039, FBGN0262614, FBGN0011656, FBGN0003416, FBGN0028509, FBGN00521…	1.60117	0.0903993	0.00378281	0.0752673
GOTERM_BP_ALL	GO:0009968~negative regulation of signal transduction	18	4.64422e-05	FBGN0243512, FBGN0261241, FBGN0003416, FBGN0264895, FBGN0001085, FBGN0085450, FBGN0267487, FBGN0264493, FBGN0032694, FBGN0011236, FBGN0029881, FBGN0011817, FBGN0000635, FBGN0267824, FBGN0030600, FBGN0031016, FBGN0003371, FBGN0000547	3.19858	0.0965415	0.0038972	0.0806474
GOTERM_BP_ALL	GO:0023057~negative regulation of signaling	18	0.000109209	FBGN0243512, FBGN0261241, FBGN0003416, FBGN0264895, FBGN0001085, FBGN0085450, FBGN0267487, FBGN0264493, FBGN0032694, FBGN0011236, FBGN0029881, FBGN0011817, FBGN0000635, FBGN0267824, FBGN0030600, FBGN0031016, FBGN0003371, FBGN0000547	2.98534	0.212383	0.00767183	0.189545
GOTERM_BP_ALL	GO:0010648~negative regulation of cell communication	18	0.000109209	FBGN0243512, FBGN0261241, FBGN0003416, FBGN0264895, FBGN0001085, FBGN0085450, FBGN0267487, FBGN0264493, FBGN0032694, FBGN0011236, FBGN0029881, FBGN0011817, FBGN0000635, FBGN0267824, FBGN0030600, FBGN0031016, FBGN0003371, FBGN0000547	2.98534	0.212383	0.00767183	0.189545
GOTERM_BP_ALL	GO:0051716~cellular response to stimulus	66	0.000157142	FBGN0029504, FBGN0010389, FBGN0086370, FBGN0039633, FBGN0033982, FBGN0011274, FBGN0032694, FBGN0015519, FBGN0038295, FBGN0263257, FBGN0030959, FBGN0267824, FBGN0000479, FBGN0036789, FBGN0003371, FBGN0243512, FBGN0052406, FBGN0001991, FBGN0031118, FBGN0011236, FBGN0029881, FBGN0003997, FBGN0052296, FBGN0020412, FBGN0000721, FBGN0085390, FBGN0050361, FBGN0031016, FBGN0000039, FBGN0262614, FBGN00116…	1.5439	0.290744	0.00949735	0.272631
GOTERM_BP_ALL	GO:0048585~negative regulation of response to stimulus	18	0.000419331	FBGN0243512, FBGN0261241, FBGN0003416, FBGN0264895, FBGN0001085, FBGN0085450, FBGN0267487, FBGN0264493, FBGN0032694, FBGN0011236, FBGN0029881, FBGN0011817, FBGN0000635, FBGN0267824, FBGN0030600, FBGN0031016, FBGN0003371, FBGN0000547	2.66548	0.600223	0.0156835	0.725954
GOTERM_BP_ALL	GO:0048583~regulation of response to stimulus	35	0.000506835	FBGN0003416, FBGN0010389, FBGN0085450, FBGN0086370, FBGN0267487, FBGN0265598, FBGN0011274, FBGN0032694, FBGN0259678, FBGN0011817, FBGN0030959, FBGN0011582, FBGN0267824, FBGN0000635, FBGN0000479, FBGN0040308, FBGN0030600, FBGN0003371, FBGN0243512, FBGN0261241, FBGN0264895, FBGN0001085, FBGN0264493, FBGN0011236, FBGN0003997, FBGN0029881, FBGN0020372, FBGN0035574, FBGN0265416, FBGN0000721, FBGN00854…	1.85064	0.669854	0.0180035	0.876815
GOTERM_BP_ALL	GO:0009966~regulation of signal transduction	29	0.000622518	FBGN0003416, FBGN0085450, FBGN0086370, FBGN0267487, FBGN0265598, FBGN0032694, FBGN0259678, FBGN0011817, FBGN0000635, FBGN0267824, FBGN0000479, FBGN0040308, FBGN0030600, FBGN0003371, FBGN0243512, FBGN0261241, FBGN0264895, FBGN0001085, FBGN0264493, FBGN0011236, FBGN0029881, FBGN0020372, FBGN0035574, FBGN0000721, FBGN0265416, FBGN0085443, FBGN0031016, FBGN0000547, FBGN0262614	1.98475	0.743659	0.0189899	1.07593
GOTERM_BP_ALL	GO:0010646~regulation of cell communication	32	0.000833251	FBGN0003416, FBGN0085450, FBGN0086370, FBGN0267487, FBGN0265598, FBGN0032694, FBGN0259678, FBGN0011817, FBGN0267824, FBGN0000635, FBGN0000479, FBGN0040308, FBGN0030600, FBGN0003371, FBGN0243512, FBGN0261241, FBGN0264895, FBGN0004242, FBGN0001085, FBGN0264493, FBGN0011236, FBGN0029881, FBGN0083228, FBGN0020372, FBGN0035574, FBGN0265416, FBGN0000721, FBGN0085443, FBGN0050361, FBGN0031016, FBGN00005…	1.86657	0.838338	0.0222457	1.43767
GOTERM_BP_ALL	GO:0023051~regulation of signaling	32	0.000882777	FBGN0003416, FBGN0085450, FBGN0086370, FBGN0267487, FBGN0265598, FBGN0032694, FBGN0259678, FBGN0011817, FBGN0267824, FBGN0000635, FBGN0000479, FBGN0040308, FBGN0030600, FBGN0003371, FBGN0243512, FBGN0261241, FBGN0264895, FBGN0004242, FBGN0001085, FBGN0264493, FBGN0011236, FBGN0029881, FBGN0083228, FBGN0020372, FBGN0035574, FBGN0265416, FBGN0000721, FBGN0085443, FBGN0050361, FBGN0031016, FBGN00005…	1.86002	0.854939	0.0232689	1.5225
GOTERM_BP_ALL	GO:1902531~regulation of intracellular signal transduction	16	0.00311345	FBGN0243512, FBGN0264895, FBGN0086370, FBGN0267487, FBGN0264493, FBGN0032694, FBGN0011236, FBGN0259678, FBGN0267824, FBGN0035574, FBGN0000479, FBGN0085443, FBGN0040308, FBGN0003371, FBGN0000547, FBGN0262614	2.36932	0.998905	0.0622837	5.27293
GOTERM_BP_ALL	GO:0007167~enzyme linked receptor protein signaling pathway	13	0.00880381	FBGN0003416, FBGN0010389, FBGN0085450, FBGN0267487, FBGN0000635, FBGN0267824, FBGN0000721, FBGN0265416, FBGN0003117, FBGN0031016, FBGN0030600, FBGN0003396, FBGN0000547	2.36932	1	0.125618	14.2397
GOTERM_BP_ALL	GO:0007166~cell surface receptor signaling pathway	22	0.0517974	FBGN0261241, FBGN0003416, FBGN0010389, FBGN0001085, FBGN0085450, FBGN0267487, FBGN0264493, FBGN0011274, FBGN0029881, FBGN0011817, FBGN0000635, FBGN0267824, FBGN0020372, FBGN0265416, FBGN0000721, FBGN0003117, FBGN0030600, FBGN0031016, FBGN0003371, FBGN0003396, FBGN0000547, FBGN0262614	1.52243	1	0.392862	60.3052
GOTERM_BP_ALL	GO:0048523~negative regulation of cellular process	33	0.0776902	FBGN0029504, FBGN0003416, FBGN0052183, FBGN0085450, FBGN0267487, FBGN0011274, FBGN0032694, FBGN0011817, FBGN0024491, FBGN0267824, FBGN0000635, FBGN0034720, FBGN0030600, FBGN0003396, FBGN0003371, FBGN0053558, FBGN0243512, FBGN0261241, FBGN0264895, FBGN0004102, FBGN0001085, FBGN0264493, FBGN0011236, FBGN0039431, FBGN0013733, FBGN0029881, FBGN0087035, FBGN0020412, FBGN0003117, FBGN0031016, FBGN00866…	1.32521	1	0.485535	75.4614
GOTERM_BP_ALL	GO:0048519~negative regulation of biological process	36	0.088082	FBGN0029504, FBGN0004885, FBGN0003416, FBGN0052183, FBGN0085450, FBGN0267487, FBGN0011274, FBGN0032694, FBGN0011817, FBGN0024491, FBGN0267824, FBGN0000635, FBGN0034720, FBGN0030608, FBGN0030600, FBGN0003396, FBGN0003371, FBGN0053558, FBGN0243512, FBGN0261241, FBGN0264895, FBGN0004102, FBGN0001085, FBGN0264493, FBGN0263974, FBGN0011236, FBGN0039431, FBGN0013733, FBGN0029881, FBGN0087035, FBGN00204…	1.28864	1	0.522083	79.8459
Annotation Cluster 4	Enrichment Score: 3.190691960104228
Category	Term	Count	PValue	Genes	Fold Enrichment	Bonferroni	Benjamini	FDR
GOTERM_BP_ALL	GO:0009888~tissue development	50	3.12848e-06	FBGN0029504, FBGN0011656, FBGN0004885, FBGN0003416, FBGN0010389, FBGN0040089, FBGN0035983, FBGN0265598, FBGN0028369, FBGN0263510, FBGN0027598, FBGN0262160, FBGN0011817, FBGN0000635, FBGN0034071, FBGN0030608, FBGN0023407, FBGN0000633, FBGN0087007, FBGN0036007, FBGN0003371, FBGN0003396, FBGN0053558, FBGN0243512, FBGN0027581, FBGN0004102, FBGN0001085, FBGN0264493, FBGN0031118, FBGN0011236, FBGN00137…	1.9713	0.00681555	0.000759587	0.00543457
GOTERM_BP_ALL	GO:0060429~epithelium development	46	1.14381e-05	FBGN0029504, FBGN0011656, FBGN0004885, FBGN0003416, FBGN0035983, FBGN0265598, FBGN0263510, FBGN0027598, FBGN0262160, FBGN0011817, FBGN0000635, FBGN0034071, FBGN0030608, FBGN0023407, FBGN0087007, FBGN0000633, FBGN0036007, FBGN0003396, FBGN0003371, FBGN0053558, FBGN0243512, FBGN0027581, FBGN0004102, FBGN0001085, FBGN0264493, FBGN0031118, FBGN0011236, FBGN0013733, FBGN0003997, FBGN0029881, FBGN00522…	1.95453	0.0246938	0.00178439	0.019868
GOTERM_BP_ALL	GO:0035295~tube development	37	1.51146e-05	FBGN0029504, FBGN0011656, FBGN0004885, FBGN0035983, FBGN0265598, FBGN0262160, FBGN0011817, FBGN0000635, FBGN0034071, FBGN0030608, FBGN0023407, FBGN0000633, FBGN0036007, FBGN0031294, FBGN0003396, FBGN0003371, FBGN0243512, FBGN0027581, FBGN0004102, FBGN0001085, FBGN0031118, FBGN0011236, FBGN0013733, FBGN0003997, FBGN0052296, FBGN0003460, FBGN0011760, FBGN0051406, FBGN0035574, FBGN0265487, FBGN00411…	2.15065	0.0325009	0.00206292	0.0262534
GOTERM_BP_ALL	GO:0007444~imaginal disc development	32	2.52171e-05	FBGN0004885, FBGN0035983, FBGN0265598, FBGN0011817, FBGN0262160, FBGN0000635, FBGN0034071, FBGN0030608, FBGN0023407, FBGN0036007, FBGN0003396, FBGN0003371, FBGN0243512, FBGN0027581, FBGN0004102, FBGN0001085, FBGN0031118, FBGN0011236, FBGN0013733, FBGN0003997, FBGN0052296, FBGN0003460, FBGN0011760, FBGN0051406, FBGN0035574, FBGN0265487, FBGN0041111, FBGN0261285, FBGN0086655, FBGN0025879, FBGN00005…	2.26806	0.0536335	0.00275247	0.0437974
GOTERM_BP_ALL	GO:0048569~post-embryonic organ development	27	0.000120924	FBGN0243512, FBGN0004885, FBGN0010389, FBGN0027581, FBGN0004102, FBGN0001085, FBGN0265598, FBGN0031118, FBGN0011274, FBGN0028369, FBGN0013733, FBGN0003997, FBGN0011817, FBGN0052296, FBGN0003460, FBGN0011760, FBGN0000635, FBGN0030608, FBGN0051406, FBGN0035574, FBGN0265487, FBGN0036007, FBGN0261285, FBGN0003396, FBGN0086655, FBGN0025879, FBGN0000547	2.28082	0.2323	0.00797879	0.209858
GOTERM_BP_ALL	GO:0048729~tissue morphogenesis	31	0.000155302	FBGN0004885, FBGN0010389, FBGN0265598, FBGN0011817, FBGN0000635, FBGN0030608, FBGN0000633, FBGN0036007, FBGN0003396, FBGN0243512, FBGN0027581, FBGN0004102, FBGN0001085, FBGN0264493, FBGN0031118, FBGN0013733, FBGN0003997, FBGN0052296, FBGN0003460, FBGN0011760, FBGN0051406, FBGN0035574, FBGN0265487, FBGN0045759, FBGN0000542, FBGN0261285, FBGN0003117, FBGN0086655, FBGN0025879, FBGN0000547, FBGN02626…	2.09001	0.287886	0.00965359	0.269444
GOTERM_BP_ALL	GO:0048563~post-embryonic organ morphogenesis	24	0.00017758	FBGN0243512, FBGN0004885, FBGN0027581, FBGN0004102, FBGN0001085, FBGN0265598, FBGN0031118, FBGN0013733, FBGN0003997, FBGN0011817, FBGN0052296, FBGN0003460, FBGN0000635, FBGN0011760, FBGN0030608, FBGN0051406, FBGN0035574, FBGN0265487, FBGN0036007, FBGN0261285, FBGN0003396, FBGN0086655, FBGN0025879, FBGN0000547	2.37876	0.32174	0.00990508	0.308039
GOTERM_BP_ALL	GO:0007560~imaginal disc morphogenesis	24	0.00017758	FBGN0243512, FBGN0004885, FBGN0027581, FBGN0004102, FBGN0001085, FBGN0265598, FBGN0031118, FBGN0013733, FBGN0003997, FBGN0011817, FBGN0052296, FBGN0003460, FBGN0000635, FBGN0011760, FBGN0030608, FBGN0051406, FBGN0035574, FBGN0265487, FBGN0036007, FBGN0261285, FBGN0003396, FBGN0086655, FBGN0025879, FBGN0000547	2.37876	0.32174	0.00990508	0.308039
GOTERM_BP_ALL	GO:0060562~epithelial tube morphogenesis	26	0.000285082	FBGN0243512, FBGN0004885, FBGN0027581, FBGN0004102, FBGN0001085, FBGN0265598, FBGN0031118, FBGN0013733, FBGN0003997, FBGN0011817, FBGN0052296, FBGN0003460, FBGN0011760, FBGN0000635, FBGN0030608, FBGN0051406, FBGN0035574, FBGN0000633, FBGN0265487, FBGN0036007, FBGN0261285, FBGN0003396, FBGN0086655, FBGN0025879, FBGN0262614, FBGN0000547	2.20383	0.463816	0.0134581	0.494082
GOTERM_BP_ALL	GO:0009653~anatomical structure morphogenesis	63	0.000323731	FBGN0010389, FBGN0011274, FBGN0263510, FBGN0051475, FBGN0000479, FBGN0003371, FBGN0243512, FBGN0017590, FBGN0031118, FBGN0029881, FBGN0003997, FBGN0267001, FBGN0052296, FBGN0003460, FBGN0011760, FBGN0063485, FBGN0000721, FBGN0045759, FBGN0004369, FBGN0086655, FBGN0025879, FBGN0262614, FBGN0011656, FBGN0004885, FBGN0085450, FBGN0033159, FBGN0267487, FBGN0265598, FBGN0028369, FBGN0086899, FBGN02596…	1.52833	0.507269	0.0143409	0.560889
GOTERM_BP_ALL	GO:0009887~organ morphogenesis	37	0.000337528	FBGN0004885, FBGN0265598, FBGN0028369, FBGN0011274, FBGN0027598, FBGN0011817, FBGN0000635, FBGN0030608, FBGN0000633, FBGN0036007, FBGN0003396, FBGN0003371, FBGN0243512, FBGN0017590, FBGN0027581, FBGN0004102, FBGN0001085, FBGN0264493, FBGN0031118, FBGN0013733, FBGN0003997, FBGN0052296, FBGN0087035, FBGN0003460, FBGN0011760, FBGN0051406, FBGN0035574, FBGN0265487, FBGN0045759, FBGN0000542, FBGN00411…	1.84835	0.521912	0.0143656	0.584727
GOTERM_BP_ALL	GO:0048707~instar larval or pupal morphogenesis	26	0.000406024	FBGN0243512, FBGN0004885, FBGN0027581, FBGN0004102, FBGN0001085, FBGN0265598, FBGN0031118, FBGN0011274, FBGN0013733, FBGN0003997, FBGN0011817, FBGN0052296, FBGN0087035, FBGN0003460, FBGN0011760, FBGN0000635, FBGN0030608, FBGN0051406, FBGN0035574, FBGN0265487, FBGN0036007, FBGN0261285, FBGN0003396, FBGN0086655, FBGN0025879, FBGN0000547	2.15249	0.588419	0.0160113	0.702994
GOTERM_BP_ALL	GO:0007423~sensory organ development	25	0.000414564	FBGN0243512, FBGN0017590, FBGN0035983, FBGN0004102, FBGN0001085, FBGN0265598, FBGN0264493, FBGN0028369, FBGN0013733, FBGN0003997, FBGN0027598, FBGN0262160, FBGN0011817, FBGN0003460, FBGN0000635, FBGN0011760, FBGN0265487, FBGN0000542, FBGN0041111, FBGN0261285, FBGN0003117, FBGN0003371, FBGN0003396, FBGN0000547, FBGN0262614	2.19381	0.596034	0.0160559	0.71773
GOTERM_BP_ALL	GO:0009886~post-embryonic morphogenesis	26	0.000543591	FBGN0243512, FBGN0004885, FBGN0027581, FBGN0004102, FBGN0001085, FBGN0265598, FBGN0031118, FBGN0011274, FBGN0013733, FBGN0003997, FBGN0011817, FBGN0052296, FBGN0087035, FBGN0003460, FBGN0011760, FBGN0000635, FBGN0030608, FBGN0051406, FBGN0035574, FBGN0265487, FBGN0036007, FBGN0261285, FBGN0003396, FBGN0086655, FBGN0025879, FBGN0000547	2.11035	0.695356	0.01869	0.94012
GOTERM_BP_ALL	GO:0002009~morphogenesis of an epithelium	29	0.000546466	FBGN0004885, FBGN0265598, FBGN0011817, FBGN0000635, FBGN0030608, FBGN0000633, FBGN0036007, FBGN0003396, FBGN0243512, FBGN0027581, FBGN0004102, FBGN0001085, FBGN0264493, FBGN0031118, FBGN0013733, FBGN0003997, FBGN0052296, FBGN0003460, FBGN0011760, FBGN0051406, FBGN0035574, FBGN0265487, FBGN0000542, FBGN0261285, FBGN0003117, FBGN0086655, FBGN0000547, FBGN0262614, FBGN0025879	2.00127	0.697266	0.0184971	0.945071
GOTERM_BP_ALL	GO:0035220~wing disc development	23	0.000578968	FBGN0004885, FBGN0027581, FBGN0035983, FBGN0001085, FBGN0265598, FBGN0013733, FBGN0262160, FBGN0011817, FBGN0052296, FBGN0011760, FBGN0030608, FBGN0051406, FBGN0034071, FBGN0265487, FBGN0041111, FBGN0036007, FBGN0261285, FBGN0003371, FBGN0003396, FBGN0086655, FBGN0025879, FBGN0000547, FBGN0262614	2.23949	0.71804	0.0184453	1.00101
GOTERM_BP_ALL	GO:0035239~tube morphogenesis	26	0.000641462	FBGN0243512, FBGN0004885, FBGN0027581, FBGN0004102, FBGN0001085, FBGN0265598, FBGN0031118, FBGN0013733, FBGN0003997, FBGN0011817, FBGN0052296, FBGN0003460, FBGN0011760, FBGN0000635, FBGN0030608, FBGN0051406, FBGN0035574, FBGN0000633, FBGN0265487, FBGN0036007, FBGN0261285, FBGN0003396, FBGN0086655, FBGN0025879, FBGN0262614, FBGN0000547	2.08653	0.754064	0.0192932	1.1085
GOTERM_BP_ALL	GO:0007552~metamorphosis	26	0.000737302	FBGN0243512, FBGN0004885, FBGN0027581, FBGN0004102, FBGN0001085, FBGN0265598, FBGN0031118, FBGN0011274, FBGN0013733, FBGN0003997, FBGN0011817, FBGN0052296, FBGN0087035, FBGN0003460, FBGN0011760, FBGN0000635, FBGN0030608, FBGN0051406, FBGN0035574, FBGN0265487, FBGN0036007, FBGN0261285, FBGN0003396, FBGN0086655, FBGN0025879, FBGN0000547	2.06653	0.800579	0.0204588	1.27312
GOTERM_BP_ALL	GO:0048731~system development	74	0.000967021	FBGN0029504, FBGN0010389, FBGN0035983, FBGN0011274, FBGN0263510, FBGN0262160, FBGN0031654, FBGN0051475, FBGN0000479, FBGN0023407, FBGN0045063, FBGN0031294, FBGN0003371, FBGN0243512, FBGN0004556, FBGN0017590, FBGN0001991, FBGN0031118, FBGN0011236, FBGN0003997, FBGN0267001, FBGN0003460, FBGN0052296, FBGN0011760, FBGN0000721, FBGN0045759, FBGN0004369, FBGN0086655, FBGN0025879, FBGN0262614, FBGN00116…	1.40424	0.879358	0.0248634	1.66665
GOTERM_BP_ALL	GO:0048513~animal organ development	49	0.00108867	FBGN0029504, FBGN0011656, FBGN0004885, FBGN0010389, FBGN0035983, FBGN0033159, FBGN0265598, FBGN0011274, FBGN0028369, FBGN0263510, FBGN0027598, FBGN0262160, FBGN0011817, FBGN0000635, FBGN0034071, FBGN0030608, FBGN0023407, FBGN0000633, FBGN0045063, FBGN0036007, FBGN0003371, FBGN0003396, FBGN0243512, FBGN0017590, FBGN0027581, FBGN0004102, FBGN0001085, FBGN0264493, FBGN0031118, FBGN0011236, FBGN00137…	1.57495	0.907553	0.0276245	1.87444
GOTERM_BP_ALL	GO:0002165~instar larval or pupal development	27	0.00205208	FBGN0243512, FBGN0004885, FBGN0027581, FBGN0004102, FBGN0001085, FBGN0265598, FBGN0031118, FBGN0011274, FBGN0013733, FBGN0003997, FBGN0011817, FBGN0052296, FBGN0003460, FBGN0087035, FBGN0011760, FBGN0000635, FBGN0030608, FBGN0051406, FBGN0035574, FBGN0265487, FBGN0036007, FBGN0261285, FBGN0003371, FBGN0003396, FBGN0086655, FBGN0025879, FBGN0000547	1.88946	0.988785	0.0461683	3.50556
GOTERM_BP_ALL	GO:0009791~post-embryonic development	29	0.00266027	FBGN0004885, FBGN0010389, FBGN0265598, FBGN0028369, FBGN0011274, FBGN0011817, FBGN0000635, FBGN0030608, FBGN0036007, FBGN0003396, FBGN0003371, FBGN0243512, FBGN0027581, FBGN0004102, FBGN0001085, FBGN0031118, FBGN0013733, FBGN0003997, FBGN0052296, FBGN0087035, FBGN0003460, FBGN0011760, FBGN0051406, FBGN0035574, FBGN0265487, FBGN0261285, FBGN0086655, FBGN0025879, FBGN0000547	1.80139	0.997042	0.0560239	4.52206
GOTERM_BP_ALL	GO:0035114~imaginal disc-derived appendage morphogenesis	19	0.00350906	FBGN0004885, FBGN0027581, FBGN0001085, FBGN0265598, FBGN0031118, FBGN0013733, FBGN0003997, FBGN0011817, FBGN0052296, FBGN0011760, FBGN0030608, FBGN0035574, FBGN0265487, FBGN0261285, FBGN0036007, FBGN0003396, FBGN0086655, FBGN0025879, FBGN0000547	2.12918	0.99954	0.067473	5.92384
GOTERM_BP_ALL	GO:0035107~appendage morphogenesis	19	0.00374254	FBGN0004885, FBGN0027581, FBGN0001085, FBGN0265598, FBGN0031118, FBGN0013733, FBGN0003997, FBGN0011817, FBGN0052296, FBGN0011760, FBGN0030608, FBGN0035574, FBGN0265487, FBGN0261285, FBGN0036007, FBGN0003396, FBGN0086655, FBGN0025879, FBGN0000547	2.11489	0.999724	0.0699676	6.30603
GOTERM_BP_ALL	GO:0048737~imaginal disc-derived appendage development	19	0.00396176	FBGN0004885, FBGN0027581, FBGN0001085, FBGN0265598, FBGN0031118, FBGN0013733, FBGN0003997, FBGN0011817, FBGN0052296, FBGN0011760, FBGN0030608, FBGN0035574, FBGN0265487, FBGN0261285, FBGN0036007, FBGN0003396, FBGN0086655, FBGN0025879, FBGN0000547	2.10547	0.99983	0.0726808	6.66352
GOTERM_BP_ALL	GO:0048736~appendage development	19	0.00443587	FBGN0004885, FBGN0027581, FBGN0001085, FBGN0265598, FBGN0031118, FBGN0013733, FBGN0003997, FBGN0011817, FBGN0052296, FBGN0011760, FBGN0030608, FBGN0035574, FBGN0265487, FBGN0261285, FBGN0036007, FBGN0003396, FBGN0086655, FBGN0025879, FBGN0000547	2.08229	0.99994	0.0803656	7.43231
GOTERM_BP_ALL	GO:0007472~wing disc morphogenesis	17	0.00544697	FBGN0004885, FBGN0027581, FBGN0001085, FBGN0265598, FBGN0013733, FBGN0011817, FBGN0052296, FBGN0011760, FBGN0030608, FBGN0051406, FBGN0265487, FBGN0261285, FBGN0036007, FBGN0003396, FBGN0086655, FBGN0025879, FBGN0000547	2.15777	0.999993	0.0917969	9.05196
GOTERM_BP_ALL	GO:0035120~post-embryonic appendage morphogenesis	18	0.0063185	FBGN0004885, FBGN0027581, FBGN0001085, FBGN0265598, FBGN0031118, FBGN0013733, FBGN0011817, FBGN0052296, FBGN0011760, FBGN0030608, FBGN0035574, FBGN0265487, FBGN0261285, FBGN0036007, FBGN0003396, FBGN0086655, FBGN0025879, FBGN0000547	2.0636	0.999999	0.10037	10.4266
GOTERM_BP_ALL	GO:0007476~imaginal disc-derived wing morphogenesis	16	0.0104168	FBGN0004885, FBGN0027581, FBGN0001085, FBGN0265598, FBGN0013733, FBGN0011817, FBGN0052296, FBGN0011760, FBGN0030608, FBGN0265487, FBGN0261285, FBGN0036007, FBGN0003396, FBGN0086655, FBGN0000547, FBGN0025879	2.07315	1	0.140662	16.6321
GOTERM_BP_ALL	GO:0007424~open tracheal system development	11	0.0222883	FBGN0000635, FBGN0035574, FBGN0001085, FBGN0004370, FBGN0013733, FBGN0003997, FBGN0086655, FBGN0052296, FBGN0025879, FBGN0262614, FBGN0000547	2.28047	1	0.23832	32.4003
GOTERM_BP_ALL	GO:0060541~respiratory system development	11	0.0335833	FBGN0000635, FBGN0035574, FBGN0001085, FBGN0004370, FBGN0013733, FBGN0003997, FBGN0086655, FBGN0052296, FBGN0025879, FBGN0262614, FBGN0000547	2.12962	1	0.31288	44.7565
Annotation Cluster 5	Enrichment Score: 3.064198099125469
Category	Term	Count	PValue	Genes	Fold Enrichment	Bonferroni	Benjamini	FDR
GOTERM_BP_ALL	GO:0065007~biological regulation	121	1.42735e-06	FBGN0029504, FBGN0010389, FBGN0030952, FBGN0264386, FBGN0028667, FBGN0032694, FBGN0263510, FBGN0028668, FBGN0015622, FBGN0263257, FBGN0030959, FBGN0024491, FBGN0031294, FBGN0003371, FBGN0053558, FBGN0243512, FBGN0263974, FBGN0011236, FBGN0052296, FBGN0020412, FBGN0050361, FBGN0259242, FBGN0004369, FBGN0031016, FBGN0086655, FBGN0000039, FBGN0025879, FBGN0004885, FBGN0052183, FBGN0085450, FBGN00331…	1.40862	0.00311532	0.000445641	0.00247952
GOTERM_BP_ALL	GO:0050789~regulation of biological process	112	1.80923e-06	FBGN0029504, FBGN0010389, FBGN0030952, FBGN0032694, FBGN0263510, FBGN0015622, FBGN0263257, FBGN0030959, FBGN0024491, FBGN0031294, FBGN0003371, FBGN0053558, FBGN0243512, FBGN0263974, FBGN0011236, FBGN0052296, FBGN0020412, FBGN0050361, FBGN0004369, FBGN0031016, FBGN0086655, FBGN0000039, FBGN0025879, FBGN0004885, FBGN0052183, FBGN0085450, FBGN0033159, FBGN0261090, FBGN0052380, FBGN0086899, FBGN02596…	1.44219	0.00394718	0.000494252	0.0031429
GOTERM_BP_ALL	GO:0009888~tissue development	50	3.12848e-06	FBGN0029504, FBGN0011656, FBGN0004885, FBGN0003416, FBGN0010389, FBGN0040089, FBGN0035983, FBGN0265598, FBGN0028369, FBGN0263510, FBGN0027598, FBGN0262160, FBGN0011817, FBGN0000635, FBGN0034071, FBGN0030608, FBGN0023407, FBGN0000633, FBGN0087007, FBGN0036007, FBGN0003371, FBGN0003396, FBGN0053558, FBGN0243512, FBGN0027581, FBGN0004102, FBGN0001085, FBGN0264493, FBGN0031118, FBGN0011236, FBGN00137…	1.9713	0.00681555	0.000759587	0.00543457
GOTERM_BP_ALL	GO:0040011~locomotion	33	3.24079e-06	FBGN0004885, FBGN0003416, FBGN0010389, FBGN0267487, FBGN0033159, FBGN0027598, FBGN0011817, FBGN0011582, FBGN0086690, FBGN0000635, FBGN0004370, FBGN0087007, FBGN0051352, FBGN0085382, FBGN0030600, FBGN0053558, FBGN0243512, FBGN0022382, FBGN0000054, FBGN0001085, FBGN0013733, FBGN0267001, FBGN0052296, FBGN0003460, FBGN0041092, FBGN0035574, FBGN0265416, FBGN0000721, FBGN0085443, FBGN0004369, FBGN02612…	2.46537	0.00705934	0.000708187	0.00562966
GOTERM_BP_ALL	GO:0050794~regulation of cellular process	104	7.68982e-06	FBGN0029504, FBGN0010389, FBGN0030952, FBGN0032694, FBGN0015622, FBGN0263257, FBGN0030959, FBGN0024491, FBGN0003371, FBGN0053558, FBGN0243512, FBGN0011236, FBGN0052296, FBGN0020412, FBGN0050361, FBGN0004369, FBGN0031016, FBGN0086655, FBGN0000039, FBGN0025879, FBGN0052183, FBGN0085450, FBGN0261090, FBGN0033159, FBGN0052380, FBGN0086899, FBGN0259678, FBGN0027598, FBGN0028741, FBGN0011817, FBGN00174…	1.43898	0.0166695	0.00139985	0.0133577
GOTERM_BP_ALL	GO:0060429~epithelium development	46	1.14381e-05	FBGN0029504, FBGN0011656, FBGN0004885, FBGN0003416, FBGN0035983, FBGN0265598, FBGN0263510, FBGN0027598, FBGN0262160, FBGN0011817, FBGN0000635, FBGN0034071, FBGN0030608, FBGN0023407, FBGN0087007, FBGN0000633, FBGN0036007, FBGN0003396, FBGN0003371, FBGN0053558, FBGN0243512, FBGN0027581, FBGN0004102, FBGN0001085, FBGN0264493, FBGN0031118, FBGN0011236, FBGN0013733, FBGN0003997, FBGN0029881, FBGN00522…	1.95453	0.0246938	0.00178439	0.019868
GOTERM_BP_ALL	GO:0000902~cell morphogenesis	36	2.85599e-05	FBGN0004885, FBGN0010389, FBGN0085450, FBGN0033159, FBGN0267487, FBGN0086899, FBGN0259678, FBGN0000635, FBGN0051475, FBGN0034720, FBGN0000479, FBGN0004370, FBGN0033578, FBGN0051352, FBGN0036007, FBGN0024963, FBGN0003396, FBGN0003371, FBGN0243512, FBGN0022382, FBGN0000054, FBGN0004102, FBGN0001085, FBGN0013733, FBGN0003997, FBGN0029881, FBGN0267001, FBGN0041092, FBGN0035574, FBGN0000721, FBGN00854…	2.11726	0.0605238	0.00271079	0.0496018
GOTERM_BP_ALL	GO:0000904~cell morphogenesis involved in differentiation	27	5.11918e-05	FBGN0004885, FBGN0085450, FBGN0267487, FBGN0033159, FBGN0000635, FBGN0034720, FBGN0000479, FBGN0004370, FBGN0051352, FBGN0036007, FBGN0003396, FBGN0003371, FBGN0022382, FBGN0000054, FBGN0004102, FBGN0001085, FBGN0013733, FBGN0003997, FBGN0029881, FBGN0267001, FBGN0041092, FBGN0035574, FBGN0000721, FBGN0085443, FBGN0004369, FBGN0261285, FBGN0086655	2.40322	0.105874	0.00413617	0.0888916
GOTERM_BP_ALL	GO:0048666~neuron development	33	6.02712e-05	FBGN0004885, FBGN0085450, FBGN0267487, FBGN0033159, FBGN0011274, FBGN0000635, FBGN0051475, FBGN0034720, FBGN0000479, FBGN0004370, FBGN0051352, FBGN0036007, FBGN0024963, FBGN0003396, FBGN0022382, FBGN0000054, FBGN0004102, FBGN0001991, FBGN0001085, FBGN0013733, FBGN0039431, FBGN0003997, FBGN0267001, FBGN0011760, FBGN0041092, FBGN0035574, FBGN0000721, FBGN0085443, FBGN0265487, FBGN0041111, FBGN00043…	2.13239	0.123446	0.00469454	0.10465
GOTERM_BP_ALL	GO:0048812~neuron projection morphogenesis	27	0.000117648	FBGN0004885, FBGN0085450, FBGN0267487, FBGN0033159, FBGN0000635, FBGN0051475, FBGN0034720, FBGN0000479, FBGN0004370, FBGN0051352, FBGN0036007, FBGN0003396, FBGN0024963, FBGN0022382, FBGN0000054, FBGN0004102, FBGN0001085, FBGN0013733, FBGN0003997, FBGN0267001, FBGN0041092, FBGN0035574, FBGN0000721, FBGN0085443, FBGN0004369, FBGN0086655, FBGN0262614	2.2847	0.226781	0.00800508	0.204178
GOTERM_BP_ALL	GO:0048667~cell morphogenesis involved in neuron differentiation	24	0.000162642	FBGN0004885, FBGN0022382, FBGN0000054, FBGN0004102, FBGN0001085, FBGN0085450, FBGN0267487, FBGN0033159, FBGN0013733, FBGN0003997, FBGN0267001, FBGN0000635, FBGN0041092, FBGN0034720, FBGN0035574, FBGN0000479, FBGN0000721, FBGN0004370, FBGN0085443, FBGN0051352, FBGN0036007, FBGN0004369, FBGN0003396, FBGN0086655	2.39306	0.299222	0.00956381	0.282161
GOTERM_BP_ALL	GO:0032989~cellular component morphogenesis	37	0.000210491	FBGN0004885, FBGN0010389, FBGN0085450, FBGN0033159, FBGN0267487, FBGN0086899, FBGN0259678, FBGN0000635, FBGN0051475, FBGN0034720, FBGN0000479, FBGN0004370, FBGN0033578, FBGN0051352, FBGN0036007, FBGN0024963, FBGN0003396, FBGN0003371, FBGN0243512, FBGN0022382, FBGN0000054, FBGN0004102, FBGN0001085, FBGN0013733, FBGN0003997, FBGN0029881, FBGN0267001, FBGN0063485, FBGN0041092, FBGN0035574, FBGN00007…	1.89399	0.368831	0.0108969	0.365029
GOTERM_BP_ALL	GO:0032501~multicellular organismal process	129	0.000283916	FBGN0029504, FBGN0010389, FBGN0053349, FBGN0263510, FBGN0015622, FBGN0024491, FBGN0023407, FBGN0087007, FBGN0045063, FBGN0031294, FBGN0003371, FBGN0053558, FBGN0243512, FBGN0004556, FBGN0086711, FBGN0052190, FBGN0011236, FBGN0051163, FBGN0052296, FBGN0032494, FBGN0083975, FBGN0020412, FBGN0050361, FBGN0004369, FBGN0086655, FBGN0025879, FBGN0004885, FBGN0052698, FBGN0052183, FBGN0085450, FBGN00331…	1.25606	0.462447	0.0136993	0.492066
GOTERM_BP_ALL	GO:0031175~neuron projection development	27	0.000301493	FBGN0004885, FBGN0085450, FBGN0267487, FBGN0033159, FBGN0000635, FBGN0051475, FBGN0034720, FBGN0000479, FBGN0004370, FBGN0051352, FBGN0036007, FBGN0003396, FBGN0024963, FBGN0022382, FBGN0000054, FBGN0004102, FBGN0001085, FBGN0013733, FBGN0003997, FBGN0267001, FBGN0041092, FBGN0035574, FBGN0000721, FBGN0085443, FBGN0004369, FBGN0086655, FBGN0262614	2.15289	0.482716	0.0139269	0.522454
GOTERM_BP_ALL	GO:0006928~movement of cell or subcellular component	29	0.000303351	FBGN0004885, FBGN0003416, FBGN0010389, FBGN0267487, FBGN0033159, FBGN0027598, FBGN0086690, FBGN0000635, FBGN0027259, FBGN0030608, FBGN0004370, FBGN0087007, FBGN0051352, FBGN0053558, FBGN0243512, FBGN0022382, FBGN0001085, FBGN0013733, FBGN0267001, FBGN0052296, FBGN0003460, FBGN0011760, FBGN0041092, FBGN0035574, FBGN0000721, FBGN0085443, FBGN0004369, FBGN0261285, FBGN0086655	2.07614	0.484813	0.0137222	0.525665
GOTERM_BP_ALL	GO:0009653~anatomical structure morphogenesis	63	0.000323731	FBGN0010389, FBGN0011274, FBGN0263510, FBGN0051475, FBGN0000479, FBGN0003371, FBGN0243512, FBGN0017590, FBGN0031118, FBGN0029881, FBGN0003997, FBGN0267001, FBGN0052296, FBGN0003460, FBGN0011760, FBGN0063485, FBGN0000721, FBGN0045759, FBGN0004369, FBGN0086655, FBGN0025879, FBGN0262614, FBGN0011656, FBGN0004885, FBGN0085450, FBGN0033159, FBGN0267487, FBGN0265598, FBGN0028369, FBGN0086899, FBGN02596…	1.52833	0.507269	0.0143409	0.560889
GOTERM_BP_ALL	GO:0007409~axonogenesis	18	0.000326184	FBGN0004885, FBGN0022382, FBGN0001085, FBGN0267487, FBGN0033159, FBGN0013733, FBGN0267001, FBGN0000635, FBGN0041092, FBGN0034720, FBGN0035574, FBGN0000479, FBGN0000721, FBGN0004370, FBGN0085443, FBGN0051352, FBGN0004369, FBGN0086655	2.72219	0.509905	0.0141619	0.565128
GOTERM_BP_ALL	GO:0030182~neuron differentiation	34	0.000346342	FBGN0004885, FBGN0085450, FBGN0267487, FBGN0033159, FBGN0011274, FBGN0000635, FBGN0051475, FBGN0034720, FBGN0000479, FBGN0004370, FBGN0051352, FBGN0036007, FBGN0024963, FBGN0003396, FBGN0022382, FBGN0017590, FBGN0000054, FBGN0004102, FBGN0001991, FBGN0001085, FBGN0013733, FBGN0039431, FBGN0003997, FBGN0267001, FBGN0011760, FBGN0041092, FBGN0035574, FBGN0000721, FBGN0085443, FBGN0265487, FBGN00411…	1.91368	0.531038	0.0144567	0.599952
GOTERM_BP_ALL	GO:0048858~cell projection morphogenesis	28	0.000354712	FBGN0004885, FBGN0085450, FBGN0267487, FBGN0033159, FBGN0000635, FBGN0051475, FBGN0034720, FBGN0000479, FBGN0004370, FBGN0033578, FBGN0051352, FBGN0036007, FBGN0024963, FBGN0003396, FBGN0022382, FBGN0000054, FBGN0004102, FBGN0001085, FBGN0013733, FBGN0003997, FBGN0267001, FBGN0041092, FBGN0035574, FBGN0000721, FBGN0085443, FBGN0004369, FBGN0086655, FBGN0262614	2.09183	0.539544	0.0145262	0.614409
GOTERM_BP_ALL	GO:0048468~cell development	56	0.00037379	FBGN0010389, FBGN0086370, FBGN0011274, FBGN0263510, FBGN0051475, FBGN0000479, FBGN0087007, FBGN0003371, FBGN0053558, FBGN0243512, FBGN0001991, FBGN0003997, FBGN0029881, FBGN0267001, FBGN0052296, FBGN0011760, FBGN0063485, FBGN0000721, FBGN0020412, FBGN0004369, FBGN0086655, FBGN0262614, FBGN0011656, FBGN0004885, FBGN0003416, FBGN0085450, FBGN0267487, FBGN0033159, FBGN0027598, FBGN0011204, FBGN00006…	1.57865	0.558359	0.0150204	0.647354
GOTERM_BP_ALL	GO:0048699~generation of neurons	36	0.000417797	FBGN0004885, FBGN0085450, FBGN0267487, FBGN0033159, FBGN0011274, FBGN0000635, FBGN0051475, FBGN0034720, FBGN0017418, FBGN0000479, FBGN0004370, FBGN0051352, FBGN0036007, FBGN0024963, FBGN0003396, FBGN0022382, FBGN0017590, FBGN0000054, FBGN0004102, FBGN0001991, FBGN0001085, FBGN0013733, FBGN0039431, FBGN0003997, FBGN0267001, FBGN0011760, FBGN0041092, FBGN0035574, FBGN0000721, FBGN0085443, FBGN02654…	1.84851	0.59888	0.0158985	0.723308
GOTERM_BP_ALL	GO:0032990~cell part morphogenesis	28	0.000469038	FBGN0004885, FBGN0085450, FBGN0267487, FBGN0033159, FBGN0000635, FBGN0051475, FBGN0034720, FBGN0000479, FBGN0004370, FBGN0033578, FBGN0051352, FBGN0036007, FBGN0024963, FBGN0003396, FBGN0022382, FBGN0000054, FBGN0004102, FBGN0001085, FBGN0013733, FBGN0003997, FBGN0267001, FBGN0041092, FBGN0035574, FBGN0000721, FBGN0085443, FBGN0004369, FBGN0086655, FBGN0262614	2.05481	0.641404	0.0172321	0.811679
GOTERM_BP_ALL	GO:0044707~single-multicellular organism process	102	0.000490064	FBGN0029504, FBGN0010389, FBGN0263510, FBGN0015622, FBGN0024491, FBGN0023407, FBGN0087007, FBGN0045063, FBGN0031294, FBGN0003371, FBGN0053558, FBGN0243512, FBGN0004556, FBGN0086711, FBGN0011236, FBGN0052296, FBGN0083975, FBGN0020412, FBGN0050361, FBGN0004369, FBGN0086655, FBGN0025879, FBGN0004885, FBGN0052183, FBGN0085450, FBGN0033159, FBGN0086899, FBGN0027598, FBGN0052594, FBGN0011204, FBGN00118…	1.3182	0.65752	0.0177005	0.847918
GOTERM_BP_ALL	GO:0061564~axon development	18	0.000527948	FBGN0004885, FBGN0022382, FBGN0001085, FBGN0267487, FBGN0033159, FBGN0013733, FBGN0267001, FBGN0000635, FBGN0041092, FBGN0034720, FBGN0035574, FBGN0000479, FBGN0000721, FBGN0004370, FBGN0085443, FBGN0051352, FBGN0004369, FBGN0086655	2.61108	0.684753	0.0184471	0.913184
GOTERM_BP_ALL	GO:0042330~taxis	18	0.000802222	FBGN0004885, FBGN0022382, FBGN0001085, FBGN0267487, FBGN0033159, FBGN0013733, FBGN0267001, FBGN0011817, FBGN0011582, FBGN0000635, FBGN0035574, FBGN0000721, FBGN0004370, FBGN0051352, FBGN0004369, FBGN0085382, FBGN0086655, FBGN0025879	2.51574	0.826982	0.0216908	1.38448
GOTERM_BP_ALL	GO:0044763~single-organism cellular process	147	0.000951366	FBGN0029504, FBGN0010389, FBGN0264386, FBGN0034785, FBGN0028667, FBGN0032694, FBGN0263510, FBGN0028668, FBGN0015622, FBGN0263257, FBGN0024491, FBGN0036491, FBGN0034784, FBGN0087007, FBGN0045063, FBGN0003371, FBGN0053558, FBGN0243512, FBGN0004556, FBGN0263974, FBGN0011236, FBGN0032525, FBGN0052296, FBGN0083975, FBGN0020412, FBGN0050361, FBGN0259242, FBGN0004369, FBGN0031016, FBGN0086655, FBGN00000…	1.1887	0.875154	0.0247568	1.63988
GOTERM_BP_ALL	GO:0048731~system development	74	0.000967021	FBGN0029504, FBGN0010389, FBGN0035983, FBGN0011274, FBGN0263510, FBGN0262160, FBGN0031654, FBGN0051475, FBGN0000479, FBGN0023407, FBGN0045063, FBGN0031294, FBGN0003371, FBGN0243512, FBGN0004556, FBGN0017590, FBGN0001991, FBGN0031118, FBGN0011236, FBGN0003997, FBGN0267001, FBGN0003460, FBGN0052296, FBGN0011760, FBGN0000721, FBGN0045759, FBGN0004369, FBGN0086655, FBGN0025879, FBGN0262614, FBGN00116…	1.40424	0.879358	0.0248634	1.66665
GOTERM_BP_ALL	GO:0048513~animal organ development	49	0.00108867	FBGN0029504, FBGN0011656, FBGN0004885, FBGN0010389, FBGN0035983, FBGN0033159, FBGN0265598, FBGN0011274, FBGN0028369, FBGN0263510, FBGN0027598, FBGN0262160, FBGN0011817, FBGN0000635, FBGN0034071, FBGN0030608, FBGN0023407, FBGN0000633, FBGN0045063, FBGN0036007, FBGN0003371, FBGN0003396, FBGN0243512, FBGN0017590, FBGN0027581, FBGN0004102, FBGN0001085, FBGN0264493, FBGN0031118, FBGN0011236, FBGN00137…	1.57495	0.907553	0.0276245	1.87444
GOTERM_BP_ALL	GO:0030030~cell projection organization	29	0.00181087	FBGN0004885, FBGN0085450, FBGN0267487, FBGN0033159, FBGN0000635, FBGN0051475, FBGN0034720, FBGN0000479, FBGN0004370, FBGN0033578, FBGN0051352, FBGN0036007, FBGN0024963, FBGN0003396, FBGN0053558, FBGN0022382, FBGN0000054, FBGN0004102, FBGN0001085, FBGN0013733, FBGN0003997, FBGN0267001, FBGN0041092, FBGN0035574, FBGN0000721, FBGN0085443, FBGN0004369, FBGN0086655, FBGN0262614	1.84989	0.980978	0.0426058	3.09958
GOTERM_BP_ALL	GO:0007411~axon guidance	14	0.0025963	FBGN0004885, FBGN0022382, FBGN0001085, FBGN0267487, FBGN0033159, FBGN0013733, FBGN0267001, FBGN0000635, FBGN0000721, FBGN0035574, FBGN0004370, FBGN0051352, FBGN0004369, FBGN0086655	2.6286	0.996596	0.0552442	4.41562
GOTERM_BP_ALL	GO:0097485~neuron projection guidance	14	0.00334617	FBGN0004885, FBGN0022382, FBGN0001085, FBGN0267487, FBGN0033159, FBGN0013733, FBGN0267001, FBGN0000635, FBGN0000721, FBGN0035574, FBGN0004370, FBGN0051352, FBGN0004369, FBGN0086655	2.55157	0.999342	0.0650106	5.65635
GOTERM_BP_ALL	GO:0048869~cellular developmental process	72	0.00480267	FBGN0010389, FBGN0086370, FBGN0011274, FBGN0263510, FBGN0031654, FBGN0051475, FBGN0000479, FBGN0087007, FBGN0003371, FBGN0053558, FBGN0243512, FBGN0004556, FBGN0017590, FBGN0001991, FBGN0029881, FBGN0003997, FBGN0267001, FBGN0003460, FBGN0052296, FBGN0011760, FBGN0063485, FBGN0020412, FBGN0000721, FBGN0045759, FBGN0004369, FBGN0086655, FBGN0262614, FBGN0011656, FBGN0004885, FBGN0003416, FBGN00521…	1.33373	0.999973	0.0832996	8.02299
GOTERM_BP_ALL	GO:0006935~chemotaxis	14	0.00481723	FBGN0004885, FBGN0022382, FBGN0001085, FBGN0267487, FBGN0033159, FBGN0013733, FBGN0267001, FBGN0000635, FBGN0000721, FBGN0035574, FBGN0004370, FBGN0051352, FBGN0004369, FBGN0086655	2.44414	0.999974	0.0828864	8.04637
GOTERM_BP_ALL	GO:0030154~cell differentiation	69	0.00541941	FBGN0010389, FBGN0086370, FBGN0011274, FBGN0263510, FBGN0031654, FBGN0051475, FBGN0000479, FBGN0087007, FBGN0003371, FBGN0053558, FBGN0243512, FBGN0004556, FBGN0017590, FBGN0001991, FBGN0029881, FBGN0003997, FBGN0267001, FBGN0003460, FBGN0052296, FBGN0011760, FBGN0063485, FBGN0020412, FBGN0000721, FBGN0045759, FBGN0004369, FBGN0086655, FBGN0262614, FBGN0011656, FBGN0004885, FBGN0003416, FBGN00521…	1.34002	0.999993	0.0920606	9.00817
GOTERM_BP_ALL	GO:0007275~multicellular organism development	88	0.00659715	FBGN0029504, FBGN0003683, FBGN0010389, FBGN0035983, FBGN0086370, FBGN0011274, FBGN0263510, FBGN0262160, FBGN0024491, FBGN0031654, FBGN0051475, FBGN0000479, FBGN0023407, FBGN0045063, FBGN0031294, FBGN0003371, FBGN0243512, FBGN0004556, FBGN0017590, FBGN0001991, FBGN0031118, FBGN0011236, FBGN0003997, FBGN0267001, FBGN0003460, FBGN0052296, FBGN0011760, FBGN0063485, FBGN0020412, FBGN0000721, FBGN00457…	1.26364	0.999999	0.102353	10.8619
GOTERM_BP_ALL	GO:0009605~response to external stimulus	33	0.0076137	FBGN0011656, FBGN0004885, FBGN0010389, FBGN0267487, FBGN0033159, FBGN0011274, FBGN0086899, FBGN0011817, FBGN0011582, FBGN0000635, FBGN0004370, FBGN0051352, FBGN0040308, FBGN0085382, FBGN0030600, FBGN0003371, FBGN0261241, FBGN0022382, FBGN0052190, FBGN0001085, FBGN0013733, FBGN0003997, FBGN0011241, FBGN0267001, FBGN0087035, FBGN0003460, FBGN0035574, FBGN0000721, FBGN0004369, FBGN0003117, FBGN00303…	1.59877	1	0.112492	12.4333
GOTERM_BP_ALL	GO:0007399~nervous system development	50	0.00929018	FBGN0010389, FBGN0011274, FBGN0031654, FBGN0051475, FBGN0000479, FBGN0045063, FBGN0003371, FBGN0243512, FBGN0004556, FBGN0017590, FBGN0001991, FBGN0003997, FBGN0267001, FBGN0003460, FBGN0011760, FBGN0000721, FBGN0004369, FBGN0086655, FBGN0262614, FBGN0025879, FBGN0004885, FBGN0052183, FBGN0085450, FBGN0267487, FBGN0033159, FBGN0011817, FBGN0000635, FBGN0027259, FBGN0034720, FBGN0017418, FBGN00043…	1.40791	1	0.128779	14.9678
GOTERM_BP_ALL	GO:0008045~motor neuron axon guidance	6	0.010184	FBGN0000635, FBGN0004885, FBGN0000721, FBGN0004370, FBGN0004369, FBGN0267001	4.52324	1	0.139445	16.2908
GOTERM_BP_ALL	GO:0022008~neurogenesis	43	0.013532	FBGN0004885, FBGN0010389, FBGN0052183, FBGN0085450, FBGN0033159, FBGN0267487, FBGN0011274, FBGN0031654, FBGN0000635, FBGN0051475, FBGN0027259, FBGN0034720, FBGN0017418, FBGN0000479, FBGN0004370, FBGN0051352, FBGN0036007, FBGN0024963, FBGN0003396, FBGN0004556, FBGN0022382, FBGN0017590, FBGN0000054, FBGN0004102, FBGN0024698, FBGN0001991, FBGN0001085, FBGN0039431, FBGN0013733, FBGN0003997, FBGN02670…	1.42919	1	0.168885	21.0756
GOTERM_BP_ALL	GO:0048856~anatomical structure development	96	0.0136501	FBGN0029504, FBGN0003683, FBGN0010389, FBGN0040089, FBGN0035983, FBGN0086370, FBGN0011274, FBGN0263510, FBGN0262160, FBGN0024491, FBGN0031654, FBGN0051475, FBGN0000479, FBGN0023407, FBGN0087007, FBGN0045063, FBGN0031294, FBGN0003371, FBGN0053558, FBGN0243512, FBGN0004556, FBGN0017590, FBGN0001991, FBGN0031118, FBGN0011236, FBGN0029881, FBGN0003997, FBGN0267001, FBGN0003460, FBGN0052296, FBGN00117…	1.21263	1	0.169279	21.2396
GOTERM_BP_ALL	GO:0044767~single-organism developmental process	95	0.0220247	FBGN0029504, FBGN0003683, FBGN0010389, FBGN0035983, FBGN0086370, FBGN0011274, FBGN0263510, FBGN0262160, FBGN0024491, FBGN0031654, FBGN0051475, FBGN0000479, FBGN0023407, FBGN0087007, FBGN0045063, FBGN0031294, FBGN0003371, FBGN0053558, FBGN0243512, FBGN0004556, FBGN0017590, FBGN0001991, FBGN0031118, FBGN0011236, FBGN0029881, FBGN0003997, FBGN0267001, FBGN0003460, FBGN0052296, FBGN0011760, FBGN00634…	1.19424	1	0.23813	32.083
GOTERM_BP_ALL	GO:0032502~developmental process	96	0.0230487	FBGN0029504, FBGN0003683, FBGN0010389, FBGN0040089, FBGN0035983, FBGN0086370, FBGN0011274, FBGN0263510, FBGN0262160, FBGN0024491, FBGN0031654, FBGN0051475, FBGN0000479, FBGN0023407, FBGN0087007, FBGN0045063, FBGN0031294, FBGN0003371, FBGN0053558, FBGN0243512, FBGN0004556, FBGN0017590, FBGN0001991, FBGN0031118, FBGN0011236, FBGN0029881, FBGN0003997, FBGN0267001, FBGN0003460, FBGN0052296, FBGN00117…	1.19027	1	0.23971	33.3078
GOTERM_BP_ALL	GO:0016043~cellular component organization	80	0.0420182	FBGN0010389, FBGN0086370, FBGN0028667, FBGN0263510, FBGN0028668, FBGN0024491, FBGN0051475, FBGN0000479, FBGN0003371, FBGN0053558, FBGN0243512, FBGN0053158, FBGN0029881, FBGN0003997, FBGN0267001, FBGN0032525, FBGN0052296, FBGN0011760, FBGN0063485, FBGN0020412, FBGN0000721, FBGN0004369, FBGN0086655, FBGN0025879, FBGN0262614, FBGN0004885, FBGN0003416, FBGN0052600, FBGN0085450, FBGN0033159, FBGN02674…	1.19354	1	0.353675	52.5601
GOTERM_BP_ALL	GO:0071840~cellular component organization or biogenesis	82	0.0514267	FBGN0010389, FBGN0086370, FBGN0028667, FBGN0263510, FBGN0028668, FBGN0024491, FBGN0051475, FBGN0000479, FBGN0003371, FBGN0053558, FBGN0243512, FBGN0004556, FBGN0053158, FBGN0029881, FBGN0003997, FBGN0267001, FBGN0032525, FBGN0052296, FBGN0011760, FBGN0063485, FBGN0020412, FBGN0000721, FBGN0004369, FBGN0086655, FBGN0025879, FBGN0262614, FBGN0036754, FBGN0004885, FBGN0003416, FBGN0052600, FBGN00854…	1.17816	1	0.391932	60.0348
GOTERM_BP_ALL	GO:0008038~neuron recognition	6	0.0613687	FBGN0000635, FBGN0004885, FBGN0033159, FBGN0004369, FBGN0013733, FBGN0267001	2.81636	1	0.433001	66.7194
GOTERM_BP_ALL	GO:0008037~cell recognition	6	0.0654275	FBGN0000635, FBGN0004885, FBGN0033159, FBGN0004369, FBGN0013733, FBGN0267001	2.7642	1	0.447912	69.1328
GOTERM_BP_ALL	GO:0044699~single-organism process	165	0.0728047	FBGN0029504, FBGN0038681, FBGN0010389, FBGN0053349, FBGN0264386, FBGN0034785, FBGN0028667, FBGN0032694, FBGN0263510, FBGN0028668, FBGN0015622, FBGN0263257, FBGN0024491, FBGN0036491, FBGN0034784, FBGN0023407, FBGN0087007, FBGN0045063, FBGN0031294, FBGN0003371, FBGN0053558, FBGN0243512, FBGN0004556, FBGN0086711, FBGN0263974, FBGN0011236, FBGN0032525, FBGN0052296, FBGN0083975, FBGN0020412, FBGN00503…	1.06813	1	0.470354	73.1028
GOTERM_BP_ALL	GO:0009987~cellular process	173	0.356098	FBGN0029504, FBGN0010389, FBGN0030952, FBGN0264386, FBGN0039633, FBGN0034785, FBGN0028667, FBGN0032694, FBGN0263510, FBGN0028668, FBGN0015622, FBGN0263257, FBGN0030959, FBGN0024491, FBGN0036491, FBGN0034784, FBGN0087007, FBGN0045063, FBGN0031294, FBGN0003371, FBGN0053558, FBGN0243512, FBGN0004556, FBGN0053158, FBGN0263974, FBGN0011236, FBGN0032525, FBGN0052296, FBGN0083975, FBGN0020412, FBGN00503…	1.01818	1	0.888309	99.9523
Annotation Cluster 6	Enrichment Score: 2.8304653189497895
Category	Term	Count	PValue	Genes	Fold Enrichment	Bonferroni	Benjamini	FDR
GOTERM_BP_ALL	GO:0010033~response to organic substance	33	5.86741e-08	FBGN0003416, FBGN0010389, FBGN0053349, FBGN0085450, FBGN0033982, FBGN0033159, FBGN0267487, FBGN0265598, FBGN0011274, FBGN0015519, FBGN0033302, FBGN0011582, FBGN0267824, FBGN0000635, FBGN0066292, FBGN0000479, FBGN0030600, FBGN0003396, FBGN0022382, FBGN0017590, FBGN0032456, FBGN0004575, FBGN0003997, FBGN0087035, FBGN0038282, FBGN0041092, FBGN0265416, FBGN0000721, FBGN0003117, FBGN0013772, FBGN00310…	2.95312	0.000128253	4.2753e-05	0.000101927
GOTERM_BP_ALL	GO:0070887~cellular response to chemical stimulus	20	0.000145743	FBGN0029504, FBGN0243512, FBGN0010389, FBGN0033982, FBGN0085450, FBGN0267487, FBGN0033302, FBGN0011582, FBGN0052296, FBGN0036442, FBGN0087035, FBGN0267824, FBGN0041092, FBGN0000721, FBGN0265416, FBGN0013772, FBGN0003117, FBGN0030600, FBGN0031016, FBGN0003396	2.70411	0.272846	0.00932732	0.252879
GOTERM_BP_ALL	GO:0071363~cellular response to growth factor stimulus	9	0.000190091	FBGN0267824, FBGN0010389, FBGN0265416, FBGN0000721, FBGN0085450, FBGN0003117, FBGN0030600, FBGN0031016, FBGN0003396	5.59751	0.340041	0.0103357	0.329707
GOTERM_BP_ALL	GO:0070848~response to growth factor	9	0.000207348	FBGN0267824, FBGN0010389, FBGN0265416, FBGN0000721, FBGN0085450, FBGN0003117, FBGN0030600, FBGN0031016, FBGN0003396	5.52841	0.364478	0.0109954	0.359588
GOTERM_BP_ALL	GO:0009719~response to endogenous stimulus	14	0.000725605	FBGN0003416, FBGN0022382, FBGN0010389, FBGN0032456, FBGN0085450, FBGN0267487, FBGN0265598, FBGN0015519, FBGN0041092, FBGN0013772, FBGN0003117, FBGN0030600, FBGN0003396, FBGN0000039	3.02861	0.79541	0.0203963	1.25304
GOTERM_BP_ALL	GO:0071310~cellular response to organic substance	13	0.00683988	FBGN0010389, FBGN0085450, FBGN0267487, FBGN0011582, FBGN0087035, FBGN0267824, FBGN0041092, FBGN0000721, FBGN0265416, FBGN0003117, FBGN0031016, FBGN0030600, FBGN0003396	2.45009	1	0.105183	11.2395
GOTERM_BP_ALL	GO:0030510~regulation of BMP signaling pathway	5	0.00810864	FBGN0265416, FBGN0000721, FBGN0085450, FBGN0030600, FBGN0031016	6.21946	1	0.118584	13.1889
GOTERM_BP_ALL	GO:0007167~enzyme linked receptor protein signaling pathway	13	0.00880381	FBGN0003416, FBGN0010389, FBGN0085450, FBGN0267487, FBGN0000635, FBGN0267824, FBGN0000721, FBGN0265416, FBGN0003117, FBGN0031016, FBGN0030600, FBGN0003396, FBGN0000547	2.36932	1	0.125618	14.2397
GOTERM_BP_ALL	GO:0007178~transmembrane receptor protein serine/threonine kinase signaling pathway	7	0.0113282	FBGN0265416, FBGN0000721, FBGN0085450, FBGN0003117, FBGN0030600, FBGN0031016, FBGN0003396	3.70521	1	0.14932	17.9559
GOTERM_BP_ALL	GO:0090287~regulation of cellular response to growth factor stimulus	5	0.0175117	FBGN0265416, FBGN0000721, FBGN0085450, FBGN0030600, FBGN0031016	4.97557	1	0.206464	26.4279
GOTERM_BP_ALL	GO:0090092~regulation of transmembrane receptor protein serine/threonine kinase signaling pathway	5	0.0335303	FBGN0265416, FBGN0000721, FBGN0085450, FBGN0030600, FBGN0031016	4.07833	1	0.313766	44.7039
GOTERM_BP_ALL	GO:0071495~cellular response to endogenous stimulus	7	0.136279	FBGN0010389, FBGN0041092, FBGN0085450, FBGN0267487, FBGN0003117, FBGN0030600, FBGN0003396	2.00166	1	0.637047	92.1531
Annotation Cluster 7	Enrichment Score: 2.7183934228485125
Category	Term	Count	PValue	Genes	Fold Enrichment	Bonferroni	Benjamini	FDR
GOTERM_BP_ALL	GO:0098742~cell-cell adhesion via plasma-membrane adhesion molecules	8	0.000249244	FBGN0000635, FBGN0038498, FBGN0265607, FBGN0017590, FBGN0038084, FBGN0001085, FBGN0028369, FBGN0000547	6.31818	0.420109	0.012308	0.432096
GOTERM_BP_ALL	GO:0098609~cell-cell adhesion	11	0.000557787	FBGN0000635, FBGN0038498, FBGN0265607, FBGN0017590, FBGN0038084, FBGN0001085, FBGN0028369, FBGN0267001, FBGN0025879, FBGN0262614, FBGN0000547	3.85431	0.70467	0.0185891	0.96456
GOTERM_BP_ALL	GO:0007155~cell adhesion	14	0.00167074	FBGN0017590, FBGN0052183, FBGN0001085, FBGN0028369, FBGN0086899, FBGN0267001, FBGN0263219, FBGN0038498, FBGN0000635, FBGN0265607, FBGN0038084, FBGN0000547, FBGN0262614, FBGN0025879	2.7642	0.974146	0.0398007	2.86301
GOTERM_BP_ALL	GO:0022610~biological adhesion	14	0.00192477	FBGN0017590, FBGN0052183, FBGN0001085, FBGN0028369, FBGN0086899, FBGN0267001, FBGN0263219, FBGN0038498, FBGN0000635, FBGN0265607, FBGN0038084, FBGN0000547, FBGN0262614, FBGN0025879	2.72101	0.985177	0.0447463	3.29149
GOTERM_BP_ALL	GO:0007156~homophilic cell adhesion via plasma membrane adhesion molecules	5	0.00556084	FBGN0000635, FBGN0017590, FBGN0001085, FBGN0028369, FBGN0000547	6.91051	0.999995	0.0915211	9.23268
GOTERM_BP_ALL	GO:0007157~heterophilic cell-cell adhesion via plasma membrane cell adhesion molecules	4	0.0196842	FBGN0038498, FBGN0265607, FBGN0038084, FBGN0028369	6.86285	1	0.222139	29.2034
Annotation Cluster 8	Enrichment Score: 2.4849623485311816
Category	Term	Count	PValue	Genes	Fold Enrichment	Bonferroni	Benjamini	FDR
GOTERM_BP_ALL	GO:0007268~chemical synaptic transmission	15	0.00300754	FBGN0083975, FBGN0000635, FBGN0083228, FBGN0053517, FBGN0004242, FBGN0000479, FBGN0265416, FBGN0004575, FBGN0261090, FBGN0050361, FBGN0015519, FBGN0052594, FBGN0267001, FBGN0000039, FBGN0011582	2.47131	0.998618	0.0607827	5.09795
GOTERM_BP_ALL	GO:0099537~trans-synaptic signaling	15	0.00300754	FBGN0083975, FBGN0000635, FBGN0083228, FBGN0053517, FBGN0004242, FBGN0000479, FBGN0265416, FBGN0004575, FBGN0261090, FBGN0050361, FBGN0015519, FBGN0052594, FBGN0267001, FBGN0000039, FBGN0011582	2.47131	0.998618	0.0607827	5.09795
GOTERM_BP_ALL	GO:0099536~synaptic signaling	15	0.00300754	FBGN0083975, FBGN0000635, FBGN0083228, FBGN0053517, FBGN0004242, FBGN0000479, FBGN0265416, FBGN0004575, FBGN0261090, FBGN0050361, FBGN0015519, FBGN0052594, FBGN0267001, FBGN0000039, FBGN0011582	2.47131	0.998618	0.0607827	5.09795
GOTERM_BP_ALL	GO:0098916~anterograde trans-synaptic signaling	15	0.00300754	FBGN0083975, FBGN0000635, FBGN0083228, FBGN0053517, FBGN0004242, FBGN0000479, FBGN0265416, FBGN0004575, FBGN0261090, FBGN0050361, FBGN0015519, FBGN0052594, FBGN0267001, FBGN0000039, FBGN0011582	2.47131	0.998618	0.0607827	5.09795
GOTERM_BP_ALL	GO:0007267~cell-cell signaling	25	0.00459561	FBGN0052183, FBGN0261090, FBGN0015519, FBGN0052594, FBGN0027598, FBGN0031432, FBGN0011817, FBGN0011582, FBGN0000635, FBGN0000479, FBGN0003371, FBGN0004242, FBGN0053517, FBGN0004575, FBGN0001085, FBGN0264493, FBGN0013733, FBGN0267001, FBGN0083975, FBGN0083228, FBGN0265416, FBGN0050361, FBGN0000039, FBGN0000547, FBGN0262614	1.83465	0.999958	0.0811338	7.68999
Annotation Cluster 9	Enrichment Score: 2.4181137046428245
Category	Term	Count	PValue	Genes	Fold Enrichment	Bonferroni	Benjamini	FDR
GOTERM_BP_ALL	GO:0009887~organ morphogenesis	37	0.000337528	FBGN0004885, FBGN0265598, FBGN0028369, FBGN0011274, FBGN0027598, FBGN0011817, FBGN0000635, FBGN0030608, FBGN0000633, FBGN0036007, FBGN0003396, FBGN0003371, FBGN0243512, FBGN0017590, FBGN0027581, FBGN0004102, FBGN0001085, FBGN0264493, FBGN0031118, FBGN0013733, FBGN0003997, FBGN0052296, FBGN0087035, FBGN0003460, FBGN0011760, FBGN0051406, FBGN0035574, FBGN0265487, FBGN0045759, FBGN0000542, FBGN00411…	1.84835	0.521912	0.0143656	0.584727
GOTERM_BP_ALL	GO:0007423~sensory organ development	25	0.000414564	FBGN0243512, FBGN0017590, FBGN0035983, FBGN0004102, FBGN0001085, FBGN0265598, FBGN0264493, FBGN0028369, FBGN0013733, FBGN0003997, FBGN0027598, FBGN0262160, FBGN0011817, FBGN0003460, FBGN0000635, FBGN0011760, FBGN0265487, FBGN0000542, FBGN0041111, FBGN0261285, FBGN0003117, FBGN0003371, FBGN0003396, FBGN0000547, FBGN0262614	2.19381	0.596034	0.0160559	0.71773
GOTERM_BP_ALL	GO:0002009~morphogenesis of an epithelium	29	0.000546466	FBGN0004885, FBGN0265598, FBGN0011817, FBGN0000635, FBGN0030608, FBGN0000633, FBGN0036007, FBGN0003396, FBGN0243512, FBGN0027581, FBGN0004102, FBGN0001085, FBGN0264493, FBGN0031118, FBGN0013733, FBGN0003997, FBGN0052296, FBGN0003460, FBGN0011760, FBGN0051406, FBGN0035574, FBGN0265487, FBGN0000542, FBGN0261285, FBGN0003117, FBGN0086655, FBGN0000547, FBGN0262614, FBGN0025879	2.00127	0.697266	0.0184971	0.945071
GOTERM_BP_ALL	GO:0022603~regulation of anatomical structure morphogenesis	15	0.0038106	FBGN0243512, FBGN0010389, FBGN0004102, FBGN0001085, FBGN0033159, FBGN0028369, FBGN0013733, FBGN0086899, FBGN0259678, FBGN0003997, FBGN0000635, FBGN0000542, FBGN0003396, FBGN0000547, FBGN0262614	2.40753	0.999763	0.0705939	6.41716
GOTERM_BP_ALL	GO:0048592~eye morphogenesis	16	0.00645394	FBGN0243512, FBGN0017590, FBGN0004102, FBGN0001085, FBGN0264493, FBGN0028369, FBGN0027598, FBGN0003997, FBGN0011817, FBGN0003460, FBGN0000635, FBGN0265487, FBGN0000542, FBGN0041111, FBGN0003396, FBGN0262614	2.18706	0.999999	0.101679	10.6384
GOTERM_BP_ALL	GO:0090596~sensory organ morphogenesis	16	0.00645394	FBGN0243512, FBGN0017590, FBGN0004102, FBGN0001085, FBGN0264493, FBGN0028369, FBGN0027598, FBGN0003997, FBGN0011817, FBGN0003460, FBGN0000635, FBGN0265487, FBGN0000542, FBGN0041111, FBGN0003396, FBGN0262614	2.18706	0.999999	0.101679	10.6384
GOTERM_BP_ALL	GO:0001745~compound eye morphogenesis	15	0.00855564	FBGN0243512, FBGN0017590, FBGN0004102, FBGN0001085, FBGN0264493, FBGN0028369, FBGN0027598, FBGN0003997, FBGN0011817, FBGN0003460, FBGN0265487, FBGN0000542, FBGN0041111, FBGN0003396, FBGN0262614	2.18867	1	0.1239	13.866
GOTERM_BP_ALL	GO:0001654~eye development	16	0.0366139	FBGN0243512, FBGN0017590, FBGN0004102, FBGN0001085, FBGN0264493, FBGN0028369, FBGN0027598, FBGN0003997, FBGN0011817, FBGN0003460, FBGN0000635, FBGN0265487, FBGN0000542, FBGN0041111, FBGN0003396, FBGN0262614	1.76909	1	0.329483	47.69
GOTERM_BP_ALL	GO:0048749~compound eye development	15	0.045391	FBGN0243512, FBGN0017590, FBGN0004102, FBGN0001085, FBGN0264493, FBGN0028369, FBGN0027598, FBGN0003997, FBGN0011817, FBGN0003460, FBGN0265487, FBGN0000542, FBGN0041111, FBGN0003396, FBGN0262614	1.76438	1	0.369712	55.3794
Annotation Cluster 10	Enrichment Score: 2.3090291916896506
Category	Term	Count	PValue	Genes	Fold Enrichment	Bonferroni	Benjamini	FDR
GOTERM_BP_ALL	GO:0009719~response to endogenous stimulus	14	0.000725605	FBGN0003416, FBGN0022382, FBGN0010389, FBGN0032456, FBGN0085450, FBGN0267487, FBGN0265598, FBGN0015519, FBGN0041092, FBGN0013772, FBGN0003117, FBGN0030600, FBGN0003396, FBGN0000039	3.02861	0.79541	0.0203963	1.25304
GOTERM_BP_ALL	GO:0014070~response to organic cyclic compound	10	0.00546556	FBGN0022382, FBGN0032456, FBGN0033982, FBGN0265598, FBGN0015519, FBGN0013772, FBGN0003997, FBGN0033302, FBGN0000039, FBGN0087035	3.05249	0.999994	0.0913941	9.08149
GOTERM_BP_ALL	GO:0043279~response to alkaloid	5	0.00741171	FBGN0022382, FBGN0265598, FBGN0015519, FBGN0013772, FBGN0000039	6.37893	1	0.110411	12.1231
GOTERM_BP_ALL	GO:1901698~response to nitrogen compound	9	0.009011	FBGN0003416, FBGN0022382, FBGN0032456, FBGN0267487, FBGN0265598, FBGN0015519, FBGN0013772, FBGN0000039, FBGN0087035	3.06713	1	0.126747	14.5506
GOTERM_BP_ALL	GO:0010243~response to organonitrogen compound	8	0.0107604	FBGN0003416, FBGN0022382, FBGN0032456, FBGN0267487, FBGN0265598, FBGN0015519, FBGN0013772, FBGN0000039	3.28963	1	0.143219	17.1335
Annotation Cluster 11	Enrichment Score: 2.079263097564149
Category	Term	Count	PValue	Genes	Fold Enrichment	Bonferroni	Benjamini	FDR
GOTERM_BP_ALL	GO:0045595~regulation of cell differentiation	18	0.000564478	FBGN0243512, FBGN0003416, FBGN0000054, FBGN0004242, FBGN0004102, FBGN0001085, FBGN0085450, FBGN0033159, FBGN0028369, FBGN0013733, FBGN0003997, FBGN0000635, FBGN0063485, FBGN0011760, FBGN0017418, FBGN0000542, FBGN0003371, FBGN0000547	2.59595	0.708961	0.0185277	0.976077
GOTERM_BP_ALL	GO:0051239~regulation of multicellular organismal process	29	0.000583401	FBGN0011656, FBGN0027556, FBGN0033159, FBGN0028369, FBGN0011274, FBGN0086899, FBGN0011817, FBGN0011582, FBGN0000635, FBGN0034720, FBGN0017418, FBGN0030600, FBGN0029768, FBGN0003396, FBGN0003371, FBGN0243512, FBGN0000054, FBGN0004242, FBGN0004102, FBGN0001085, FBGN0013733, FBGN0039431, FBGN0003997, FBGN0063485, FBGN0011760, FBGN0000721, FBGN0000542, FBGN0000547, FBGN0262614	1.99298	0.720761	0.0183183	1.00864
GOTERM_BP_ALL	GO:2000026~regulation of multicellular organismal development	23	0.000694276	FBGN0011656, FBGN0243512, FBGN0000054, FBGN0004242, FBGN0004102, FBGN0001085, FBGN0033159, FBGN0028369, FBGN0013733, FBGN0039431, FBGN0003997, FBGN0011817, FBGN0000635, FBGN0063485, FBGN0011760, FBGN0034720, FBGN0017418, FBGN0000542, FBGN0030600, FBGN0003371, FBGN0003396, FBGN0000547, FBGN0262614	2.20923	0.780897	0.0197783	1.19925
GOTERM_BP_ALL	GO:0010720~positive regulation of cell development	8	0.00200355	FBGN0243512, FBGN0063485, FBGN0011760, FBGN0004102, FBGN0017418, FBGN0001085, FBGN0000542, FBGN0013733	4.47242	0.987527	0.0460476	3.42401
GOTERM_BP_ALL	GO:0050793~regulation of developmental process	27	0.00239443	FBGN0011656, FBGN0010389, FBGN0033159, FBGN0028369, FBGN0011274, FBGN0086899, FBGN0259678, FBGN0011817, FBGN0000635, FBGN0034720, FBGN0017418, FBGN0030600, FBGN0003396, FBGN0003371, FBGN0243512, FBGN0000054, FBGN0004242, FBGN0004102, FBGN0001085, FBGN0013733, FBGN0039431, FBGN0003997, FBGN0063485, FBGN0011760, FBGN0000542, FBGN0262614, FBGN0000547	1.86843	0.994702	0.0520699	4.079
GOTERM_BP_ALL	GO:0045597~positive regulation of cell differentiation	8	0.0029057	FBGN0243512, FBGN0063485, FBGN0011760, FBGN0004102, FBGN0017418, FBGN0001085, FBGN0000542, FBGN0013733	4.18995	0.998273	0.0598899	4.9294
GOTERM_BP_ALL	GO:0060284~regulation of cell development	14	0.00295457	FBGN0243512, FBGN0000054, FBGN0004242, FBGN0004102, FBGN0001085, FBGN0033159, FBGN0013733, FBGN0003997, FBGN0000635, FBGN0011760, FBGN0063485, FBGN0017418, FBGN0000542, FBGN0000547	2.58951	0.998448	0.0603001	5.01032
GOTERM_BP_ALL	GO:0022603~regulation of anatomical structure morphogenesis	15	0.0038106	FBGN0243512, FBGN0010389, FBGN0004102, FBGN0001085, FBGN0033159, FBGN0028369, FBGN0013733, FBGN0086899, FBGN0259678, FBGN0003997, FBGN0000635, FBGN0000542, FBGN0003396, FBGN0000547, FBGN0262614	2.40753	0.999763	0.0705939	6.41716
GOTERM_BP_ALL	GO:0051960~regulation of nervous system development	14	0.010227	FBGN0000054, FBGN0004102, FBGN0001085, FBGN0033159, FBGN0013733, FBGN0039431, FBGN0011817, FBGN0000635, FBGN0011760, FBGN0034720, FBGN0017418, FBGN0030600, FBGN0003371, FBGN0000547	2.22549	1	0.139127	16.3538
GOTERM_BP_ALL	GO:0051094~positive regulation of developmental process	10	0.0281781	FBGN0243512, FBGN0063485, FBGN0011760, FBGN0004102, FBGN0017418, FBGN0001085, FBGN0000542, FBGN0086899, FBGN0013733, FBGN0011817	2.32503	1	0.276562	39.1362
GOTERM_BP_ALL	GO:0051240~positive regulation of multicellular organismal process	10	0.0379004	FBGN0243512, FBGN0063485, FBGN0011760, FBGN0004102, FBGN0017418, FBGN0001085, FBGN0000542, FBGN0086899, FBGN0013733, FBGN0011817	2.20158	1	0.335037	48.8903
GOTERM_BP_ALL	GO:0050769~positive regulation of neurogenesis	5	0.0491861	FBGN0011760, FBGN0004102, FBGN0017418, FBGN0001085, FBGN0013733	3.60548	1	0.387388	58.3628
GOTERM_BP_ALL	GO:0051962~positive regulation of nervous system development	6	0.0500793	FBGN0011760, FBGN0004102, FBGN0017418, FBGN0001085, FBGN0013733, FBGN0011817	2.98534	1	0.38764	59.0371
GOTERM_BP_ALL	GO:0050767~regulation of neurogenesis	9	0.0658065	FBGN0000635, FBGN0011760, FBGN0000054, FBGN0004102, FBGN0017418, FBGN0001085, FBGN0033159, FBGN0013733, FBGN0000547	2.09253	1	0.447249	69.3495
GOTERM_BP_ALL	GO:0045664~regulation of neuron differentiation	7	0.0909295	FBGN0000635, FBGN0011760, FBGN0000054, FBGN0004102, FBGN0001085, FBGN0033159, FBGN0013733	2.24703	1	0.528736	80.9116
GOTERM_BP_ALL	GO:0045666~positive regulation of neuron differentiation	4	0.0933528	FBGN0011760, FBGN0004102, FBGN0001085, FBGN0013733	3.6856	1	0.537273	81.7765
Annotation Cluster 12	Enrichment Score: 1.940348400786459
Category	Term	Count	PValue	Genes	Fold Enrichment	Bonferroni	Benjamini	FDR
GOTERM_BP_ALL	GO:0051179~localization	68	0.00141363	FBGN0029504, FBGN0010389, FBGN0053349, FBGN0264386, FBGN0030574, FBGN0034785, FBGN0028667, FBGN0015519, FBGN0015622, FBGN0028668, FBGN0263257, FBGN0036491, FBGN0034784, FBGN0087007, FBGN0031294, FBGN0003371, FBGN0053558, FBGN0243512, FBGN0086711, FBGN0032456, FBGN0001991, FBGN0011236, FBGN0032525, FBGN0003460, FBGN0052296, FBGN0011760, FBGN0063485, FBGN0259242, FBGN0000039, FBGN0086655, FBGN02626…	1.41683	0.954606	0.0345304	2.4275
GOTERM_BP_ALL	GO:0006811~ion transport	20	0.00162358	FBGN0036816, FBGN0053349, FBGN0264386, FBGN0053516, FBGN0001991, FBGN0027556, FBGN0034785, FBGN0015519, FBGN0028667, FBGN0028668, FBGN0015622, FBGN0263257, FBGN0041150, FBGN0036491, FBGN0038799, FBGN0027107, FBGN0029761, FBGN0259242, FBGN0000039, FBGN0024963	2.22123	0.971334	0.0391246	2.78326
GOTERM_BP_ALL	GO:1902578~single-organism localization	46	0.00472915	FBGN0029504, FBGN0036816, FBGN0053349, FBGN0264386, FBGN0027556, FBGN0033159, FBGN0261090, FBGN0265598, FBGN0030574, FBGN0034785, FBGN0028667, FBGN0015519, FBGN0015622, FBGN0028668, FBGN0263257, FBGN0036491, FBGN0038799, FBGN0027259, FBGN0027107, FBGN0034784, FBGN0030608, FBGN0029761, FBGN0036007, FBGN0024963, FBGN0003371, FBGN0243512, FBGN0027581, FBGN0004242, FBGN0053516, FBGN0033387, FBGN00045…	1.49202	0.999968	0.0827303	7.90489
GOTERM_BP_ALL	GO:0051234~establishment of localization	54	0.0106256	FBGN0029504, FBGN0053349, FBGN0264386, FBGN0030574, FBGN0034785, FBGN0015519, FBGN0028667, FBGN0015622, FBGN0028668, FBGN0263257, FBGN0036491, FBGN0034784, FBGN0031294, FBGN0003371, FBGN0053558, FBGN0243512, FBGN0086711, FBGN0032456, FBGN0001991, FBGN0011236, FBGN0032525, FBGN0011760, FBGN0259242, FBGN0000039, FBGN0036816, FBGN0027556, FBGN0261090, FBGN0033159, FBGN0265598, FBGN0028741, FBGN00275…	1.37292	1	0.142412	16.9372
GOTERM_BP_ALL	GO:0044765~single-organism transport	42	0.0131456	FBGN0029504, FBGN0036816, FBGN0053349, FBGN0264386, FBGN0027556, FBGN0033159, FBGN0261090, FBGN0265598, FBGN0030574, FBGN0034785, FBGN0028667, FBGN0015519, FBGN0015622, FBGN0028668, FBGN0263257, FBGN0036491, FBGN0038799, FBGN0027107, FBGN0034784, FBGN0030608, FBGN0029761, FBGN0036007, FBGN0024963, FBGN0003371, FBGN0243512, FBGN0027581, FBGN0004242, FBGN0032456, FBGN0053516, FBGN0033387, FBGN00045…	1.44021	1	0.166341	20.5368
GOTERM_BP_ALL	GO:0006810~transport	51	0.018786	FBGN0029504, FBGN0053349, FBGN0264386, FBGN0030574, FBGN0015519, FBGN0028667, FBGN0034785, FBGN0015622, FBGN0028668, FBGN0263257, FBGN0036491, FBGN0034784, FBGN0031294, FBGN0003371, FBGN0053558, FBGN0243512, FBGN0086711, FBGN0032456, FBGN0001991, FBGN0011236, FBGN0032525, FBGN0259242, FBGN0000039, FBGN0036816, FBGN0027556, FBGN0261090, FBGN0033159, FBGN0265598, FBGN0028741, FBGN0027598, FBGN00387…	1.3476	1	0.216406	28.068
GOTERM_BP_ALL	GO:0055085~transmembrane transport	17	0.0643275	FBGN0036816, FBGN0264386, FBGN0033387, FBGN0032456, FBGN0001991, FBGN0030574, FBGN0028667, FBGN0034785, FBGN0028668, FBGN0263257, FBGN0041150, FBGN0036491, FBGN0038799, FBGN0050345, FBGN0034784, FBGN0259242, FBGN0036007	1.60198	1	0.443493	68.4955
GOTERM_BP_ALL	GO:0034220~ion transmembrane transport	7	0.163777	FBGN0036491, FBGN0264386, FBGN0001991, FBGN0028667, FBGN0028668, FBGN0259242, FBGN0041150	1.89288	1	0.688739	95.5269
Annotation Cluster 13	Enrichment Score: 1.9103210780139315
Category	Term	Count	PValue	Genes	Fold Enrichment	Bonferroni	Benjamini	FDR
GOTERM_BP_ALL	GO:0048468~cell development	56	0.00037379	FBGN0010389, FBGN0086370, FBGN0011274, FBGN0263510, FBGN0051475, FBGN0000479, FBGN0087007, FBGN0003371, FBGN0053558, FBGN0243512, FBGN0001991, FBGN0003997, FBGN0029881, FBGN0267001, FBGN0052296, FBGN0011760, FBGN0063485, FBGN0000721, FBGN0020412, FBGN0004369, FBGN0086655, FBGN0262614, FBGN0011656, FBGN0004885, FBGN0003416, FBGN0085450, FBGN0267487, FBGN0033159, FBGN0027598, FBGN0011204, FBGN00006…	1.57865	0.558359	0.0150204	0.647354
GOTERM_BP_ALL	GO:0007297~ovarian follicle cell migration	11	0.000693425	FBGN0243512, FBGN0003416, FBGN0041092, FBGN0001085, FBGN0087007, FBGN0085443, FBGN0261285, FBGN0027598, FBGN0086655, FBGN0052296, FBGN0053558	3.74871	0.780489	0.0202827	1.19778
GOTERM_BP_ALL	GO:0007298~border follicle cell migration	10	0.00131795	FBGN0243512, FBGN0003416, FBGN0041092, FBGN0001085, FBGN0087007, FBGN0085443, FBGN0027598, FBGN0086655, FBGN0052296, FBGN0053558	3.76937	0.94403	0.0329668	2.26496
GOTERM_BP_ALL	GO:0090130~tissue migration	12	0.00139109	FBGN0243512, FBGN0003416, FBGN0010389, FBGN0041092, FBGN0001085, FBGN0087007, FBGN0085443, FBGN0261285, FBGN0027598, FBGN0086655, FBGN0052296, FBGN0053558	3.17589	0.95231	0.0343727	2.38923
GOTERM_BP_ALL	GO:0001667~ameboidal-type cell migration	12	0.00202627	FBGN0243512, FBGN0003416, FBGN0010389, FBGN0041092, FBGN0001085, FBGN0087007, FBGN0085443, FBGN0261285, FBGN0027598, FBGN0086655, FBGN0052296, FBGN0053558	3.0308	0.988132	0.0460741	3.46219
GOTERM_BP_ALL	GO:0010631~epithelial cell migration	11	0.00322555	FBGN0243512, FBGN0003416, FBGN0041092, FBGN0001085, FBGN0087007, FBGN0085443, FBGN0261285, FBGN0027598, FBGN0086655, FBGN0052296, FBGN0053558	3.05761	0.999143	0.0638731	5.4578
GOTERM_BP_ALL	GO:0090132~epithelium migration	11	0.003324	FBGN0243512, FBGN0003416, FBGN0041092, FBGN0001085, FBGN0087007, FBGN0085443, FBGN0261285, FBGN0027598, FBGN0086655, FBGN0052296, FBGN0053558	3.04062	0.99931	0.0651715	5.61988
GOTERM_BP_ALL	GO:0030154~cell differentiation	69	0.00541941	FBGN0010389, FBGN0086370, FBGN0011274, FBGN0263510, FBGN0031654, FBGN0051475, FBGN0000479, FBGN0087007, FBGN0003371, FBGN0053558, FBGN0243512, FBGN0004556, FBGN0017590, FBGN0001991, FBGN0029881, FBGN0003997, FBGN0267001, FBGN0003460, FBGN0052296, FBGN0011760, FBGN0063485, FBGN0020412, FBGN0000721, FBGN0045759, FBGN0004369, FBGN0086655, FBGN0262614, FBGN0011656, FBGN0004885, FBGN0003416, FBGN00521…	1.34002	0.999993	0.0920606	9.00817
GOTERM_BP_ALL	GO:0030707~ovarian follicle cell development	16	0.005699	FBGN0011656, FBGN0243512, FBGN0003416, FBGN0001085, FBGN0263510, FBGN0029881, FBGN0027598, FBGN0052296, FBGN0041092, FBGN0087007, FBGN0085443, FBGN0261285, FBGN0003371, FBGN0086655, FBGN0053558, FBGN0000547	2.21752	0.999996	0.0923079	9.4515
GOTERM_BP_ALL	GO:0002066~columnar/cuboidal epithelial cell development	16	0.00579033	FBGN0011656, FBGN0243512, FBGN0003416, FBGN0001085, FBGN0263510, FBGN0029881, FBGN0027598, FBGN0052296, FBGN0041092, FBGN0087007, FBGN0085443, FBGN0261285, FBGN0003371, FBGN0086655, FBGN0053558, FBGN0000547	2.21136	0.999997	0.0930333	9.59587
GOTERM_BP_ALL	GO:0002065~columnar/cuboidal epithelial cell differentiation	16	0.00701874	FBGN0011656, FBGN0243512, FBGN0003416, FBGN0001085, FBGN0263510, FBGN0029881, FBGN0027598, FBGN0052296, FBGN0041092, FBGN0087007, FBGN0085443, FBGN0261285, FBGN0003371, FBGN0086655, FBGN0053558, FBGN0000547	2.16329	1	0.106302	11.5168
GOTERM_BP_ALL	GO:0051704~multi-organism process	48	0.00904573	FBGN0011656, FBGN0003416, FBGN0010389, FBGN0053349, FBGN0086370, FBGN0033159, FBGN0267487, FBGN0265598, FBGN0267033, FBGN0011274, FBGN0263510, FBGN0086899, FBGN0027598, FBGN0011204, FBGN0017418, FBGN0000479, FBGN0087007, FBGN0040308, FBGN0029768, FBGN0003371, FBGN0053558, FBGN0243512, FBGN0052190, FBGN0264895, FBGN0004242, FBGN0004575, FBGN0001085, FBGN0011236, FBGN0003997, FBGN0029881, FBGN00112…	1.42413	1	0.126397	14.6026
GOTERM_BP_ALL	GO:0002064~epithelial cell development	16	0.0132377	FBGN0011656, FBGN0243512, FBGN0003416, FBGN0001085, FBGN0263510, FBGN0029881, FBGN0027598, FBGN0052296, FBGN0041092, FBGN0087007, FBGN0085443, FBGN0261285, FBGN0003371, FBGN0086655, FBGN0053558, FBGN0000547	2.01033	1	0.166456	20.6656
GOTERM_BP_ALL	GO:0048477~oogenesis	26	0.0167902	FBGN0011656, FBGN0003416, FBGN0086370, FBGN0267487, FBGN0263510, FBGN0027598, FBGN0011204, FBGN0000479, FBGN0017418, FBGN0087007, FBGN0003371, FBGN0053558, FBGN0243512, FBGN0004242, FBGN0001085, FBGN0029881, FBGN0003997, FBGN0052296, FBGN0063485, FBGN0011760, FBGN0041092, FBGN0020412, FBGN0085443, FBGN0261285, FBGN0086655, FBGN0000547	1.62111	1	0.200952	25.4836
GOTERM_BP_ALL	GO:0048609~multicellular organismal reproductive process	38	0.0187685	FBGN0011656, FBGN0003416, FBGN0010389, FBGN0053349, FBGN0086370, FBGN0267487, FBGN0267033, FBGN0263510, FBGN0027598, FBGN0011204, FBGN0017418, FBGN0000479, FBGN0087007, FBGN0029768, FBGN0003371, FBGN0053558, FBGN0243512, FBGN0004242, FBGN0004575, FBGN0001085, FBGN0011236, FBGN0003997, FBGN0029881, FBGN0011241, FBGN0052296, FBGN0087035, FBGN0003460, FBGN0063485, FBGN0011760, FBGN0041092, FBGN00204…	1.44219	1	0.218496	28.0457
GOTERM_BP_ALL	GO:0007292~female gamete generation	26	0.0187689	FBGN0011656, FBGN0003416, FBGN0086370, FBGN0267487, FBGN0263510, FBGN0027598, FBGN0011204, FBGN0000479, FBGN0017418, FBGN0087007, FBGN0003371, FBGN0053558, FBGN0243512, FBGN0004242, FBGN0001085, FBGN0029881, FBGN0003997, FBGN0052296, FBGN0063485, FBGN0011760, FBGN0041092, FBGN0020412, FBGN0085443, FBGN0261285, FBGN0086655, FBGN0000547	1.60502	1	0.21736	28.0463
GOTERM_BP_ALL	GO:0048870~cell motility	14	0.0188141	FBGN0243512, FBGN0003416, FBGN0010389, FBGN0001085, FBGN0027598, FBGN0003460, FBGN0052296, FBGN0086690, FBGN0041092, FBGN0087007, FBGN0085443, FBGN0261285, FBGN0086655, FBGN0053558	2.05481	1	0.215574	28.1038
GOTERM_BP_ALL	GO:0019953~sexual reproduction	38	0.0208957	FBGN0011656, FBGN0003416, FBGN0010389, FBGN0053349, FBGN0086370, FBGN0267487, FBGN0267033, FBGN0263510, FBGN0027598, FBGN0011204, FBGN0017418, FBGN0000479, FBGN0087007, FBGN0029768, FBGN0003371, FBGN0053558, FBGN0243512, FBGN0004242, FBGN0004575, FBGN0001085, FBGN0011236, FBGN0003997, FBGN0029881, FBGN0011241, FBGN0052296, FBGN0087035, FBGN0003460, FBGN0063485, FBGN0011760, FBGN0041092, FBGN00204…	1.43128	1	0.23186	30.708
GOTERM_BP_ALL	GO:0044703~multi-organism reproductive process	38	0.0208957	FBGN0011656, FBGN0003416, FBGN0010389, FBGN0053349, FBGN0086370, FBGN0267487, FBGN0267033, FBGN0263510, FBGN0027598, FBGN0011204, FBGN0017418, FBGN0000479, FBGN0087007, FBGN0029768, FBGN0003371, FBGN0053558, FBGN0243512, FBGN0004242, FBGN0004575, FBGN0001085, FBGN0011236, FBGN0003997, FBGN0029881, FBGN0011241, FBGN0052296, FBGN0087035, FBGN0003460, FBGN0063485, FBGN0011760, FBGN0041092, FBGN00204…	1.43128	1	0.23186	30.708
GOTERM_BP_ALL	GO:0051674~localization of cell	14	0.0217772	FBGN0243512, FBGN0003416, FBGN0010389, FBGN0001085, FBGN0027598, FBGN0003460, FBGN0052296, FBGN0086690, FBGN0041092, FBGN0087007, FBGN0085443, FBGN0261285, FBGN0086655, FBGN0053558	2.01323	1	0.23809	31.7838
GOTERM_BP_ALL	GO:0016477~cell migration	13	0.0225296	FBGN0243512, FBGN0003416, FBGN0010389, FBGN0001085, FBGN0027598, FBGN0003460, FBGN0052296, FBGN0041092, FBGN0087007, FBGN0085443, FBGN0261285, FBGN0086655, FBGN0053558	2.07982	1	0.239438	32.6895
GOTERM_BP_ALL	GO:0003006~developmental process involved in reproduction	31	0.0255509	FBGN0011656, FBGN0003416, FBGN0010389, FBGN0086370, FBGN0267487, FBGN0263510, FBGN0027598, FBGN0011204, FBGN0000635, FBGN0000479, FBGN0017418, FBGN0087007, FBGN0003371, FBGN0053558, FBGN0243512, FBGN0004242, FBGN0001085, FBGN0011236, FBGN0003997, FBGN0011241, FBGN0029881, FBGN0052296, FBGN0087035, FBGN0063485, FBGN0011760, FBGN0041092, FBGN0020412, FBGN0085443, FBGN0261285, FBGN0086655, FBGN00005…	1.48453	1	0.258712	36.2137
GOTERM_BP_ALL	GO:0032504~multicellular organism reproduction	42	0.0330064	FBGN0011656, FBGN0003416, FBGN0010389, FBGN0053349, FBGN0086370, FBGN0267487, FBGN0267033, FBGN0263510, FBGN0027598, FBGN0011204, FBGN0026058, FBGN0017418, FBGN0000479, FBGN0087007, FBGN0029768, FBGN0003371, FBGN0053558, FBGN0243512, FBGN0052190, FBGN0004242, FBGN0004575, FBGN0001085, FBGN0011236, FBGN0003997, FBGN0029881, FBGN0011241, FBGN0034474, FBGN0052296, FBGN0087035, FBGN0003460, FBGN00324…	1.35433	1	0.310945	44.1809
GOTERM_BP_ALL	GO:0030855~epithelial cell differentiation	16	0.0337625	FBGN0011656, FBGN0243512, FBGN0003416, FBGN0001085, FBGN0263510, FBGN0029881, FBGN0027598, FBGN0052296, FBGN0041092, FBGN0087007, FBGN0085443, FBGN0261285, FBGN0003371, FBGN0086655, FBGN0053558, FBGN0000547	1.78897	1	0.312984	44.9343
GOTERM_BP_ALL	GO:0022412~cellular process involved in reproduction in multicellular organism	29	0.0405521	FBGN0011656, FBGN0003416, FBGN0010389, FBGN0086370, FBGN0267487, FBGN0263510, FBGN0027598, FBGN0011204, FBGN0000479, FBGN0017418, FBGN0087007, FBGN0003371, FBGN0053558, FBGN0243512, FBGN0004242, FBGN0001085, FBGN0003997, FBGN0011241, FBGN0029881, FBGN0052296, FBGN0087035, FBGN0063485, FBGN0011760, FBGN0041092, FBGN0020412, FBGN0085443, FBGN0261285, FBGN0086655, FBGN0000547	1.45016	1	0.346136	51.283
GOTERM_BP_ALL	GO:0007281~germ cell development	27	0.0486477	FBGN0011656, FBGN0003416, FBGN0086370, FBGN0267487, FBGN0263510, FBGN0027598, FBGN0011204, FBGN0000479, FBGN0017418, FBGN0087007, FBGN0003371, FBGN0053558, FBGN0243512, FBGN0004242, FBGN0001085, FBGN0003997, FBGN0011241, FBGN0029881, FBGN0052296, FBGN0063485, FBGN0011760, FBGN0041092, FBGN0020412, FBGN0085443, FBGN0261285, FBGN0086655, FBGN0000547	1.45076	1	0.38534	57.9513
GOTERM_BP_ALL	GO:0007276~gamete generation	31	0.0510012	FBGN0011656, FBGN0003416, FBGN0010389, FBGN0086370, FBGN0267487, FBGN0267033, FBGN0263510, FBGN0027598, FBGN0011204, FBGN0000479, FBGN0017418, FBGN0087007, FBGN0003371, FBGN0053558, FBGN0243512, FBGN0004242, FBGN0001085, FBGN0003997, FBGN0011241, FBGN0029881, FBGN0052296, FBGN0087035, FBGN0003460, FBGN0063485, FBGN0011760, FBGN0041092, FBGN0020412, FBGN0085443, FBGN0261285, FBGN0086655, FBGN00005…	1.39712	1	0.39197	59.7222
GOTERM_BP_ALL	GO:0022414~reproductive process	40	0.126406	FBGN0011656, FBGN0003416, FBGN0010389, FBGN0053349, FBGN0086370, FBGN0267487, FBGN0265598, FBGN0267033, FBGN0263510, FBGN0027598, FBGN0011204, FBGN0000635, FBGN0017418, FBGN0000479, FBGN0087007, FBGN0029768, FBGN0003371, FBGN0053558, FBGN0243512, FBGN0004242, FBGN0004575, FBGN0001085, FBGN0011236, FBGN0003997, FBGN0029881, FBGN0011241, FBGN0052296, FBGN0087035, FBGN0003460, FBGN0063485, FBGN00117…	1.22475	1	0.614398	90.4402
GOTERM_BP_ALL	GO:0000003~reproduction	44	0.161499	FBGN0011656, FBGN0003416, FBGN0010389, FBGN0053349, FBGN0086370, FBGN0267487, FBGN0265598, FBGN0267033, FBGN0263510, FBGN0027598, FBGN0011204, FBGN0026058, FBGN0000635, FBGN0017418, FBGN0000479, FBGN0087007, FBGN0029768, FBGN0003371, FBGN0053558, FBGN0243512, FBGN0052190, FBGN0004242, FBGN0004575, FBGN0001085, FBGN0011236, FBGN0003997, FBGN0029881, FBGN0011241, FBGN0034474, FBGN0052296, FBGN00034…	1.18146	1	0.687536	95.3105
GOTERM_BP_ALL	GO:0044702~single organism reproductive process	33	0.226592	FBGN0011656, FBGN0003416, FBGN0010389, FBGN0086370, FBGN0267487, FBGN0267033, FBGN0263510, FBGN0027598, FBGN0011204, FBGN0000635, FBGN0000479, FBGN0017418, FBGN0087007, FBGN0003371, FBGN0053558, FBGN0243512, FBGN0004242, FBGN0001085, FBGN0011236, FBGN0003997, FBGN0011241, FBGN0029881, FBGN0052296, FBGN0087035, FBGN0003460, FBGN0063485, FBGN0011760, FBGN0041092, FBGN0020412, FBGN0085443, FBGN02612…	1.17786	1	0.775495	98.848
Annotation Cluster 14	Enrichment Score: 1.8997531872672773
Category	Term	Count	PValue	Genes	Fold Enrichment	Bonferroni	Benjamini	FDR
GOTERM_BP_ALL	GO:0048589~developmental growth	21	7.81996e-05	FBGN0004575, FBGN0001085, FBGN0033159, FBGN0013733, FBGN0039431, FBGN0086899, FBGN0003997, FBGN0011204, FBGN0267001, FBGN0011817, FBGN0000635, FBGN0041092, FBGN0034720, FBGN0000479, FBGN0085443, FBGN0036007, FBGN0030600, FBGN0003371, FBGN0086655, FBGN0025879, FBGN0000547	2.74244	0.157137	0.00568216	0.135759
GOTERM_BP_ALL	GO:0040007~growth	23	0.000177024	FBGN0003416, FBGN0004575, FBGN0001085, FBGN0033159, FBGN0013733, FBGN0039431, FBGN0086899, FBGN0003997, FBGN0011204, FBGN0267001, FBGN0011817, FBGN0000635, FBGN0041092, FBGN0034720, FBGN0000479, FBGN0085443, FBGN0041111, FBGN0036007, FBGN0030600, FBGN0003371, FBGN0086655, FBGN0025879, FBGN0000547	2.44004	0.320915	0.0101328	0.307076
GOTERM_BP_ALL	GO:0048588~developmental cell growth	8	0.000673378	FBGN0041092, FBGN0000479, FBGN0001085, FBGN0033159, FBGN0085443, FBGN0036007, FBGN0013733, FBGN0011204	5.37899	0.770649	0.0199692	1.16335
GOTERM_BP_ALL	GO:1990138~neuron projection extension	7	0.000694245	FBGN0041092, FBGN0000479, FBGN0001085, FBGN0033159, FBGN0085443, FBGN0036007, FBGN0013733	6.44981	0.780882	0.0200385	1.19919
GOTERM_BP_ALL	GO:0060560~developmental growth involved in morphogenesis	8	0.00227593	FBGN0041092, FBGN0000479, FBGN0001085, FBGN0033159, FBGN0085443, FBGN0036007, FBGN0013733, FBGN0025879	4.37412	0.993132	0.0505609	3.88087
GOTERM_BP_ALL	GO:0016049~cell growth	10	0.00229304	FBGN0003416, FBGN0041092, FBGN0000479, FBGN0001085, FBGN0033159, FBGN0085443, FBGN0041111, FBGN0036007, FBGN0013733, FBGN0011204	3.47942	0.993385	0.05042	3.90951
GOTERM_BP_ALL	GO:0048675~axon extension	6	0.00370738	FBGN0041092, FBGN0000479, FBGN0001085, FBGN0033159, FBGN0085443, FBGN0013733	5.74104	0.999702	0.0699292	6.24856
GOTERM_BP_ALL	GO:0048638~regulation of developmental growth	11	0.0292103	FBGN0000635, FBGN0034720, FBGN0001085, FBGN0086899, FBGN0039431, FBGN0013733, FBGN0003997, FBGN0030600, FBGN0011817, FBGN0003371, FBGN0000547	2.18053	1	0.283979	40.2494
GOTERM_BP_ALL	GO:0045664~regulation of neuron differentiation	7	0.0909295	FBGN0000635, FBGN0011760, FBGN0000054, FBGN0004102, FBGN0001085, FBGN0033159, FBGN0013733	2.24703	1	0.528736	80.9116
GOTERM_BP_ALL	GO:0050770~regulation of axonogenesis	3	0.234578	FBGN0001085, FBGN0033159, FBGN0013733	3.24493	1	0.785155	99.038
GOTERM_BP_ALL	GO:0010975~regulation of neuron projection development	4	0.34546	FBGN0000054, FBGN0001085, FBGN0033159, FBGN0013733	1.91368	1	0.882888	99.9365
GOTERM_BP_ALL	GO:0016358~dendrite development	7	0.362872	FBGN0000054, FBGN0085450, FBGN0033159, FBGN0036007, FBGN0013733, FBGN0003997, FBGN0003396	1.42742	1	0.891869	99.9603
GOTERM_BP_ALL	GO:0031344~regulation of cell projection organization	4	0.484208	FBGN0000054, FBGN0001085, FBGN0033159, FBGN0013733	1.53094	1	0.944993	99.999
GOTERM_BP_ALL	GO:0010769~regulation of cell morphogenesis involved in differentiation	3	0.534686	FBGN0001085, FBGN0033159, FBGN0013733	1.67716	1	0.95989	99.9998
Annotation Cluster 15	Enrichment Score: 1.7853171834324226
Category	Term	Count	PValue	Genes	Fold Enrichment	Bonferroni	Benjamini	FDR
GOTERM_BP_ALL	GO:2000026~regulation of multicellular organismal development	23	0.000694276	FBGN0011656, FBGN0243512, FBGN0000054, FBGN0004242, FBGN0004102, FBGN0001085, FBGN0033159, FBGN0028369, FBGN0013733, FBGN0039431, FBGN0003997, FBGN0011817, FBGN0000635, FBGN0063485, FBGN0011760, FBGN0034720, FBGN0017418, FBGN0000542, FBGN0030600, FBGN0003371, FBGN0003396, FBGN0000547, FBGN0262614	2.20923	0.780897	0.0197783	1.19925
GOTERM_BP_ALL	GO:0050793~regulation of developmental process	27	0.00239443	FBGN0011656, FBGN0010389, FBGN0033159, FBGN0028369, FBGN0011274, FBGN0086899, FBGN0259678, FBGN0011817, FBGN0000635, FBGN0034720, FBGN0017418, FBGN0030600, FBGN0003396, FBGN0003371, FBGN0243512, FBGN0000054, FBGN0004242, FBGN0004102, FBGN0001085, FBGN0013733, FBGN0039431, FBGN0003997, FBGN0063485, FBGN0011760, FBGN0000542, FBGN0262614, FBGN0000547	1.86843	0.994702	0.0520699	4.079
GOTERM_BP_ALL	GO:0051128~regulation of cellular component organization	28	0.00650716	FBGN0003416, FBGN0010389, FBGN0033159, FBGN0267033, FBGN0028369, FBGN0086899, FBGN0259678, FBGN0027598, FBGN0011817, FBGN0000635, FBGN0034720, FBGN0034721, FBGN0030600, FBGN0003371, FBGN0053558, FBGN0261241, FBGN0243512, FBGN0000054, FBGN0004242, FBGN0001085, FBGN0013733, FBGN0039431, FBGN0267001, FBGN0063485, FBGN0020412, FBGN0041111, FBGN0262614, FBGN0000547	1.7094	0.999999	0.101745	10.7215
GOTERM_BP_ALL	GO:0051960~regulation of nervous system development	14	0.010227	FBGN0000054, FBGN0004102, FBGN0001085, FBGN0033159, FBGN0013733, FBGN0039431, FBGN0011817, FBGN0000635, FBGN0011760, FBGN0034720, FBGN0017418, FBGN0030600, FBGN0003371, FBGN0000547	2.22549	1	0.139127	16.3538
GOTERM_BP_ALL	GO:0040008~regulation of growth	14	0.0172167	FBGN0003416, FBGN0001085, FBGN0013733, FBGN0086899, FBGN0039431, FBGN0003997, FBGN0011817, FBGN0000635, FBGN0034720, FBGN0041092, FBGN0036007, FBGN0030600, FBGN0003371, FBGN0000547	2.07934	1	0.204429	26.0431
GOTERM_BP_ALL	GO:0044085~cellular component biogenesis	32	0.35563	FBGN0036754, FBGN0086370, FBGN0267033, FBGN0052380, FBGN0028369, FBGN0011817, FBGN0086690, FBGN0000635, FBGN0034720, FBGN0033578, FBGN0030600, FBGN0003371, FBGN0053558, FBGN0243512, FBGN0261241, FBGN0004556, FBGN0000054, FBGN0004242, FBGN0004575, FBGN0001085, FBGN0053158, FBGN0013733, FBGN0039431, FBGN0267001, FBGN0087035, FBGN0063485, FBGN0011760, FBGN0041111, FBGN0261285, FBGN0026389, FBGN00005…	1.10722	1	0.889021	99.9517
GOTERM_BP_ALL	GO:0022607~cellular component assembly	27	0.469852	FBGN0086370, FBGN0267033, FBGN0028369, FBGN0011817, FBGN0000635, FBGN0086690, FBGN0034720, FBGN0033578, FBGN0030600, FBGN0003371, FBGN0053558, FBGN0261241, FBGN0243512, FBGN0000054, FBGN0004575, FBGN0053158, FBGN0013733, FBGN0039431, FBGN0267001, FBGN0087035, FBGN0063485, FBGN0011760, FBGN0041111, FBGN0261285, FBGN0026389, FBGN0000547, FBGN0262614	1.06366	1	0.941392	99.9984
Annotation Cluster 16	Enrichment Score: 1.7743132171070017
Category	Term	Count	PValue	Genes	Fold Enrichment	Bonferroni	Benjamini	FDR
GOTERM_BP_ALL	GO:0022603~regulation of anatomical structure morphogenesis	15	0.0038106	FBGN0243512, FBGN0010389, FBGN0004102, FBGN0001085, FBGN0033159, FBGN0028369, FBGN0013733, FBGN0086899, FBGN0259678, FBGN0003997, FBGN0000635, FBGN0000542, FBGN0003396, FBGN0000547, FBGN0262614	2.40753	0.999763	0.0705939	6.41716
GOTERM_BP_ALL	GO:0022604~regulation of cell morphogenesis	10	0.0253485	FBGN0243512, FBGN0000635, FBGN0010389, FBGN0001085, FBGN0033159, FBGN0086899, FBGN0013733, FBGN0259678, FBGN0262614, FBGN0000547	2.36932	1	0.258102	35.9831
GOTERM_BP_ALL	GO:0008360~regulation of cell shape	7	0.049217	FBGN0243512, FBGN0000635, FBGN0010389, FBGN0086899, FBGN0259678, FBGN0262614, FBGN0000547	2.63856	1	0.384929	58.3863
Annotation Cluster 17	Enrichment Score: 1.7022683794029396
Category	Term	Count	PValue	Genes	Fold Enrichment	Bonferroni	Benjamini	FDR
GOTERM_BP_ALL	GO:0048149~behavioral response to ethanol	6	0.00551147	FBGN0000635, FBGN0022382, FBGN0017590, FBGN0000479, FBGN0004575, FBGN0038282	5.23744	0.999994	0.0914307	9.15437
GOTERM_BP_ALL	GO:1901700~response to oxygen-containing compound	14	0.0131334	FBGN0003416, FBGN0022382, FBGN0017590, FBGN0004575, FBGN0032456, FBGN0267487, FBGN0265598, FBGN0038295, FBGN0003997, FBGN0038282, FBGN0011582, FBGN0000635, FBGN0000721, FBGN0000479	2.15659	1	0.167158	20.5198
GOTERM_BP_ALL	GO:0045471~response to ethanol	6	0.0219205	FBGN0000635, FBGN0022382, FBGN0017590, FBGN0000479, FBGN0004575, FBGN0038282	3.73167	1	0.238296	31.9571
GOTERM_BP_ALL	GO:0097305~response to alcohol	7	0.0394628	FBGN0000635, FBGN0022382, FBGN0017590, FBGN0000479, FBGN0004575, FBGN0003997, FBGN0038282	2.78632	1	0.342371	50.3131
GOTERM_BP_ALL	GO:0030534~adult behavior	9	0.049201	FBGN0000635, FBGN0022382, FBGN0017590, FBGN0004102, FBGN0000479, FBGN0004575, FBGN0050361, FBGN0030600, FBGN0038282	2.22787	1	0.386151	58.3741
Annotation Cluster 18	Enrichment Score: 1.5795180692721276
Category	Term	Count	PValue	Genes	Fold Enrichment	Bonferroni	Benjamini	FDR
GOTERM_BP_ALL	GO:0048589~developmental growth	21	7.81996e-05	FBGN0004575, FBGN0001085, FBGN0033159, FBGN0013733, FBGN0039431, FBGN0086899, FBGN0003997, FBGN0011204, FBGN0267001, FBGN0011817, FBGN0000635, FBGN0041092, FBGN0034720, FBGN0000479, FBGN0085443, FBGN0036007, FBGN0030600, FBGN0003371, FBGN0086655, FBGN0025879, FBGN0000547	2.74244	0.157137	0.00568216	0.135759
GOTERM_BP_ALL	GO:0040007~growth	23	0.000177024	FBGN0003416, FBGN0004575, FBGN0001085, FBGN0033159, FBGN0013733, FBGN0039431, FBGN0086899, FBGN0003997, FBGN0011204, FBGN0267001, FBGN0011817, FBGN0000635, FBGN0041092, FBGN0034720, FBGN0000479, FBGN0085443, FBGN0041111, FBGN0036007, FBGN0030600, FBGN0003371, FBGN0086655, FBGN0025879, FBGN0000547	2.44004	0.320915	0.0101328	0.307076
GOTERM_BP_ALL	GO:0050808~synapse organization	16	0.000751949	FBGN0000054, FBGN0052600, FBGN0004575, FBGN0053516, FBGN0040726, FBGN0039431, FBGN0267001, FBGN0011817, FBGN0038282, FBGN0000635, FBGN0083228, FBGN0040823, FBGN0034720, FBGN0265416, FBGN0030600, FBGN0003371	2.73571	0.806868	0.0205998	1.29825
GOTERM_BP_ALL	GO:0007528~neuromuscular junction development	10	0.00857817	FBGN0000635, FBGN0083228, FBGN0034720, FBGN0004575, FBGN0265416, FBGN0039431, FBGN0030600, FBGN0011817, FBGN0267001, FBGN0003371	2.84318	1	0.123394	13.9
GOTERM_BP_ALL	GO:0051960~regulation of nervous system development	14	0.010227	FBGN0000054, FBGN0004102, FBGN0001085, FBGN0033159, FBGN0013733, FBGN0039431, FBGN0011817, FBGN0000635, FBGN0011760, FBGN0034720, FBGN0017418, FBGN0030600, FBGN0003371, FBGN0000547	2.22549	1	0.139127	16.3538
GOTERM_BP_ALL	GO:0040008~regulation of growth	14	0.0172167	FBGN0003416, FBGN0001085, FBGN0013733, FBGN0086899, FBGN0039431, FBGN0003997, FBGN0011817, FBGN0000635, FBGN0034720, FBGN0041092, FBGN0036007, FBGN0030600, FBGN0003371, FBGN0000547	2.07934	1	0.204429	26.0431
GOTERM_BP_ALL	GO:0044087~regulation of cellular component biogenesis	12	0.0230172	FBGN0261241, FBGN0000635, FBGN0063485, FBGN0034720, FBGN0004242, FBGN0001085, FBGN0052380, FBGN0039431, FBGN0013733, FBGN0030600, FBGN0011817, FBGN0003371	2.16329	1	0.240546	33.2704
GOTERM_BP_ALL	GO:0051124~synaptic growth at neuromuscular junction	7	0.0258045	FBGN0034720, FBGN0004575, FBGN0039431, FBGN0030600, FBGN0011817, FBGN0267001, FBGN0003371	3.08221	1	0.259763	36.5014
GOTERM_BP_ALL	GO:0048638~regulation of developmental growth	11	0.0292103	FBGN0000635, FBGN0034720, FBGN0001085, FBGN0086899, FBGN0039431, FBGN0013733, FBGN0003997, FBGN0030600, FBGN0011817, FBGN0003371, FBGN0000547	2.18053	1	0.283979	40.2494
GOTERM_BP_ALL	GO:0007416~synapse assembly	9	0.0401746	FBGN0000635, FBGN0034720, FBGN0000054, FBGN0004575, FBGN0039431, FBGN0030600, FBGN0011817, FBGN0267001, FBGN0003371	2.32021	1	0.344793	50.9489
GOTERM_BP_ALL	GO:0008582~regulation of synaptic growth at neuromuscular junction	6	0.0593947	FBGN0000635, FBGN0034720, FBGN0039431, FBGN0030600, FBGN0011817, FBGN0003371	2.84318	1	0.428821	65.4823
GOTERM_BP_ALL	GO:0051964~negative regulation of synapse assembly	4	0.0606949	FBGN0034720, FBGN0039431, FBGN0030600, FBGN0003371	4.42272	1	0.431983	66.3019
GOTERM_BP_ALL	GO:1904397~negative regulation of neuromuscular junction development	4	0.0606949	FBGN0034720, FBGN0039431, FBGN0030600, FBGN0003371	4.42272	1	0.431983	66.3019
GOTERM_BP_ALL	GO:0045886~negative regulation of synaptic growth at neuromuscular junction	4	0.0606949	FBGN0034720, FBGN0039431, FBGN0030600, FBGN0003371	4.42272	1	0.431983	66.3019
GOTERM_BP_ALL	GO:0050807~regulation of synapse organization	7	0.0620377	FBGN0000635, FBGN0034720, FBGN0039431, FBGN0030600, FBGN0011817, FBGN0267001, FBGN0003371	2.48778	1	0.43529	67.129
GOTERM_BP_ALL	GO:1904396~regulation of neuromuscular junction development	6	0.0654275	FBGN0000635, FBGN0034720, FBGN0039431, FBGN0030600, FBGN0011817, FBGN0003371	2.7642	1	0.447912	69.1328
GOTERM_BP_ALL	GO:0051963~regulation of synapse assembly	6	0.0696334	FBGN0000635, FBGN0034720, FBGN0039431, FBGN0030600, FBGN0011817, FBGN0003371	2.71394	1	0.458776	71.459
GOTERM_BP_ALL	GO:0050803~regulation of synapse structure or activity	8	0.0726552	FBGN0000635, FBGN0034720, FBGN0004242, FBGN0039431, FBGN0030600, FBGN0011817, FBGN0267001, FBGN0003371	2.18706	1	0.470932	73.0273
GOTERM_BP_ALL	GO:0051961~negative regulation of nervous system development	6	0.0807856	FBGN0000635, FBGN0034720, FBGN0039431, FBGN0030600, FBGN0003371, FBGN0000547	2.59595	1	0.496961	76.8534
GOTERM_BP_ALL	GO:0048640~negative regulation of developmental growth	5	0.0818069	FBGN0034720, FBGN0039431, FBGN0030600, FBGN0003371, FBGN0000547	3.03388	1	0.50021	77.2961
GOTERM_BP_ALL	GO:0051129~negative regulation of cellular component organization	7	0.130872	FBGN0034720, FBGN0020412, FBGN0039431, FBGN0013733, FBGN0030600, FBGN0003371, FBGN0053558	2.02494	1	0.62337	91.2546
GOTERM_BP_ALL	GO:0051093~negative regulation of developmental process	7	0.155289	FBGN0000635, FBGN0034720, FBGN0039431, FBGN0030600, FBGN0003396, FBGN0003371, FBGN0000547	1.92425	1	0.676374	94.6692
GOTERM_BP_ALL	GO:0051241~negative regulation of multicellular organismal process	7	0.172443	FBGN0000635, FBGN0034720, FBGN0039431, FBGN0030600, FBGN0003396, FBGN0003371, FBGN0000547	1.86251	1	0.704927	96.2674
GOTERM_BP_ALL	GO:0045926~negative regulation of growth	5	0.178384	FBGN0034720, FBGN0039431, FBGN0030600, FBGN0003371, FBGN0000547	2.26162	1	0.714129	96.7065
Annotation Cluster 19	Enrichment Score: 1.4785723860666566
Category	Term	Count	PValue	Genes	Fold Enrichment	Bonferroni	Benjamini	FDR
GOTERM_BP_ALL	GO:0001700~embryonic development via the syncytial blastoderm	11	0.0162812	FBGN0243512, FBGN0004102, FBGN0000633, FBGN0028369, FBGN0003997, FBGN0003117, FBGN0003396, FBGN0003371, FBGN0087035, FBGN0262614, FBGN0000547	2.40049	1	0.197597	24.8106
GOTERM_BP_ALL	GO:0048598~embryonic morphogenesis	12	0.0167335	FBGN0243512, FBGN0086690, FBGN0010389, FBGN0000633, FBGN0267487, FBGN0045759, FBGN0003997, FBGN0003117, FBGN0003396, FBGN0262614, FBGN0000547, FBGN0003460	2.27022	1	0.20143	25.409
GOTERM_BP_ALL	GO:0009792~embryo development ending in birth or egg hatching	11	0.0207438	FBGN0243512, FBGN0004102, FBGN0000633, FBGN0028369, FBGN0003997, FBGN0003117, FBGN0003396, FBGN0003371, FBGN0087035, FBGN0262614, FBGN0000547	2.30933	1	0.231527	30.521
GOTERM_BP_ALL	GO:0007391~dorsal closure	6	0.0613687	FBGN0243512, FBGN0000633, FBGN0003117, FBGN0003396, FBGN0262614, FBGN0000547	2.81636	1	0.433001	66.7194
GOTERM_BP_ALL	GO:0016331~morphogenesis of embryonic epithelium	6	0.116688	FBGN0243512, FBGN0000633, FBGN0003117, FBGN0003396, FBGN0262614, FBGN0000547	2.31422	1	0.597547	88.4147
Annotation Cluster 20	Enrichment Score: 1.3715597287641303
Category	Term	Count	PValue	Genes	Fold Enrichment	Bonferroni	Benjamini	FDR
GOTERM_BP_ALL	GO:0007623~circadian rhythm	9	0.0113307	FBGN0011656, FBGN0032494, FBGN0022382, FBGN0000479, FBGN0023407, FBGN0265598, FBGN0003997, FBGN0003371, FBGN0003460	2.94606	1	0.148462	17.9595
GOTERM_BP_ALL	GO:0048511~rhythmic process	9	0.013105	FBGN0011656, FBGN0032494, FBGN0022382, FBGN0000479, FBGN0023407, FBGN0265598, FBGN0003997, FBGN0003371, FBGN0003460	2.87052	1	0.167793	20.4799
GOTERM_BP_ALL	GO:0045475~locomotor rhythm	5	0.039001	FBGN0011656, FBGN0022382, FBGN0000479, FBGN0265598, FBGN0003371	3.88716	1	0.341699	49.8965
GOTERM_BP_ALL	GO:0007626~locomotory behavior	10	0.064045	FBGN0011656, FBGN0022382, FBGN0000054, FBGN0004102, FBGN0004242, FBGN0000479, FBGN0000721, FBGN0265598, FBGN0030600, FBGN0003371	1.99023	1	0.443327	68.3299
GOTERM_BP_ALL	GO:0048512~circadian behavior	5	0.12267	FBGN0011656, FBGN0022382, FBGN0000479, FBGN0265598, FBGN0003371	2.61872	1	0.607384	89.7046
GOTERM_BP_ALL	GO:0007622~rhythmic behavior	5	0.129613	FBGN0011656, FBGN0022382, FBGN0000479, FBGN0265598, FBGN0003371	2.56472	1	0.62073	91.0319
Annotation Cluster 21	Enrichment Score: 1.2693832163157825
Category	Term	Count	PValue	Genes	Fold Enrichment	Bonferroni	Benjamini	FDR
GOTERM_BP_ALL	GO:0007167~enzyme linked receptor protein signaling pathway	13	0.00880381	FBGN0003416, FBGN0010389, FBGN0085450, FBGN0267487, FBGN0000635, FBGN0267824, FBGN0000721, FBGN0265416, FBGN0003117, FBGN0031016, FBGN0030600, FBGN0003396, FBGN0000547	2.36932	1	0.125618	14.2397
GOTERM_BP_ALL	GO:0042058~regulation of epidermal growth factor receptor signaling pathway	5	0.0269789	FBGN0000635, FBGN0003416, FBGN0267487, FBGN0031016, FBGN0000547	4.36453	1	0.267569	37.8182
GOTERM_BP_ALL	GO:1901184~regulation of ERBB signaling pathway	5	0.0269789	FBGN0000635, FBGN0003416, FBGN0267487, FBGN0031016, FBGN0000547	4.36453	1	0.267569	37.8182
GOTERM_BP_ALL	GO:1901185~negative regulation of ERBB signaling pathway	4	0.0453987	FBGN0000635, FBGN0003416, FBGN0031016, FBGN0000547	4.97557	1	0.368445	55.3857
GOTERM_BP_ALL	GO:0042059~negative regulation of epidermal growth factor receptor signaling pathway	4	0.0453987	FBGN0000635, FBGN0003416, FBGN0031016, FBGN0000547	4.97557	1	0.368445	55.3857
GOTERM_BP_ALL	GO:0007173~epidermal growth factor receptor signaling pathway	5	0.0582906	FBGN0000635, FBGN0003416, FBGN0267487, FBGN0031016, FBGN0000547	3.40792	1	0.425329	64.7717
GOTERM_BP_ALL	GO:0038127~ERBB signaling pathway	5	0.0682324	FBGN0000635, FBGN0003416, FBGN0267487, FBGN0031016, FBGN0000547	3.23089	1	0.455683	70.7032
GOTERM_BP_ALL	GO:0007169~transmembrane receptor protein tyrosine kinase signaling pathway	7	0.163777	FBGN0000635, FBGN0003416, FBGN0267824, FBGN0010389, FBGN0267487, FBGN0031016, FBGN0000547	1.89288	1	0.688739	95.5269
GOTERM_BP_ALL	GO:0045596~negative regulation of cell differentiation	4	0.437425	FBGN0000635, FBGN0003416, FBGN0085450, FBGN0000547	1.64482	1	0.929944	99.9954
Annotation Cluster 22	Enrichment Score: 1.219686885640677
Category	Term	Count	PValue	Genes	Fold Enrichment	Bonferroni	Benjamini	FDR
GOTERM_BP_ALL	GO:0098609~cell-cell adhesion	11	0.000557787	FBGN0000635, FBGN0038498, FBGN0265607, FBGN0017590, FBGN0038084, FBGN0001085, FBGN0028369, FBGN0267001, FBGN0025879, FBGN0262614, FBGN0000547	3.85431	0.70467	0.0185891	0.96456
GOTERM_BP_ALL	GO:0030155~regulation of cell adhesion	3	0.212386	FBGN0267001, FBGN0025879, FBGN0262614	3.47132	1	0.756921	98.4195
GOTERM_BP_ALL	GO:0016337~single organismal cell-cell adhesion	4	0.317993	FBGN0267001, FBGN0025879, FBGN0262614, FBGN0000547	2.01033	1	0.864863	99.8704
GOTERM_BP_ALL	GO:0098602~single organism cell adhesion	4	0.350947	FBGN0267001, FBGN0025879, FBGN0262614, FBGN0000547	1.89545	1	0.886634	99.9452
Annotation Cluster 23	Enrichment Score: 1.183792898517826
Category	Term	Count	PValue	Genes	Fold Enrichment	Bonferroni	Benjamini	FDR
GOTERM_BP_ALL	GO:0007178~transmembrane receptor protein serine/threonine kinase signaling pathway	7	0.0113282	FBGN0265416, FBGN0000721, FBGN0085450, FBGN0003117, FBGN0030600, FBGN0031016, FBGN0003396	3.70521	1	0.14932	17.9559
GOTERM_BP_ALL	GO:0007179~transforming growth factor beta receptor signaling pathway	3	0.0765933	FBGN0085450, FBGN0003117, FBGN0003396	6.48987	1	0.481767	74.9494
GOTERM_BP_ALL	GO:0071560~cellular response to transforming growth factor beta stimulus	3	0.100955	FBGN0085450, FBGN0003117, FBGN0003396	5.52841	1	0.563033	84.2564
GOTERM_BP_ALL	GO:0071559~response to transforming growth factor beta	3	0.100955	FBGN0085450, FBGN0003117, FBGN0003396	5.52841	1	0.563033	84.2564
GOTERM_BP_ALL	GO:0071495~cellular response to endogenous stimulus	7	0.136279	FBGN0010389, FBGN0041092, FBGN0085450, FBGN0267487, FBGN0003117, FBGN0030600, FBGN0003396	2.00166	1	0.637047	92.1531
Annotation Cluster 24	Enrichment Score: 1.134615071552568
Category	Term	Count	PValue	Genes	Fold Enrichment	Bonferroni	Benjamini	FDR
GOTERM_BP_ALL	GO:0007507~heart development	7	0.0220682	FBGN0011656, FBGN0029504, FBGN0010389, FBGN0001085, FBGN0000633, FBGN0003117, FBGN0003371	3.19532	1	0.237389	32.1354
GOTERM_BP_ALL	GO:0072359~circulatory system development	7	0.0229656	FBGN0011656, FBGN0029504, FBGN0010389, FBGN0001085, FBGN0000633, FBGN0003117, FBGN0003371	3.16627	1	0.241205	33.2092
GOTERM_BP_ALL	GO:0072358~cardiovascular system development	7	0.0229656	FBGN0011656, FBGN0029504, FBGN0010389, FBGN0001085, FBGN0000633, FBGN0003117, FBGN0003371	3.16627	1	0.241205	33.2092
GOTERM_BP_ALL	GO:0061319~nephrocyte differentiation	3	0.026883	FBGN0010389, FBGN0028369, FBGN0003117	11.4821	1	0.267936	37.7116
GOTERM_BP_ALL	GO:0061318~renal filtration cell differentiation	3	0.026883	FBGN0010389, FBGN0028369, FBGN0003117	11.4821	1	0.267936	37.7116
GOTERM_BP_ALL	GO:0010002~cardioblast differentiation	3	0.0597881	FBGN0010389, FBGN0000633, FBGN0003117	7.46335	1	0.429664	65.7323
GOTERM_BP_ALL	GO:0001655~urogenital system development	5	0.0735115	FBGN0010389, FBGN0000633, FBGN0028369, FBGN0003117, FBGN0003396	3.14909	1	0.472443	73.4567
GOTERM_BP_ALL	GO:0072001~renal system development	5	0.0735115	FBGN0010389, FBGN0000633, FBGN0028369, FBGN0003117, FBGN0003396	3.14909	1	0.472443	73.4567
GOTERM_BP_ALL	GO:0035051~cardiocyte differentiation	3	0.120428	FBGN0010389, FBGN0000633, FBGN0003117	4.97557	1	0.603773	89.2379
GOTERM_BP_ALL	GO:0001709~cell fate determination	5	0.330198	FBGN0010389, FBGN0001085, FBGN0000633, FBGN0013733, FBGN0003117	1.71571	1	0.87334	99.9053
GOTERM_BP_ALL	GO:0002682~regulation of immune system process	6	0.457015	FBGN0243512, FBGN0010389, FBGN0001085, FBGN0011274, FBGN0003117, FBGN0003371	1.34475	1	0.937671	99.9975
GOTERM_BP_ALL	GO:0048863~stem cell differentiation	3	0.490888	FBGN0010389, FBGN0000633, FBGN0003117	1.82033	1	0.94712	99.9992
Annotation Cluster 25	Enrichment Score: 1.1154413698835624
Category	Term	Count	PValue	Genes	Fold Enrichment	Bonferroni	Benjamini	FDR
GOTERM_BP_ALL	GO:0060322~head development	8	0.0453834	FBGN0000635, FBGN0004102, FBGN0033159, FBGN0045063, FBGN0013733, FBGN0267001, FBGN0086655, FBGN0000547	2.442	1	0.370989	55.3733
GOTERM_BP_ALL	GO:0007420~brain development	7	0.0603366	FBGN0000635, FBGN0004102, FBGN0033159, FBGN0045063, FBGN0013733, FBGN0267001, FBGN0000547	2.50568	1	0.431351	66.0779
GOTERM_BP_ALL	GO:0008038~neuron recognition	6	0.0613687	FBGN0000635, FBGN0004885, FBGN0033159, FBGN0004369, FBGN0013733, FBGN0267001	2.81636	1	0.433001	66.7194
GOTERM_BP_ALL	GO:0008037~cell recognition	6	0.0654275	FBGN0000635, FBGN0004885, FBGN0033159, FBGN0004369, FBGN0013733, FBGN0267001	2.7642	1	0.447912	69.1328
GOTERM_BP_ALL	GO:0050767~regulation of neurogenesis	9	0.0658065	FBGN0000635, FBGN0011760, FBGN0000054, FBGN0004102, FBGN0017418, FBGN0001085, FBGN0033159, FBGN0013733, FBGN0000547	2.09253	1	0.447249	69.3495
GOTERM_BP_ALL	GO:0045664~regulation of neuron differentiation	7	0.0909295	FBGN0000635, FBGN0011760, FBGN0000054, FBGN0004102, FBGN0001085, FBGN0033159, FBGN0013733	2.24703	1	0.528736	80.9116
GOTERM_BP_ALL	GO:0016319~mushroom body development	4	0.236457	FBGN0000635, FBGN0033159, FBGN0013733, FBGN0000547	2.36932	1	0.787306	99.0782
Annotation Cluster 26	Enrichment Score: 1.0425135768673055
Category	Term	Count	PValue	Genes	Fold Enrichment	Bonferroni	Benjamini	FDR
GOTERM_BP_ALL	GO:0016318~ommatidial rotation	4	0.0196842	FBGN0243512, FBGN0001085, FBGN0000542, FBGN0011817	6.86285	1	0.222139	29.2034
GOTERM_BP_ALL	GO:0051094~positive regulation of developmental process	10	0.0281781	FBGN0243512, FBGN0063485, FBGN0011760, FBGN0004102, FBGN0017418, FBGN0001085, FBGN0000542, FBGN0086899, FBGN0013733, FBGN0011817	2.32503	1	0.276562	39.1362
GOTERM_BP_ALL	GO:0042067~establishment of ommatidial planar polarity	5	0.0353006	FBGN0243512, FBGN0001085, FBGN0264493, FBGN0000542, FBGN0011817	4.01255	1	0.322212	46.4373
GOTERM_BP_ALL	GO:0051240~positive regulation of multicellular organismal process	10	0.0379004	FBGN0243512, FBGN0063485, FBGN0011760, FBGN0004102, FBGN0017418, FBGN0001085, FBGN0000542, FBGN0086899, FBGN0013733, FBGN0011817	2.20158	1	0.335037	48.8903
GOTERM_BP_ALL	GO:0007163~establishment or maintenance of cell polarity	9	0.0589424	FBGN0243512, FBGN0011760, FBGN0001085, FBGN0000633, FBGN0264493, FBGN0000542, FBGN0011817, FBGN0003371, FBGN0262614	2.14259	1	0.427642	65.1929
GOTERM_BP_ALL	GO:0001736~establishment of planar polarity	5	0.11926	FBGN0243512, FBGN0001085, FBGN0264493, FBGN0000542, FBGN0011817	2.64658	1	0.601174	88.987
GOTERM_BP_ALL	GO:0007164~establishment of tissue polarity	5	0.11926	FBGN0243512, FBGN0001085, FBGN0264493, FBGN0000542, FBGN0011817	2.64658	1	0.601174	88.987
GOTERM_BP_ALL	GO:0001738~morphogenesis of a polarized epithelium	5	0.162755	FBGN0243512, FBGN0001085, FBGN0264493, FBGN0000542, FBGN0011817	2.34696	1	0.687336	95.431
GOTERM_BP_ALL	GO:0010941~regulation of cell death	6	0.577802	FBGN0243512, FBGN0052183, FBGN0264493, FBGN0000542, FBGN0040308, FBGN0003997	1.17533	1	0.970302	100
GOTERM_BP_ALL	GO:0043067~regulation of programmed cell death	5	0.642208	FBGN0243512, FBGN0264493, FBGN0000542, FBGN0040308, FBGN0003997	1.13597	1	0.982674	100
Annotation Cluster 27	Enrichment Score: 1.0266431924072978
Category	Term	Count	PValue	Genes	Fold Enrichment	Bonferroni	Benjamini	FDR
GOTERM_BP_ALL	GO:0006812~cation transport	14	0.00714781	FBGN0036816, FBGN0053349, FBGN0264386, FBGN0001991, FBGN0053516, FBGN0027556, FBGN0028667, FBGN0015519, FBGN0028668, FBGN0015622, FBGN0263257, FBGN0029761, FBGN0259242, FBGN0000039	2.3297	1	0.107414	11.7164
GOTERM_BP_ALL	GO:0030001~metal ion transport	9	0.0371672	FBGN0036816, FBGN0053349, FBGN0264386, FBGN0053516, FBGN0001991, FBGN0027556, FBGN0029761, FBGN0259242, FBGN0015622	2.35685	1	0.332277	48.2094
GOTERM_BP_ALL	GO:0042391~regulation of membrane potential	5	0.0513829	FBGN0264386, FBGN0001991, FBGN0029761, FBGN0259242, FBGN0263257	3.55398	1	0.392975	60.0027
GOTERM_BP_ALL	GO:0055085~transmembrane transport	17	0.0643275	FBGN0036816, FBGN0264386, FBGN0033387, FBGN0032456, FBGN0001991, FBGN0030574, FBGN0028667, FBGN0034785, FBGN0028668, FBGN0263257, FBGN0041150, FBGN0036491, FBGN0038799, FBGN0050345, FBGN0034784, FBGN0259242, FBGN0036007	1.60198	1	0.443493	68.4955
GOTERM_BP_ALL	GO:0034220~ion transmembrane transport	7	0.163777	FBGN0036491, FBGN0264386, FBGN0001991, FBGN0028667, FBGN0028668, FBGN0259242, FBGN0041150	1.89288	1	0.688739	95.5269
GOTERM_BP_ALL	GO:0098660~inorganic ion transmembrane transport	6	0.195779	FBGN0036491, FBGN0264386, FBGN0001991, FBGN0028667, FBGN0028668, FBGN0259242	1.93853	1	0.7376	97.729
GOTERM_BP_ALL	GO:0015672~monovalent inorganic cation transport	6	0.224312	FBGN0036816, FBGN0053349, FBGN0029761, FBGN0028667, FBGN0028668, FBGN0259242	1.8428	1	0.773416	98.7875
GOTERM_BP_ALL	GO:0098662~inorganic cation transmembrane transport	5	0.27607	FBGN0264386, FBGN0001991, FBGN0028667, FBGN0028668, FBGN0259242	1.87051	1	0.829659	99.6347
GOTERM_BP_ALL	GO:0098655~cation transmembrane transport	5	0.330198	FBGN0264386, FBGN0001991, FBGN0028667, FBGN0028668, FBGN0259242	1.71571	1	0.87334	99.9053
Annotation Cluster 28	Enrichment Score: 1.00296948212223
Category	Term	Count	PValue	Genes	Fold Enrichment	Bonferroni	Benjamini	FDR
GOTERM_BP_ALL	GO:0007391~dorsal closure	6	0.0613687	FBGN0243512, FBGN0000633, FBGN0003117, FBGN0003396, FBGN0262614, FBGN0000547	2.81636	1	0.433001	66.7194
GOTERM_BP_ALL	GO:0001655~urogenital system development	5	0.0735115	FBGN0010389, FBGN0000633, FBGN0028369, FBGN0003117, FBGN0003396	3.14909	1	0.472443	73.4567
GOTERM_BP_ALL	GO:0072001~renal system development	5	0.0735115	FBGN0010389, FBGN0000633, FBGN0028369, FBGN0003117, FBGN0003396	3.14909	1	0.472443	73.4567
GOTERM_BP_ALL	GO:0048565~digestive tract development	6	0.0762161	FBGN0011656, FBGN0243512, FBGN0000633, FBGN0031294, FBGN0003117, FBGN0003396	2.64189	1	0.481304	74.7711
GOTERM_BP_ALL	GO:0055123~digestive system development	6	0.0762161	FBGN0011656, FBGN0243512, FBGN0000633, FBGN0031294, FBGN0003117, FBGN0003396	2.64189	1	0.481304	74.7711
GOTERM_BP_ALL	GO:0016331~morphogenesis of embryonic epithelium	6	0.116688	FBGN0243512, FBGN0000633, FBGN0003117, FBGN0003396, FBGN0262614, FBGN0000547	2.31422	1	0.597547	88.4147
GOTERM_BP_ALL	GO:0048546~digestive tract morphogenesis	3	0.424068	FBGN0243512, FBGN0000633, FBGN0003396	2.07315	1	0.9236	99.9931
Annotation Cluster 29	Enrichment Score: 0.9935319826606901
Category	Term	Count	PValue	Genes	Fold Enrichment	Bonferroni	Benjamini	FDR
GOTERM_BP_ALL	GO:0017085~response to insecticide	5	0.00556084	FBGN0038681, FBGN0033982, FBGN0050361, FBGN0013772, FBGN0033302	6.91051	0.999995	0.0915211	9.23268
GOTERM_BP_ALL	GO:0009636~response to toxic substance	5	0.0212635	FBGN0038681, FBGN0033982, FBGN0050361, FBGN0013772, FBGN0033302	4.69393	1	0.234289	31.1587
GOTERM_BP_ALL	GO:0017143~insecticide metabolic process	3	0.0765933	FBGN0033982, FBGN0013772, FBGN0033302	6.48987	1	0.481767	74.9494
GOTERM_BP_ALL	GO:0046701~insecticide catabolic process	3	0.0765933	FBGN0033982, FBGN0013772, FBGN0033302	6.48987	1	0.481767	74.9494
GOTERM_BP_ALL	GO:0009407~toxin catabolic process	3	0.0765933	FBGN0033982, FBGN0013772, FBGN0033302	6.48987	1	0.481767	74.9494
GOTERM_BP_ALL	GO:0042178~xenobiotic catabolic process	3	0.0765933	FBGN0033982, FBGN0013772, FBGN0033302	6.48987	1	0.481767	74.9494
GOTERM_BP_ALL	GO:0090487~secondary metabolite catabolic process	3	0.0765933	FBGN0033982, FBGN0013772, FBGN0033302	6.48987	1	0.481767	74.9494
GOTERM_BP_ALL	GO:0009404~toxin metabolic process	3	0.0765933	FBGN0033982, FBGN0013772, FBGN0033302	6.48987	1	0.481767	74.9494
GOTERM_BP_ALL	GO:0006805~xenobiotic metabolic process	3	0.107343	FBGN0033982, FBGN0013772, FBGN0033302	5.33096	1	0.58018	86.0908
GOTERM_BP_ALL	GO:0046680~response to DDT	3	0.107343	FBGN0033982, FBGN0013772, FBGN0033302	5.33096	1	0.58018	86.0908
GOTERM_BP_ALL	GO:0071466~cellular response to xenobiotic stimulus	3	0.107343	FBGN0033982, FBGN0013772, FBGN0033302	5.33096	1	0.58018	86.0908
GOTERM_BP_ALL	GO:0009410~response to xenobiotic stimulus	3	0.113837	FBGN0033982, FBGN0013772, FBGN0033302	5.14714	1	0.594106	87.7475
GOTERM_BP_ALL	GO:0044712~single-organism catabolic process	7	0.618737	FBGN0050104, FBGN0003416, FBGN0030608, FBGN0000479, FBGN0033982, FBGN0013772, FBGN0033302	1.09182	1	0.978795	100
GOTERM_BP_ALL	GO:0019748~secondary metabolic process	3	0.705143	FBGN0033982, FBGN0013772, FBGN0033302	1.2235	1	0.990136	100
GOTERM_BP_ALL	GO:0055114~oxidation-reduction process	10	0.852527	FBGN0039776, FBGN0038681, FBGN0004057, FBGN0033982, FBGN0041337, FBGN0040308, FBGN0013772, FBGN0033302, FBGN0031432, FBGN0036442	0.832034	1	0.998695	100
Annotation Cluster 30	Enrichment Score: 0.9584830318196911
Category	Term	Count	PValue	Genes	Fold Enrichment	Bonferroni	Benjamini	FDR
GOTERM_BP_ALL	GO:0030001~metal ion transport	9	0.0371672	FBGN0036816, FBGN0053349, FBGN0264386, FBGN0053516, FBGN0001991, FBGN0027556, FBGN0029761, FBGN0259242, FBGN0015622	2.35685	1	0.332277	48.2094
GOTERM_BP_ALL	GO:0006816~calcium ion transport	4	0.109758	FBGN0264386, FBGN0053516, FBGN0001991, FBGN0015622	3.43142	1	0.584972	86.7301
GOTERM_BP_ALL	GO:0070838~divalent metal ion transport	4	0.189555	FBGN0264386, FBGN0053516, FBGN0001991, FBGN0015622	2.65363	1	0.728886	97.4036
GOTERM_BP_ALL	GO:0072511~divalent inorganic cation transport	4	0.189555	FBGN0264386, FBGN0053516, FBGN0001991, FBGN0015622	2.65363	1	0.728886	97.4036
Annotation Cluster 31	Enrichment Score: 0.9236702024510051
Category	Term	Count	PValue	Genes	Fold Enrichment	Bonferroni	Benjamini	FDR
GOTERM_BP_ALL	GO:0007606~sensory perception of chemical stimulus	14	0.00368097	FBGN0030385, FBGN0038798, FBGN0066292, FBGN0040823, FBGN0052600, FBGN0053516, FBGN0040726, FBGN0033614, FBGN0041622, FBGN0036009, FBGN0051163, FBGN0034474, FBGN0026389, FBGN0038282	2.52384	0.999685	0.0700511	6.20538
GOTERM_BP_ALL	GO:0009593~detection of chemical stimulus	7	0.11124	FBGN0030385, FBGN0038798, FBGN0066292, FBGN0033159, FBGN0041622, FBGN0036009, FBGN0026389	2.12372	1	0.586397	87.1087
GOTERM_BP_ALL	GO:0050911~detection of chemical stimulus involved in sensory perception of smell	4	0.1745	FBGN0038798, FBGN0041622, FBGN0036009, FBGN0026389	2.7642	1	0.706457	96.4253
GOTERM_BP_ALL	GO:0007608~sensory perception of smell	5	0.194497	FBGN0038798, FBGN0041622, FBGN0036009, FBGN0051163, FBGN0026389	2.18227	1	0.73601	97.6653
GOTERM_BP_ALL	GO:0050906~detection of stimulus involved in sensory perception	6	0.217061	FBGN0038798, FBGN0033159, FBGN0041622, FBGN0036009, FBGN0030600, FBGN0026389	1.86584	1	0.764422	98.5748
GOTERM_BP_ALL	GO:0050907~detection of chemical stimulus involved in sensory perception	4	0.328983	FBGN0038798, FBGN0041622, FBGN0036009, FBGN0026389	1.97052	1	0.872771	99.9023
GOTERM_BP_ALL	GO:0051606~detection of stimulus	8	0.344844	FBGN0030385, FBGN0038798, FBGN0066292, FBGN0033159, FBGN0041622, FBGN0036009, FBGN0030600, FBGN0026389	1.39665	1	0.882912	99.9355
Annotation Cluster 32	Enrichment Score: 0.8945625944349651
Category	Term	Count	PValue	Genes	Fold Enrichment	Bonferroni	Benjamini	FDR
GOTERM_BP_ALL	GO:0071456~cellular response to hypoxia	3	0.100955	FBGN0029504, FBGN0267487, FBGN0052296	5.52841	1	0.563033	84.2564
GOTERM_BP_ALL	GO:0036294~cellular response to decreased oxygen levels	3	0.113837	FBGN0029504, FBGN0267487, FBGN0052296	5.14714	1	0.594106	87.7475
GOTERM_BP_ALL	GO:0071453~cellular response to oxygen levels	3	0.113837	FBGN0029504, FBGN0267487, FBGN0052296	5.14714	1	0.594106	87.7475
GOTERM_BP_ALL	GO:0001666~response to hypoxia	4	0.11835	FBGN0029504, FBGN0267487, FBGN0038295, FBGN0052296	3.31704	1	0.600615	88.7875
GOTERM_BP_ALL	GO:0036293~response to decreased oxygen levels	4	0.150234	FBGN0029504, FBGN0267487, FBGN0038295, FBGN0052296	2.97049	1	0.667715	94.087
GOTERM_BP_ALL	GO:0070482~response to oxygen levels	4	0.184499	FBGN0029504, FBGN0267487, FBGN0038295, FBGN0052296	2.68949	1	0.722283	97.1074
Annotation Cluster 33	Enrichment Score: 0.8827515594328839
Category	Term	Count	PValue	Genes	Fold Enrichment	Bonferroni	Benjamini	FDR
GOTERM_BP_ALL	GO:0002121~inter-male aggressive behavior	4	0.114023	FBGN0264895, FBGN0035574, FBGN0265598, FBGN0000547	3.37326	1	0.591015	87.7922
GOTERM_BP_ALL	GO:0002118~aggressive behavior	4	0.127183	FBGN0264895, FBGN0035574, FBGN0265598, FBGN0000547	3.21004	1	0.614448	90.5869
GOTERM_BP_ALL	GO:0051705~multi-organism behavior	4	0.154997	FBGN0264895, FBGN0035574, FBGN0265598, FBGN0000547	2.9268	1	0.676744	94.6371
Annotation Cluster 34	Enrichment Score: 0.8769985480478915
Category	Term	Count	PValue	Genes	Fold Enrichment	Bonferroni	Benjamini	FDR
GOTERM_BP_ALL	GO:0030036~actin cytoskeleton organization	11	0.0396043	FBGN0243512, FBGN0063485, FBGN0011760, FBGN0001085, FBGN0041111, FBGN0261285, FBGN0013733, FBGN0259678, FBGN0027598, FBGN0052296, FBGN0000547	2.07315	1	0.342068	50.4402
GOTERM_BP_ALL	GO:0030029~actin filament-based process	11	0.0571066	FBGN0243512, FBGN0063485, FBGN0011760, FBGN0001085, FBGN0041111, FBGN0261285, FBGN0013733, FBGN0259678, FBGN0027598, FBGN0052296, FBGN0000547	1.94082	1	0.419965	63.9943
GOTERM_BP_ALL	GO:0007015~actin filament organization	6	0.185427	FBGN0243512, FBGN0063485, FBGN0011760, FBGN0259678, FBGN0027598, FBGN0000547	1.97705	1	0.723242	97.164
GOTERM_BP_ALL	GO:1902589~single-organism organelle organization	21	0.308106	FBGN0243512, FBGN0261241, FBGN0004242, FBGN0001085, FBGN0261090, FBGN0013733, FBGN0259678, FBGN0028741, FBGN0027598, FBGN0052296, FBGN0063485, FBGN0086690, FBGN0011760, FBGN0027259, FBGN0034721, FBGN0040765, FBGN0033578, FBGN0041111, FBGN0261285, FBGN0003371, FBGN0000547	1.18735	1	0.85833	99.8336
GOTERM_BP_ALL	GO:0007010~cytoskeleton organization	16	0.318937	FBGN0243512, FBGN0001085, FBGN0013733, FBGN0027598, FBGN0259678, FBGN0052296, FBGN0063485, FBGN0086690, FBGN0011760, FBGN0034721, FBGN0033578, FBGN0051352, FBGN0041111, FBGN0261285, FBGN0003371, FBGN0000547	1.22664	1	0.865194	99.8735
Annotation Cluster 35	Enrichment Score: 0.830036824431449
Category	Term	Count	PValue	Genes	Fold Enrichment	Bonferroni	Benjamini	FDR
GOTERM_BP_ALL	GO:1903429~regulation of cell maturation	4	0.0323211	FBGN0000635, FBGN0063485, FBGN0011760, FBGN0004242	5.68636	1	0.306798	43.4897
GOTERM_BP_ALL	GO:0016322~neuron remodeling	4	0.0894229	FBGN0000635, FBGN0011760, FBGN0001991, FBGN0039431	3.75514	1	0.525097	80.3545
GOTERM_BP_ALL	GO:0042551~neuron maturation	4	0.101422	FBGN0000635, FBGN0011760, FBGN0001991, FBGN0039431	3.55398	1	0.563508	84.3977
GOTERM_BP_ALL	GO:0048469~cell maturation	6	0.415279	FBGN0000635, FBGN0063485, FBGN0011760, FBGN0004242, FBGN0001991, FBGN0039431	1.41485	1	0.920192	99.9911
GOTERM_BP_ALL	GO:0021700~developmental maturation	6	0.581313	FBGN0000635, FBGN0063485, FBGN0011760, FBGN0004242, FBGN0001991, FBGN0039431	1.17072	1	0.970915	100
Annotation Cluster 36	Enrichment Score: 0.8130064738689516
Category	Term	Count	PValue	Genes	Fold Enrichment	Bonferroni	Benjamini	FDR
GOTERM_BP_ALL	GO:0007219~Notch signaling pathway	7	0.0691246	FBGN0261241, FBGN0267824, FBGN0020372, FBGN0001085, FBGN0029881, FBGN0003371, FBGN0262614	2.41868	1	0.457546	71.1867
GOTERM_BP_ALL	GO:0008593~regulation of Notch signaling pathway	5	0.211042	FBGN0261241, FBGN0020372, FBGN0001085, FBGN0265598, FBGN0029881	2.10829	1	0.755387	98.372
GOTERM_BP_ALL	GO:0045746~negative regulation of Notch signaling pathway	3	0.249448	FBGN0261241, FBGN0001085, FBGN0029881	3.10973	1	0.80144	99.3159
Annotation Cluster 37	Enrichment Score: 0.7528633364214168
Category	Term	Count	PValue	Genes	Fold Enrichment	Bonferroni	Benjamini	FDR
GOTERM_BP_ALL	GO:0046661~male sex differentiation	3	0.120428	FBGN0000635, FBGN0011236, FBGN0263510	4.97557	1	0.603773	89.2379
GOTERM_BP_ALL	GO:0007548~sex differentiation	5	0.15138	FBGN0000635, FBGN0010389, FBGN0011236, FBGN0263510, FBGN0003997	2.41532	1	0.669605	94.224
GOTERM_BP_ALL	GO:0061458~reproductive system development	4	0.23114	FBGN0000635, FBGN0010389, FBGN0011236, FBGN0263510	2.39786	1	0.7813	98.9601
GOTERM_BP_ALL	GO:0048608~reproductive structure development	4	0.23114	FBGN0000635, FBGN0010389, FBGN0011236, FBGN0263510	2.39786	1	0.7813	98.9601
Annotation Cluster 38	Enrichment Score: 0.745625675071562
Category	Term	Count	PValue	Genes	Fold Enrichment	Bonferroni	Benjamini	FDR
GOTERM_BP_ALL	GO:0007365~periodic partitioning	4	0.0780702	FBGN0264493, FBGN0041111, FBGN0003371, FBGN0087035	3.98045	1	0.48599	75.6364
GOTERM_BP_ALL	GO:0009880~embryonic pattern specification	9	0.157545	FBGN0063485, FBGN0004102, FBGN0004242, FBGN0264493, FBGN0041111, FBGN0003117, FBGN0003371, FBGN0086655, FBGN0087035	1.70267	1	0.680997	94.9112
GOTERM_BP_ALL	GO:0007389~pattern specification process	16	0.167535	FBGN0243512, FBGN0004242, FBGN0004102, FBGN0001085, FBGN0265598, FBGN0264493, FBGN0011817, FBGN0087035, FBGN0063485, FBGN0034071, FBGN0000542, FBGN0041111, FBGN0003117, FBGN0003371, FBGN0003396, FBGN0086655	1.3991	1	0.696677	95.8636
GOTERM_BP_ALL	GO:0007367~segment polarity determination	3	0.168801	FBGN0264493, FBGN0003371, FBGN0087035	4.03424	1	0.698592	95.9715
GOTERM_BP_ALL	GO:0007350~blastoderm segmentation	8	0.202899	FBGN0063485, FBGN0004102, FBGN0264493, FBGN0041111, FBGN0003117, FBGN0003371, FBGN0086655, FBGN0087035	1.66546	1	0.745745	98.0541
GOTERM_BP_ALL	GO:0035282~segmentation	9	0.231485	FBGN0063485, FBGN0004102, FBGN0264493, FBGN0265598, FBGN0041111, FBGN0003117, FBGN0003371, FBGN0086655, FBGN0087035	1.52833	1	0.78099	98.9682
GOTERM_BP_ALL	GO:0003002~regionalization	13	0.369356	FBGN0063485, FBGN0034071, FBGN0004102, FBGN0001085, FBGN0264493, FBGN0265598, FBGN0041111, FBGN0003117, FBGN0011817, FBGN0003396, FBGN0003371, FBGN0086655, FBGN0087035	1.22273	1	0.896135	99.9667
Annotation Cluster 39	Enrichment Score: 0.7158201935804878
Category	Term	Count	PValue	Genes	Fold Enrichment	Bonferroni	Benjamini	FDR
GOTERM_BP_ALL	GO:0045862~positive regulation of proteolysis	5	0.0226151	FBGN0017418, FBGN0040308, FBGN0003997, FBGN0036082, FBGN0003371	4.60701	1	0.239095	32.7916
GOTERM_BP_ALL	GO:0030162~regulation of proteolysis	7	0.034489	FBGN0017418, FBGN0264493, FBGN0040308, FBGN0003997, FBGN0036082, FBGN0003371, FBGN0025879	2.87843	1	0.317307	45.6491
GOTERM_BP_ALL	GO:0009894~regulation of catabolic process	5	0.044952	FBGN0030608, FBGN0017418, FBGN0036082, FBGN0003371, FBGN0025879	3.71311	1	0.370814	55.0217
GOTERM_BP_ALL	GO:0016567~protein ubiquitination	11	0.0457276	FBGN0026174, FBGN0038286, FBGN0035983, FBGN0017418, FBGN0264493, FBGN0263974, FBGN0011241, FBGN0030320, FBGN0030600, FBGN0036082, FBGN0030578	2.0196	1	0.369279	55.652
GOTERM_BP_ALL	GO:0032436~positive regulation of proteasomal ubiquitin-dependent protein catabolic process	3	0.0494078	FBGN0017418, FBGN0036082, FBGN0003371	8.29261	1	0.384802	58.5311
GOTERM_BP_ALL	GO:1901800~positive regulation of proteasomal protein catabolic process	3	0.0545097	FBGN0017418, FBGN0036082, FBGN0003371	7.85616	1	0.407633	62.2322
GOTERM_BP_ALL	GO:0031329~regulation of cellular catabolic process	4	0.0640088	FBGN0017418, FBGN0036082, FBGN0003371, FBGN0025879	4.32658	1	0.444459	68.3086
GOTERM_BP_ALL	GO:0042176~regulation of protein catabolic process	4	0.0674046	FBGN0017418, FBGN0036082, FBGN0003371, FBGN0025879	4.23452	1	0.454115	70.2477
GOTERM_BP_ALL	GO:0032446~protein modification by small protein conjugation	11	0.0687851	FBGN0026174, FBGN0038286, FBGN0035983, FBGN0017418, FBGN0264493, FBGN0263974, FBGN0011241, FBGN0030320, FBGN0030600, FBGN0036082, FBGN0030578	1.87436	1	0.457151	71.0036
GOTERM_BP_ALL	GO:1903364~positive regulation of cellular protein catabolic process	3	0.0708385	FBGN0017418, FBGN0036082, FBGN0003371	6.78486	1	0.463412	72.0945
GOTERM_BP_ALL	GO:1903052~positive regulation of proteolysis involved in cellular protein catabolic process	3	0.0708385	FBGN0017418, FBGN0036082, FBGN0003371	6.78486	1	0.463412	72.0945
GOTERM_BP_ALL	GO:0032434~regulation of proteasomal ubiquitin-dependent protein catabolic process	3	0.0708385	FBGN0017418, FBGN0036082, FBGN0003371	6.78486	1	0.463412	72.0945
GOTERM_BP_ALL	GO:0061136~regulation of proteasomal protein catabolic process	3	0.0824902	FBGN0017418, FBGN0036082, FBGN0003371	6.21946	1	0.501936	77.5878
GOTERM_BP_ALL	GO:0070647~protein modification by small protein conjugation or removal	12	0.104406	FBGN0026174, FBGN0038286, FBGN0035983, FBGN0017418, FBGN0264493, FBGN0000542, FBGN0263974, FBGN0011241, FBGN0030320, FBGN0030600, FBGN0036082, FBGN0030578	1.66779	1	0.573335	85.2739
GOTERM_BP_ALL	GO:1903050~regulation of proteolysis involved in cellular protein catabolic process	3	0.107343	FBGN0017418, FBGN0036082, FBGN0003371	5.33096	1	0.58018	86.0908
GOTERM_BP_ALL	GO:1903362~regulation of cellular protein catabolic process	3	0.113837	FBGN0017418, FBGN0036082, FBGN0003371	5.14714	1	0.594106	87.7475
GOTERM_BP_ALL	GO:0031331~positive regulation of cellular catabolic process	3	0.14765	FBGN0017418, FBGN0036082, FBGN0003371	4.3902	1	0.663093	93.7667
GOTERM_BP_ALL	GO:0045732~positive regulation of protein catabolic process	3	0.14765	FBGN0017418, FBGN0036082, FBGN0003371	4.3902	1	0.663093	93.7667
GOTERM_BP_ALL	GO:0000209~protein polyubiquitination	4	0.154997	FBGN0035983, FBGN0017418, FBGN0036082, FBGN0030578	2.9268	1	0.676744	94.6371
GOTERM_BP_ALL	GO:0009896~positive regulation of catabolic process	3	0.234578	FBGN0017418, FBGN0036082, FBGN0003371	3.24493	1	0.785155	99.038
GOTERM_BP_ALL	GO:0042787~protein ubiquitination involved in ubiquitin-dependent protein catabolic process	4	0.257923	FBGN0026174, FBGN0017418, FBGN0264493, FBGN0036082	2.26162	1	0.809721	99.4383
GOTERM_BP_ALL	GO:0044248~cellular catabolic process	15	0.452583	FBGN0050104, FBGN0003416, FBGN0033982, FBGN0264493, FBGN0033302, FBGN0026174, FBGN0017418, FBGN0000479, FBGN0040308, FBGN0013772, FBGN0030320, FBGN0036082, FBGN0003371, FBGN0261243, FBGN0025879	1.1291	1	0.93606	99.9972
GOTERM_BP_ALL	GO:0032270~positive regulation of cellular protein metabolic process	6	0.503352	FBGN0017418, FBGN0264493, FBGN0040308, FBGN0003997, FBGN0036082, FBGN0003371	1.27579	1	0.95079	99.9995
GOTERM_BP_ALL	GO:0043161~proteasome-mediated ubiquitin-dependent protein catabolic process	5	0.51344	FBGN0017418, FBGN0264493, FBGN0030320, FBGN0036082, FBGN0003371	1.33752	1	0.953845	99.9996
GOTERM_BP_ALL	GO:0010498~proteasomal protein catabolic process	5	0.530015	FBGN0017418, FBGN0264493, FBGN0030320, FBGN0036082, FBGN0003371	1.30936	1	0.958679	99.9998
GOTERM_BP_ALL	GO:0051247~positive regulation of protein metabolic process	6	0.549674	FBGN0017418, FBGN0264493, FBGN0040308, FBGN0003997, FBGN0036082, FBGN0003371	1.21851	1	0.964368	99.9999
GOTERM_BP_ALL	GO:0009056~catabolic process	17	0.621103	FBGN0050104, FBGN0003416, FBGN0033982, FBGN0264493, FBGN0033302, FBGN0026174, FBGN0030608, FBGN0000479, FBGN0017418, FBGN0045063, FBGN0040308, FBGN0013772, FBGN0030320, FBGN0036082, FBGN0003371, FBGN0025879, FBGN0261243	1.00576	1	0.979169	100
GOTERM_BP_ALL	GO:0030163~protein catabolic process	7	0.668522	FBGN0026174, FBGN0017418, FBGN0264493, FBGN0030320, FBGN0036082, FBGN0003371, FBGN0025879	1.03658	1	0.986467	100
GOTERM_BP_ALL	GO:0006511~ubiquitin-dependent protein catabolic process	6	0.672886	FBGN0026174, FBGN0017418, FBGN0264493, FBGN0030320, FBGN0036082, FBGN0003371	1.05489	1	0.986948	100
GOTERM_BP_ALL	GO:0019941~modification-dependent protein catabolic process	6	0.678898	FBGN0026174, FBGN0017418, FBGN0264493, FBGN0030320, FBGN0036082, FBGN0003371	1.04749	1	0.987567	100
GOTERM_BP_ALL	GO:0043632~modification-dependent macromolecule catabolic process	6	0.696493	FBGN0026174, FBGN0017418, FBGN0264493, FBGN0030320, FBGN0036082, FBGN0003371	1.02589	1	0.989336	100
GOTERM_BP_ALL	GO:0051603~proteolysis involved in cellular protein catabolic process	6	0.747797	FBGN0026174, FBGN0017418, FBGN0264493, FBGN0030320, FBGN0036082, FBGN0003371	0.963013	1	0.993768	100
GOTERM_BP_ALL	GO:0044257~cellular protein catabolic process	6	0.752807	FBGN0026174, FBGN0017418, FBGN0264493, FBGN0030320, FBGN0036082, FBGN0003371	0.95684	1	0.994009	100
GOTERM_BP_ALL	GO:0009057~macromolecule catabolic process	8	0.855666	FBGN0026174, FBGN0017418, FBGN0045063, FBGN0264493, FBGN0030320, FBGN0036082, FBGN0003371, FBGN0025879	0.82411	1	0.99875	100
GOTERM_BP_ALL	GO:1901575~organic substance catabolic process	13	0.871731	FBGN0050104, FBGN0003416, FBGN0264493, FBGN0026174, FBGN0030608, FBGN0000479, FBGN0017418, FBGN0045063, FBGN0030320, FBGN0036082, FBGN0003371, FBGN0261243, FBGN0025879	0.821885	1	0.999081	100
GOTERM_BP_ALL	GO:0044265~cellular macromolecule catabolic process	6	0.917616	FBGN0026174, FBGN0017418, FBGN0264493, FBGN0030320, FBGN0036082, FBGN0003371	0.728132	1	0.99971	100
Annotation Cluster 40	Enrichment Score: 0.712137909590988
Category	Term	Count	PValue	Genes	Fold Enrichment	Bonferroni	Benjamini	FDR
GOTERM_BP_ALL	GO:0048732~gland development	11	0.0249278	FBGN0011760, FBGN0010389, FBGN0001085, FBGN0000633, FBGN0045759, FBGN0011274, FBGN0003997, FBGN0003117, FBGN0003396, FBGN0087035, FBGN0003460	2.24308	1	0.255539	35.5014
GOTERM_BP_ALL	GO:0007431~salivary gland development	9	0.0362105	FBGN0011760, FBGN0010389, FBGN0001085, FBGN0000633, FBGN0045759, FBGN0011274, FBGN0003997, FBGN0003396, FBGN0087035	2.36932	1	0.327778	47.3082
GOTERM_BP_ALL	GO:0035272~exocrine system development	9	0.0362105	FBGN0011760, FBGN0010389, FBGN0001085, FBGN0000633, FBGN0045759, FBGN0011274, FBGN0003997, FBGN0003396, FBGN0087035	2.36932	1	0.327778	47.3082
GOTERM_BP_ALL	GO:0007435~salivary gland morphogenesis	7	0.0974574	FBGN0011760, FBGN0001085, FBGN0000633, FBGN0045759, FBGN0011274, FBGN0003997, FBGN0087035	2.20436	1	0.550913	83.1578
GOTERM_BP_ALL	GO:0022612~gland morphogenesis	7	0.0974574	FBGN0011760, FBGN0001085, FBGN0000633, FBGN0045759, FBGN0011274, FBGN0003997, FBGN0087035	2.20436	1	0.550913	83.1578
GOTERM_BP_ALL	GO:0035070~salivary gland histolysis	4	0.290566	FBGN0011760, FBGN0011274, FBGN0003997, FBGN0087035	2.11726	1	0.843219	99.7429
GOTERM_BP_ALL	GO:0060033~anatomical structure regression	4	0.41076	FBGN0011760, FBGN0011274, FBGN0003997, FBGN0087035	1.71571	1	0.919018	99.9898
GOTERM_BP_ALL	GO:0035071~salivary gland cell autophagic cell death	3	0.534686	FBGN0011760, FBGN0003997, FBGN0087035	1.67716	1	0.95989	99.9998
GOTERM_BP_ALL	GO:0048102~autophagic cell death	3	0.534686	FBGN0011760, FBGN0003997, FBGN0087035	1.67716	1	0.95989	99.9998
GOTERM_BP_ALL	GO:0042127~regulation of cell proliferation	5	0.566587	FBGN0010389, FBGN0001085, FBGN0267487, FBGN0011274, FBGN0003396	1.25014	1	0.968409	100
GOTERM_BP_ALL	GO:0010623~programmed cell death involved in cell development	4	0.61618	FBGN0011760, FBGN0000542, FBGN0003997, FBGN0087035	1.25964	1	0.978525	100
GOTERM_BP_ALL	GO:0008283~cell proliferation	6	0.769761	FBGN0010389, FBGN0001085, FBGN0267487, FBGN0041111, FBGN0011274, FBGN0003396	0.935843	1	0.994953	100
Annotation Cluster 41	Enrichment Score: 0.704654358720378
Category	Term	Count	PValue	Genes	Fold Enrichment	Bonferroni	Benjamini	FDR
GOTERM_BP_ALL	GO:0045165~cell fate commitment	15	0.12412	FBGN0010389, FBGN0017590, FBGN0004102, FBGN0001085, FBGN0264493, FBGN0013733, FBGN0027598, FBGN0031432, FBGN0000479, FBGN0265416, FBGN0000633, FBGN0045759, FBGN0003117, FBGN0000547, FBGN0262614	1.50168	1	0.609603	89.9962
GOTERM_BP_ALL	GO:0046331~lateral inhibition	7	0.247849	FBGN0000479, FBGN0265416, FBGN0264493, FBGN0031432, FBGN0027598, FBGN0262614, FBGN0000547	1.65066	1	0.799876	99.2901
GOTERM_BP_ALL	GO:0045168~cell-cell signaling involved in cell fate commitment	7	0.250039	FBGN0000479, FBGN0265416, FBGN0264493, FBGN0031432, FBGN0027598, FBGN0262614, FBGN0000547	1.64288	1	0.801493	99.3251
Annotation Cluster 42	Enrichment Score: 0.6581982160449825
Category	Term	Count	PValue	Genes	Fold Enrichment	Bonferroni	Benjamini	FDR
GOTERM_BP_ALL	GO:0045927~positive regulation of growth	6	0.125231	FBGN0003416, FBGN0041092, FBGN0001085, FBGN0086899, FBGN0013733, FBGN0011817	2.26162	1	0.611915	90.2144
GOTERM_BP_ALL	GO:0030307~positive regulation of cell growth	3	0.190422	FBGN0003416, FBGN0001085, FBGN0013733	3.73167	1	0.72968	97.4514
GOTERM_BP_ALL	GO:0001558~regulation of cell growth	3	0.444605	FBGN0003416, FBGN0001085, FBGN0013733	1.99023	1	0.93246	99.9963
Annotation Cluster 43	Enrichment Score: 0.6496632296757505
Category	Term	Count	PValue	Genes	Fold Enrichment	Bonferroni	Benjamini	FDR
GOTERM_BP_ALL	GO:0090066~regulation of anatomical structure size	8	0.17141	FBGN0000635, FBGN0063485, FBGN0027581, FBGN0001085, FBGN0052380, FBGN0041111, FBGN0036007, FBGN0013733	1.74581	1	0.703609	96.1857
GOTERM_BP_ALL	GO:0032535~regulation of cellular component size	6	0.206328	FBGN0063485, FBGN0001085, FBGN0052380, FBGN0041111, FBGN0036007, FBGN0013733	1.90149	1	0.74847	98.1945
GOTERM_BP_ALL	GO:0008361~regulation of cell size	4	0.317993	FBGN0001085, FBGN0052380, FBGN0041111, FBGN0013733	2.01033	1	0.864863	99.8704
Annotation Cluster 44	Enrichment Score: 0.6367984609473696
Category	Term	Count	PValue	Genes	Fold Enrichment	Bonferroni	Benjamini	FDR
GOTERM_BP_ALL	GO:0051058~negative regulation of small GTPase mediated signal transduction	3	0.0765933	FBGN0264895, FBGN0267487, FBGN0032694	6.48987	1	0.481767	74.9494
GOTERM_BP_ALL	GO:0007264~small GTPase mediated signal transduction	8	0.181074	FBGN0028509, FBGN0264895, FBGN0035574, FBGN0083940, FBGN0267487, FBGN0085443, FBGN0031118, FBGN0032694	1.72314	1	0.717969	96.889
GOTERM_BP_ALL	GO:0051056~regulation of small GTPase mediated signal transduction	5	0.236558	FBGN0264895, FBGN0035574, FBGN0267487, FBGN0085443, FBGN0032694	2.00628	1	0.786606	99.0804
GOTERM_BP_ALL	GO:0046578~regulation of Ras protein signal transduction	4	0.421476	FBGN0035574, FBGN0267487, FBGN0085443, FBGN0032694	1.68663	1	0.922408	99.9926
GOTERM_BP_ALL	GO:0007265~Ras protein signal transduction	5	0.473422	FBGN0035574, FBGN0267487, FBGN0085443, FBGN0031118, FBGN0032694	1.40553	1	0.942468	99.9986
Annotation Cluster 45	Enrichment Score: 0.6104251507240102
Category	Term	Count	PValue	Genes	Fold Enrichment	Bonferroni	Benjamini	FDR
GOTERM_BP_ALL	GO:0035147~branch fusion, open tracheal system	3	0.0708385	FBGN0013733, FBGN0262614, FBGN0000547	6.78486	1	0.463412	72.0945
GOTERM_BP_ALL	GO:0035146~tube fusion	3	0.0708385	FBGN0013733, FBGN0262614, FBGN0000547	6.78486	1	0.463412	72.0945
GOTERM_BP_ALL	GO:0061138~morphogenesis of a branching epithelium	3	0.451361	FBGN0013733, FBGN0262614, FBGN0000547	1.96404	1	0.935775	99.997
GOTERM_BP_ALL	GO:0060446~branching involved in open tracheal system development	3	0.451361	FBGN0013733, FBGN0262614, FBGN0000547	1.96404	1	0.935775	99.997
GOTERM_BP_ALL	GO:0048754~branching morphogenesis of an epithelial tube	3	0.451361	FBGN0013733, FBGN0262614, FBGN0000547	1.96404	1	0.935775	99.997
GOTERM_BP_ALL	GO:0001763~morphogenesis of a branching structure	3	0.471345	FBGN0013733, FBGN0262614, FBGN0000547	1.88946	1	0.941788	99.9984
Annotation Cluster 46	Enrichment Score: 0.5622566142204813
Category	Term	Count	PValue	Genes	Fold Enrichment	Bonferroni	Benjamini	FDR
GOTERM_BP_ALL	GO:0007618~mating	9	0.0749617	FBGN0053349, FBGN0000479, FBGN0004575, FBGN0086370, FBGN0265487, FBGN0030278, FBGN0011236, FBGN0086675, FBGN0029768	2.03546	1	0.476729	74.1693
GOTERM_BP_ALL	GO:0045924~regulation of female receptivity	3	0.14765	FBGN0086370, FBGN0265487, FBGN0029768	4.3902	1	0.663093	93.7667
GOTERM_BP_ALL	GO:0007617~mating behavior	7	0.187349	FBGN0053349, FBGN0000479, FBGN0004575, FBGN0086370, FBGN0265487, FBGN0086675, FBGN0029768	1.81401	1	0.726293	97.2781
GOTERM_BP_ALL	GO:0060180~female mating behavior	3	0.197711	FBGN0086370, FBGN0265487, FBGN0029768	3.64066	1	0.73851	97.822
GOTERM_BP_ALL	GO:0019098~reproductive behavior	7	0.244508	FBGN0053349, FBGN0000479, FBGN0004575, FBGN0086370, FBGN0265487, FBGN0086675, FBGN0029768	1.65852	1	0.795644	99.2333
GOTERM_BP_ALL	GO:0007619~courtship behavior	4	0.562434	FBGN0053349, FBGN0000479, FBGN0004575, FBGN0086675	1.36317	1	0.967351	99.9999
GOTERM_BP_ALL	GO:0008049~male courtship behavior	3	0.737738	FBGN0053349, FBGN0004575, FBGN0086675	1.14821	1	0.993155	100
GOTERM_BP_ALL	GO:0060179~male mating behavior	3	0.763701	FBGN0053349, FBGN0004575, FBGN0086675	1.08954	1	0.9946	100
Annotation Cluster 47	Enrichment Score: 0.5618731994344612
Category	Term	Count	PValue	Genes	Fold Enrichment	Bonferroni	Benjamini	FDR
GOTERM_BP_ALL	GO:0007259~JAK-STAT cascade	3	0.242008	FBGN0267487, FBGN0011236, FBGN0040308	3.17589	1	0.79263	99.188
GOTERM_BP_ALL	GO:0046425~regulation of JAK-STAT cascade	3	0.271798	FBGN0267487, FBGN0011236, FBGN0040308	2.9268	1	0.824845	99.5954
GOTERM_BP_ALL	GO:1904892~regulation of STAT cascade	3	0.271798	FBGN0267487, FBGN0011236, FBGN0040308	2.9268	1	0.824845	99.5954
GOTERM_BP_ALL	GO:0097696~STAT cascade	3	0.316362	FBGN0267487, FBGN0011236, FBGN0040308	2.61872	1	0.863817	99.8649
Annotation Cluster 48	Enrichment Score: 0.5029113169083909
Category	Term	Count	PValue	Genes	Fold Enrichment	Bonferroni	Benjamini	FDR
GOTERM_BP_ALL	GO:0005975~carbohydrate metabolic process	13	0.279083	FBGN0035266, FBGN0035392, FBGN0052190, FBGN0259678, FBGN0038498, FBGN0037533, FBGN0004057, FBGN0045063, FBGN0085405, FBGN0004369, FBGN0003117, FBGN0259170, FBGN0086655	1.31736	1	0.831264	99.6602
GOTERM_BP_ALL	GO:0010906~regulation of glucose metabolic process	6	0.298095	FBGN0038498, FBGN0004369, FBGN0085405, FBGN0259678, FBGN0003117, FBGN0086655	1.6403	1	0.849201	99.7864
GOTERM_BP_ALL	GO:0010675~regulation of cellular carbohydrate metabolic process	6	0.311401	FBGN0038498, FBGN0004369, FBGN0085405, FBGN0259678, FBGN0003117, FBGN0086655	1.6137	1	0.861209	99.8468
GOTERM_BP_ALL	GO:0006109~regulation of carbohydrate metabolic process	6	0.331728	FBGN0038498, FBGN0004369, FBGN0085405, FBGN0259678, FBGN0003117, FBGN0086655	1.57123	1	0.873598	99.909
GOTERM_BP_ALL	GO:0044262~cellular carbohydrate metabolic process	7	0.355839	FBGN0035266, FBGN0038498, FBGN0004369, FBGN0085405, FBGN0259678, FBGN0003117, FBGN0086655	1.43921	1	0.888644	99.9519
Annotation Cluster 49	Enrichment Score: 0.48504915300869705
Category	Term	Count	PValue	Genes	Fold Enrichment	Bonferroni	Benjamini	FDR
GOTERM_BP_ALL	GO:0060627~regulation of vesicle-mediated transport	5	0.182369	FBGN0261241, FBGN0004242, FBGN0261090, FBGN0027598, FBGN0053558	2.24125	1	0.71975	96.9733
GOTERM_BP_ALL	GO:0048284~organelle fusion	4	0.25253	FBGN0261241, FBGN0004242, FBGN0261090, FBGN0028741	2.28762	1	0.804351	99.363
GOTERM_BP_ALL	GO:0044802~single-organism membrane organization	7	0.271441	FBGN0261241, FBGN0020372, FBGN0004242, FBGN0265416, FBGN0261090, FBGN0267001, FBGN0053558	1.59766	1	0.825909	99.5919
GOTERM_BP_ALL	GO:0006906~vesicle fusion	3	0.279248	FBGN0261241, FBGN0004242, FBGN0261090	2.87052	1	0.830727	99.6615
GOTERM_BP_ALL	GO:0090174~organelle membrane fusion	3	0.301553	FBGN0261241, FBGN0004242, FBGN0261090	2.71394	1	0.851753	99.804
GOTERM_BP_ALL	GO:0044801~single-organism membrane fusion	3	0.36029	FBGN0261241, FBGN0004242, FBGN0261090	2.36932	1	0.890787	99.9574
GOTERM_BP_ALL	GO:0061025~membrane fusion	3	0.410161	FBGN0261241, FBGN0004242, FBGN0261090	2.13239	1	0.91907	99.9896
GOTERM_BP_ALL	GO:0061024~membrane organization	7	0.459109	FBGN0261241, FBGN0020372, FBGN0004242, FBGN0265416, FBGN0261090, FBGN0267001, FBGN0053558	1.28996	1	0.938044	99.9977
GOTERM_BP_ALL	GO:0016050~vesicle organization	3	0.603589	FBGN0261241, FBGN0004242, FBGN0261090	1.47789	1	0.976054	100
Annotation Cluster 50	Enrichment Score: 0.4792333699101031
Category	Term	Count	PValue	Genes	Fold Enrichment	Bonferroni	Benjamini	FDR
GOTERM_BP_ALL	GO:0019915~lipid storage	3	0.127111	FBGN0011656, FBGN0036816, FBGN0030608	4.81506	1	0.615406	90.5734
GOTERM_BP_ALL	GO:0051235~maintenance of location	3	0.503664	FBGN0011656, FBGN0036816, FBGN0030608	1.77699	1	0.950632	99.9995
GOTERM_BP_ALL	GO:0010876~lipid localization	3	0.57013	FBGN0011656, FBGN0036816, FBGN0030608	1.57123	1	0.969059	100
Annotation Cluster 51	Enrichment Score: 0.4639683382054212
Category	Term	Count	PValue	Genes	Fold Enrichment	Bonferroni	Benjamini	FDR
GOTERM_BP_ALL	GO:0007517~muscle organ development	6	0.185427	FBGN0011656, FBGN0010389, FBGN0265487, FBGN0028369, FBGN0013733, FBGN0000547	1.97705	1	0.723242	97.164
GOTERM_BP_ALL	GO:0055002~striated muscle cell development	3	0.316362	FBGN0011656, FBGN0063485, FBGN0010389	2.61872	1	0.863817	99.8649
GOTERM_BP_ALL	GO:0055001~muscle cell development	3	0.323741	FBGN0011656, FBGN0063485, FBGN0010389	2.57357	1	0.868816	99.8881
GOTERM_BP_ALL	GO:0051146~striated muscle cell differentiation	4	0.361903	FBGN0011656, FBGN0063485, FBGN0010389, FBGN0028369	1.86002	1	0.891601	99.9592
GOTERM_BP_ALL	GO:0042692~muscle cell differentiation	4	0.453208	FBGN0011656, FBGN0063485, FBGN0010389, FBGN0028369	1.60502	1	0.936027	99.9972
GOTERM_BP_ALL	GO:0061061~muscle structure development	7	0.528134	FBGN0011656, FBGN0063485, FBGN0010389, FBGN0265487, FBGN0028369, FBGN0013733, FBGN0000547	1.20515	1	0.958234	99.9998
Annotation Cluster 52	Enrichment Score: 0.4556038645779757
Category	Term	Count	PValue	Genes	Fold Enrichment	Bonferroni	Benjamini	FDR
GOTERM_BP_ALL	GO:0006796~phosphate-containing compound metabolic process	28	0.110494	FBGN0011656, FBGN0035266, FBGN0003416, FBGN0010389, FBGN0267487, FBGN0052380, FBGN0038295, FBGN0086899, FBGN0259678, FBGN0028741, FBGN0011817, FBGN0000479, FBGN0004370, FBGN0031294, FBGN0003371, FBGN0050104, FBGN0243512, FBGN0022382, FBGN0264493, FBGN0263131, FBGN0031054, FBGN0004057, FBGN0020412, FBGN0000721, FBGN0085390, FBGN0004369, FBGN0261285, FBGN0262614	1.31803	1	0.586298	86.9194
GOTERM_BP_ALL	GO:0006793~phosphorus metabolic process	28	0.116958	FBGN0011656, FBGN0035266, FBGN0003416, FBGN0010389, FBGN0267487, FBGN0052380, FBGN0038295, FBGN0086899, FBGN0259678, FBGN0028741, FBGN0011817, FBGN0000479, FBGN0004370, FBGN0031294, FBGN0003371, FBGN0050104, FBGN0243512, FBGN0022382, FBGN0264493, FBGN0263131, FBGN0031054, FBGN0004057, FBGN0020412, FBGN0000721, FBGN0085390, FBGN0004369, FBGN0261285, FBGN0262614	1.30936	1	0.597219	88.4759
GOTERM_BP_ALL	GO:0006468~protein phosphorylation	13	0.207365	FBGN0011656, FBGN0243512, FBGN0010389, FBGN0022382, FBGN0020412, FBGN0000721, FBGN0267487, FBGN0264493, FBGN0086899, FBGN0259678, FBGN0011817, FBGN0003371, FBGN0262614	1.4092	1	0.749482	98.2351
GOTERM_BP_ALL	GO:0016310~phosphorylation	16	0.271508	FBGN0011656, FBGN0243512, FBGN0035266, FBGN0022382, FBGN0010389, FBGN0267487, FBGN0264493, FBGN0086899, FBGN0259678, FBGN0028741, FBGN0011817, FBGN0020412, FBGN0000721, FBGN0085390, FBGN0003371, FBGN0262614	1.27171	1	0.825228	99.5925
GOTERM_BP_ALL	GO:0036211~protein modification process	31	0.321482	FBGN0011656, FBGN0010389, FBGN0035983, FBGN0267487, FBGN0086899, FBGN0259678, FBGN0030578, FBGN0011817, FBGN0036470, FBGN0026174, FBGN0017418, FBGN0004370, FBGN0045063, FBGN0031294, FBGN0030600, FBGN0036082, FBGN0003371, FBGN0259170, FBGN0243512, FBGN0022382, FBGN0038286, FBGN0264493, FBGN0263974, FBGN0011241, FBGN0031054, FBGN0000721, FBGN0020412, FBGN0000542, FBGN0004369, FBGN0030320, FBGN02626…	1.12833	1	0.867163	99.8814
GOTERM_BP_ALL	GO:0006464~cellular protein modification process	31	0.321482	FBGN0011656, FBGN0010389, FBGN0035983, FBGN0267487, FBGN0086899, FBGN0259678, FBGN0030578, FBGN0011817, FBGN0036470, FBGN0026174, FBGN0017418, FBGN0004370, FBGN0045063, FBGN0031294, FBGN0030600, FBGN0036082, FBGN0003371, FBGN0259170, FBGN0243512, FBGN0022382, FBGN0038286, FBGN0264493, FBGN0263974, FBGN0011241, FBGN0031054, FBGN0000721, FBGN0020412, FBGN0000542, FBGN0004369, FBGN0030320, FBGN02626…	1.12833	1	0.867163	99.8814
GOTERM_BP_ALL	GO:0043412~macromolecule modification	32	0.412895	FBGN0011656, FBGN0010389, FBGN0035983, FBGN0267487, FBGN0086899, FBGN0259678, FBGN0011817, FBGN0030578, FBGN0036470, FBGN0026174, FBGN0017418, FBGN0004370, FBGN0045063, FBGN0031294, FBGN0030600, FBGN0036082, FBGN0003371, FBGN0259170, FBGN0243512, FBGN0022382, FBGN0038286, FBGN0264493, FBGN0263974, FBGN0011241, FBGN0031054, FBGN0000721, FBGN0020412, FBGN0000542, FBGN0004369, FBGN0030320, FBGN00866…	1.07944	1	0.919526	99.9904
GOTERM_BP_ALL	GO:0019538~protein metabolic process	51	0.908676	FBGN0259795, FBGN0010389, FBGN0035983, FBGN0015622, FBGN0030578, FBGN0031654, FBGN0020906, FBGN0045063, FBGN0031294, FBGN0262570, FBGN0003371, FBGN0243512, FBGN0263974, FBGN0003997, FBGN0267001, FBGN0031054, FBGN0266100, FBGN0000721, FBGN0020412, FBGN0004369, FBGN0035791, FBGN0025879, FBGN0262614, FBGN0011656, FBGN0004885, FBGN0250815, FBGN0267487, FBGN0086899, FBGN0259678, FBGN0011817, FBGN00364…	0.87441	1	0.999621	100
GOTERM_BP_ALL	GO:0044267~cellular protein metabolic process	36	0.991651	FBGN0011656, FBGN0010389, FBGN0035983, FBGN0267487, FBGN0015622, FBGN0086899, FBGN0259678, FBGN0011817, FBGN0030578, FBGN0036470, FBGN0026174, FBGN0017418, FBGN0004370, FBGN0045063, FBGN0040308, FBGN0031294, FBGN0030600, FBGN0036082, FBGN0003371, FBGN0259170, FBGN0243512, FBGN0022382, FBGN0038286, FBGN0264493, FBGN0263974, FBGN0003997, FBGN0011241, FBGN0087035, FBGN0031054, FBGN0000721, FBGN00204…	0.737121	1	1	100
GOTERM_BP_ALL	GO:0044260~cellular macromolecule metabolic process	66	0.993472	FBGN0029504, FBGN0010389, FBGN0035983, FBGN0030952, FBGN0011274, FBGN0015622, FBGN0030578, FBGN0024491, FBGN0026058, FBGN0045063, FBGN0031294, FBGN0003371, FBGN0243512, FBGN0004556, FBGN0263974, FBGN0011236, FBGN0003997, FBGN0003460, FBGN0052296, FBGN0031054, FBGN0020412, FBGN0000721, FBGN0045759, FBGN0004369, FBGN0031016, FBGN0086655, FBGN0025879, FBGN0262614, FBGN0011656, FBGN0036754, FBGN00854…	0.802511	1	1	100
Annotation Cluster 53	Enrichment Score: 0.439472150528537
Category	Term	Count	PValue	Genes	Fold Enrichment	Bonferroni	Benjamini	FDR
GOTERM_BP_ALL	GO:0030162~regulation of proteolysis	7	0.034489	FBGN0017418, FBGN0264493, FBGN0040308, FBGN0003997, FBGN0036082, FBGN0003371, FBGN0025879	2.87843	1	0.317307	45.6491
GOTERM_BP_ALL	GO:0043068~positive regulation of programmed cell death	4	0.220576	FBGN0264493, FBGN0000542, FBGN0040308, FBGN0003997	2.45707	1	0.76787	98.682
GOTERM_BP_ALL	GO:0010942~positive regulation of cell death	4	0.263333	FBGN0264493, FBGN0000542, FBGN0040308, FBGN0003997	2.23621	1	0.816519	99.5054
GOTERM_BP_ALL	GO:0043065~positive regulation of apoptotic process	3	0.353033	FBGN0264493, FBGN0040308, FBGN0003997	2.40753	1	0.88733	99.9482
GOTERM_BP_ALL	GO:0008219~cell death	10	0.431442	FBGN0243512, FBGN0011760, FBGN0052183, FBGN0265487, FBGN0264493, FBGN0000542, FBGN0040308, FBGN0003997, FBGN0032525, FBGN0087035	1.22551	1	0.927649	99.9945
GOTERM_BP_ALL	GO:0012501~programmed cell death	9	0.475266	FBGN0243512, FBGN0011760, FBGN0265487, FBGN0264493, FBGN0000542, FBGN0040308, FBGN0003997, FBGN0032525, FBGN0087035	1.19733	1	0.943027	99.9986
GOTERM_BP_ALL	GO:0006915~apoptotic process	6	0.48333	FBGN0243512, FBGN0265487, FBGN0264493, FBGN0040308, FBGN0003997, FBGN0032525	1.30364	1	0.945223	99.999
GOTERM_BP_ALL	GO:0032270~positive regulation of cellular protein metabolic process	6	0.503352	FBGN0017418, FBGN0264493, FBGN0040308, FBGN0003997, FBGN0036082, FBGN0003371	1.27579	1	0.95079	99.9995
GOTERM_BP_ALL	GO:0051247~positive regulation of protein metabolic process	6	0.549674	FBGN0017418, FBGN0264493, FBGN0040308, FBGN0003997, FBGN0036082, FBGN0003371	1.21851	1	0.964368	99.9999
GOTERM_BP_ALL	GO:0010941~regulation of cell death	6	0.577802	FBGN0243512, FBGN0052183, FBGN0264493, FBGN0000542, FBGN0040308, FBGN0003997	1.17533	1	0.970302	100
GOTERM_BP_ALL	GO:0043067~regulation of programmed cell death	5	0.642208	FBGN0243512, FBGN0264493, FBGN0000542, FBGN0040308, FBGN0003997	1.13597	1	0.982674	100
GOTERM_BP_ALL	GO:0042981~regulation of apoptotic process	4	0.740016	FBGN0243512, FBGN0264493, FBGN0040308, FBGN0003997	1.042	1	0.993145	100
Annotation Cluster 54	Enrichment Score: 0.43695803505852715
Category	Term	Count	PValue	Genes	Fold Enrichment	Bonferroni	Benjamini	FDR
GOTERM_BP_ALL	GO:0006357~regulation of transcription from RNA polymerase II promoter	21	0.0119205	FBGN0011656, FBGN0000054, FBGN0004102, FBGN0085450, FBGN0267033, FBGN0011274, FBGN0029824, FBGN0052296, FBGN0003460, FBGN0031054, FBGN0041092, FBGN0265416, FBGN0000721, FBGN0020412, FBGN0045759, FBGN0085405, FBGN0003117, FBGN0030600, FBGN0031016, FBGN0003396, FBGN0086655	1.80773	1	0.154683	18.8056
GOTERM_BP_ALL	GO:0019222~regulation of metabolic process	52	0.0375178	FBGN0029504, FBGN0030952, FBGN0011274, FBGN0263510, FBGN0024491, FBGN0026058, FBGN0003371, FBGN0243512, FBGN0011236, FBGN0263974, FBGN0003997, FBGN0052296, FBGN0031054, FBGN0003460, FBGN0000721, FBGN0020412, FBGN0045759, FBGN0004369, FBGN0031016, FBGN0086655, FBGN0025879, FBGN0262614, FBGN0011656, FBGN0004885, FBGN0085450, FBGN0267487, FBGN0265598, FBGN0267033, FBGN0052380, FBGN0259678, FBGN00364…	1.28785	1	0.333548	48.5361
GOTERM_BP_ALL	GO:0080090~regulation of primary metabolic process	49	0.0392594	FBGN0029504, FBGN0030952, FBGN0011274, FBGN0024491, FBGN0026058, FBGN0003371, FBGN0243512, FBGN0011236, FBGN0003997, FBGN0031054, FBGN0003460, FBGN0052296, FBGN0020412, FBGN0000721, FBGN0045759, FBGN0004369, FBGN0031016, FBGN0086655, FBGN0262614, FBGN0025879, FBGN0011656, FBGN0085450, FBGN0267487, FBGN0265598, FBGN0052380, FBGN0267033, FBGN0259678, FBGN0036470, FBGN0030608, FBGN0017418, FBGN00403…	1.2982	1	0.342233	50.13
GOTERM_BP_ALL	GO:0045944~positive regulation of transcription from RNA polymerase II promoter	11	0.0396043	FBGN0011656, FBGN0041092, FBGN0000054, FBGN0004102, FBGN0020412, FBGN0011274, FBGN0003117, FBGN0003396, FBGN0086655, FBGN0052296, FBGN0003460	2.07315	1	0.342068	50.4402
GOTERM_BP_ALL	GO:0060255~regulation of macromolecule metabolic process	48	0.0410238	FBGN0029504, FBGN0011656, FBGN0004885, FBGN0030952, FBGN0085450, FBGN0267487, FBGN0265598, FBGN0267033, FBGN0052380, FBGN0011274, FBGN0263510, FBGN0024491, FBGN0036470, FBGN0026058, FBGN0017418, FBGN0040308, FBGN0030600, FBGN0036082, FBGN0003396, FBGN0003371, FBGN0243512, FBGN0022382, FBGN0038286, FBGN0000054, FBGN0004102, FBGN0264493, FBGN0263974, FBGN0011236, FBGN0003997, FBGN0029824, FBGN00522…	1.29939	1	0.34812	51.6973
GOTERM_BP_ALL	GO:0031323~regulation of cellular metabolic process	48	0.0556629	FBGN0029504, FBGN0011656, FBGN0030952, FBGN0085450, FBGN0267487, FBGN0265598, FBGN0267033, FBGN0052380, FBGN0011274, FBGN0259678, FBGN0024491, FBGN0036470, FBGN0026058, FBGN0017418, FBGN0040308, FBGN0030600, FBGN0036082, FBGN0003396, FBGN0003371, FBGN0243512, FBGN0022382, FBGN0038286, FBGN0000054, FBGN0004102, FBGN0264493, FBGN0011236, FBGN0003997, FBGN0029824, FBGN0052296, FBGN0003460, FBGN00870…	1.27239	1	0.413013	63.0245
GOTERM_BP_ALL	GO:0048522~positive regulation of cellular process	32	0.0610622	FBGN0011656, FBGN0003416, FBGN0010389, FBGN0265598, FBGN0011274, FBGN0259678, FBGN0027598, FBGN0011817, FBGN0017418, FBGN0040308, FBGN0036082, FBGN0003396, FBGN0003371, FBGN0243512, FBGN0000054, FBGN0004102, FBGN0004242, FBGN0001085, FBGN0264493, FBGN0013733, FBGN0003997, FBGN0052296, FBGN0003460, FBGN0063485, FBGN0011760, FBGN0020372, FBGN0041092, FBGN0035574, FBGN0020412, FBGN0000542, FBGN00031…	1.36434	1	0.432659	66.5301
GOTERM_BP_ALL	GO:0006366~transcription from RNA polymerase II promoter	17	0.0742828	FBGN0011656, FBGN0000054, FBGN0004102, FBGN0085450, FBGN0011274, FBGN0052296, FBGN0003460, FBGN0031054, FBGN0041092, FBGN0265416, FBGN0020412, FBGN0000721, FBGN0003117, FBGN0030600, FBGN0031016, FBGN0003396, FBGN0086655	1.56929	1	0.474816	73.838
GOTERM_BP_ALL	GO:0051252~regulation of RNA metabolic process	32	0.105628	FBGN0029504, FBGN0011656, FBGN0030952, FBGN0085450, FBGN0265598, FBGN0267033, FBGN0011274, FBGN0024491, FBGN0036470, FBGN0026058, FBGN0030600, FBGN0003396, FBGN0000054, FBGN0004102, FBGN0011236, FBGN0029824, FBGN0052296, FBGN0087035, FBGN0031054, FBGN0003460, FBGN0041092, FBGN0265416, FBGN0020412, FBGN0000721, FBGN0265487, FBGN0045759, FBGN0041111, FBGN0085405, FBGN0003117, FBGN0086675, FBGN00310…	1.29235	1	0.576524	85.6189
GOTERM_BP_ALL	GO:0045893~positive regulation of transcription, DNA-templated	12	0.106069	FBGN0011656, FBGN0041092, FBGN0000054, FBGN0004102, FBGN0020412, FBGN0265598, FBGN0011274, FBGN0003117, FBGN0003396, FBGN0086655, FBGN0052296, FBGN0003460	1.66314	1	0.576851	85.7417
GOTERM_BP_ALL	GO:1903508~positive regulation of nucleic acid-templated transcription	12	0.106069	FBGN0011656, FBGN0041092, FBGN0000054, FBGN0004102, FBGN0020412, FBGN0265598, FBGN0011274, FBGN0003117, FBGN0003396, FBGN0086655, FBGN0052296, FBGN0003460	1.66314	1	0.576851	85.7417
GOTERM_BP_ALL	GO:1902680~positive regulation of RNA biosynthetic process	12	0.106069	FBGN0011656, FBGN0041092, FBGN0000054, FBGN0004102, FBGN0020412, FBGN0265598, FBGN0011274, FBGN0003117, FBGN0003396, FBGN0086655, FBGN0052296, FBGN0003460	1.66314	1	0.576851	85.7417
GOTERM_BP_ALL	GO:0006355~regulation of transcription, DNA-templated	30	0.111202	FBGN0011656, FBGN0029504, FBGN0030952, FBGN0085450, FBGN0265598, FBGN0267033, FBGN0011274, FBGN0024491, FBGN0036470, FBGN0026058, FBGN0030600, FBGN0003396, FBGN0000054, FBGN0004102, FBGN0011236, FBGN0029824, FBGN0052296, FBGN0087035, FBGN0031054, FBGN0003460, FBGN0041092, FBGN0265416, FBGN0020412, FBGN0000721, FBGN0045759, FBGN0041111, FBGN0085405, FBGN0003117, FBGN0031016, FBGN0086655	1.30023	1	0.587516	87.0991
GOTERM_BP_ALL	GO:2001141~regulation of RNA biosynthetic process	30	0.11385	FBGN0011656, FBGN0029504, FBGN0030952, FBGN0085450, FBGN0265598, FBGN0267033, FBGN0011274, FBGN0024491, FBGN0036470, FBGN0026058, FBGN0030600, FBGN0003396, FBGN0000054, FBGN0004102, FBGN0011236, FBGN0029824, FBGN0052296, FBGN0087035, FBGN0031054, FBGN0003460, FBGN0041092, FBGN0265416, FBGN0020412, FBGN0000721, FBGN0045759, FBGN0041111, FBGN0085405, FBGN0003117, FBGN0031016, FBGN0086655	1.29685	1	0.592904	87.7507
GOTERM_BP_ALL	GO:1903506~regulation of nucleic acid-templated transcription	30	0.11385	FBGN0011656, FBGN0029504, FBGN0030952, FBGN0085450, FBGN0265598, FBGN0267033, FBGN0011274, FBGN0024491, FBGN0036470, FBGN0026058, FBGN0030600, FBGN0003396, FBGN0000054, FBGN0004102, FBGN0011236, FBGN0029824, FBGN0052296, FBGN0087035, FBGN0031054, FBGN0003460, FBGN0041092, FBGN0265416, FBGN0020412, FBGN0000721, FBGN0045759, FBGN0041111, FBGN0085405, FBGN0003117, FBGN0031016, FBGN0086655	1.29685	1	0.592904	87.7507
GOTERM_BP_ALL	GO:0048518~positive regulation of biological process	34	0.118857	FBGN0011656, FBGN0003416, FBGN0010389, FBGN0265598, FBGN0011274, FBGN0086899, FBGN0259678, FBGN0027598, FBGN0011817, FBGN0017418, FBGN0040308, FBGN0036082, FBGN0003396, FBGN0003371, FBGN0243512, FBGN0000054, FBGN0004102, FBGN0004242, FBGN0001085, FBGN0264493, FBGN0013733, FBGN0003997, FBGN0267001, FBGN0052296, FBGN0003460, FBGN0063485, FBGN0011760, FBGN0020372, FBGN0041092, FBGN0035574, FBGN00204…	1.2634	1	0.601064	88.8989
GOTERM_BP_ALL	GO:0051254~positive regulation of RNA metabolic process	12	0.121278	FBGN0011656, FBGN0041092, FBGN0000054, FBGN0004102, FBGN0020412, FBGN0265598, FBGN0011274, FBGN0003117, FBGN0003396, FBGN0086655, FBGN0052296, FBGN0003460	1.61807	1	0.605318	89.4171
GOTERM_BP_ALL	GO:0010604~positive regulation of macromolecule metabolic process	18	0.123471	FBGN0011656, FBGN0000054, FBGN0004102, FBGN0265598, FBGN0264493, FBGN0011274, FBGN0003997, FBGN0052296, FBGN0003460, FBGN0041092, FBGN0017418, FBGN0020412, FBGN0040308, FBGN0003117, FBGN0036082, FBGN0003371, FBGN0003396, FBGN0086655	1.43067	1	0.608738	89.8666
GOTERM_BP_ALL	GO:0031325~positive regulation of cellular metabolic process	18	0.144663	FBGN0011656, FBGN0000054, FBGN0004102, FBGN0265598, FBGN0264493, FBGN0011274, FBGN0003997, FBGN0052296, FBGN0003460, FBGN0041092, FBGN0017418, FBGN0020412, FBGN0040308, FBGN0003117, FBGN0036082, FBGN0003371, FBGN0003396, FBGN0086655	1.39502	1	0.656114	93.3761
GOTERM_BP_ALL	GO:0019219~regulation of nucleobase-containing compound metabolic process	32	0.161159	FBGN0029504, FBGN0011656, FBGN0030952, FBGN0085450, FBGN0265598, FBGN0267033, FBGN0011274, FBGN0024491, FBGN0036470, FBGN0026058, FBGN0030600, FBGN0003396, FBGN0000054, FBGN0004102, FBGN0011236, FBGN0029824, FBGN0052296, FBGN0087035, FBGN0031054, FBGN0003460, FBGN0041092, FBGN0265416, FBGN0020412, FBGN0000721, FBGN0265487, FBGN0045759, FBGN0041111, FBGN0085405, FBGN0003117, FBGN0086675, FBGN00310…	1.23329	1	0.687798	95.2773
GOTERM_BP_ALL	GO:0010557~positive regulation of macromolecule biosynthetic process	12	0.174125	FBGN0011656, FBGN0041092, FBGN0000054, FBGN0004102, FBGN0020412, FBGN0265598, FBGN0011274, FBGN0003117, FBGN0003396, FBGN0086655, FBGN0052296, FBGN0003460	1.50017	1	0.707715	96.3971
GOTERM_BP_ALL	GO:0045935~positive regulation of nucleobase-containing compound metabolic process	12	0.174125	FBGN0011656, FBGN0041092, FBGN0000054, FBGN0004102, FBGN0020412, FBGN0265598, FBGN0011274, FBGN0003117, FBGN0003396, FBGN0086655, FBGN0052296, FBGN0003460	1.50017	1	0.707715	96.3971
GOTERM_BP_ALL	GO:0010468~regulation of gene expression	35	0.191748	FBGN0029504, FBGN0011656, FBGN0004885, FBGN0030952, FBGN0085450, FBGN0265598, FBGN0267033, FBGN0011274, FBGN0263510, FBGN0024491, FBGN0036470, FBGN0026058, FBGN0030600, FBGN0003396, FBGN0000054, FBGN0004102, FBGN0011236, FBGN0263974, FBGN0029824, FBGN0052296, FBGN0087035, FBGN0031054, FBGN0003460, FBGN0041092, FBGN0265416, FBGN0000721, FBGN0020412, FBGN0265487, FBGN0045759, FBGN0041111, FBGN00854…	1.19359	1	0.731412	97.523
GOTERM_BP_ALL	GO:0009893~positive regulation of metabolic process	18	0.197611	FBGN0011656, FBGN0000054, FBGN0004102, FBGN0265598, FBGN0264493, FBGN0011274, FBGN0003997, FBGN0052296, FBGN0003460, FBGN0041092, FBGN0017418, FBGN0020412, FBGN0040308, FBGN0003117, FBGN0036082, FBGN0003371, FBGN0003396, FBGN0086655	1.3229	1	0.739288	97.8172
GOTERM_BP_ALL	GO:0010628~positive regulation of gene expression	12	0.205969	FBGN0011656, FBGN0041092, FBGN0000054, FBGN0004102, FBGN0020412, FBGN0265598, FBGN0011274, FBGN0003117, FBGN0003396, FBGN0086655, FBGN0052296, FBGN0003460	1.44568	1	0.74874	98.1803
GOTERM_BP_ALL	GO:0097659~nucleic acid-templated transcription	30	0.219466	FBGN0011656, FBGN0029504, FBGN0030952, FBGN0085450, FBGN0265598, FBGN0267033, FBGN0011274, FBGN0024491, FBGN0036470, FBGN0026058, FBGN0030600, FBGN0003396, FBGN0000054, FBGN0004102, FBGN0011236, FBGN0029824, FBGN0052296, FBGN0087035, FBGN0031054, FBGN0003460, FBGN0041092, FBGN0265416, FBGN0020412, FBGN0000721, FBGN0045759, FBGN0041111, FBGN0085405, FBGN0003117, FBGN0031016, FBGN0086655	1.19701	1	0.767751	98.649
GOTERM_BP_ALL	GO:0032774~RNA biosynthetic process	30	0.224696	FBGN0011656, FBGN0029504, FBGN0030952, FBGN0085450, FBGN0265598, FBGN0267033, FBGN0011274, FBGN0024491, FBGN0036470, FBGN0026058, FBGN0030600, FBGN0003396, FBGN0000054, FBGN0004102, FBGN0011236, FBGN0029824, FBGN0052296, FBGN0087035, FBGN0031054, FBGN0003460, FBGN0041092, FBGN0265416, FBGN0020412, FBGN0000721, FBGN0045759, FBGN0041111, FBGN0085405, FBGN0003117, FBGN0031016, FBGN0086655	1.19318	1	0.773173	98.7979
GOTERM_BP_ALL	GO:0010556~regulation of macromolecule biosynthetic process	31	0.255246	FBGN0011656, FBGN0029504, FBGN0030952, FBGN0085450, FBGN0265598, FBGN0267033, FBGN0052380, FBGN0011274, FBGN0024491, FBGN0036470, FBGN0026058, FBGN0030600, FBGN0003396, FBGN0000054, FBGN0004102, FBGN0011236, FBGN0029824, FBGN0052296, FBGN0087035, FBGN0031054, FBGN0003460, FBGN0041092, FBGN0265416, FBGN0020412, FBGN0000721, FBGN0045759, FBGN0041111, FBGN0085405, FBGN0003117, FBGN0031016, FBGN00866…	1.16762	1	0.807491	99.4021
GOTERM_BP_ALL	GO:0031328~positive regulation of cellular biosynthetic process	12	0.276697	FBGN0011656, FBGN0041092, FBGN0000054, FBGN0004102, FBGN0020412, FBGN0265598, FBGN0011274, FBGN0003117, FBGN0003396, FBGN0086655, FBGN0052296, FBGN0003460	1.34475	1	0.829711	99.6401
GOTERM_BP_ALL	GO:0009891~positive regulation of biosynthetic process	12	0.276697	FBGN0011656, FBGN0041092, FBGN0000054, FBGN0004102, FBGN0020412, FBGN0265598, FBGN0011274, FBGN0003117, FBGN0003396, FBGN0086655, FBGN0052296, FBGN0003460	1.34475	1	0.829711	99.6401
GOTERM_BP_ALL	GO:0051173~positive regulation of nitrogen compound metabolic process	12	0.290582	FBGN0011656, FBGN0041092, FBGN0000054, FBGN0004102, FBGN0020412, FBGN0265598, FBGN0011274, FBGN0003117, FBGN0003396, FBGN0086655, FBGN0052296, FBGN0003460	1.32977	1	0.842521	99.743
GOTERM_BP_ALL	GO:0034654~nucleobase-containing compound biosynthetic process	33	0.290666	FBGN0029504, FBGN0011656, FBGN0030952, FBGN0085450, FBGN0265598, FBGN0267033, FBGN0011274, FBGN0038295, FBGN0024491, FBGN0036470, FBGN0026058, FBGN0030600, FBGN0003396, FBGN0000054, FBGN0004102, FBGN0011236, FBGN0263131, FBGN0029824, FBGN0052296, FBGN0087035, FBGN0031054, FBGN0003460, FBGN0041092, FBGN0265416, FBGN0000721, FBGN0020412, FBGN0045759, FBGN0041111, FBGN0085405, FBGN0261285, FBGN00031…	1.13865	1	0.841905	99.7435
GOTERM_BP_ALL	GO:0006351~transcription, DNA-templated	26	0.299687	FBGN0011656, FBGN0085450, FBGN0265598, FBGN0011274, FBGN0267033, FBGN0024491, FBGN0030600, FBGN0003396, FBGN0000054, FBGN0004102, FBGN0011236, FBGN0029824, FBGN0087035, FBGN0031054, FBGN0003460, FBGN0052296, FBGN0041092, FBGN0020412, FBGN0000721, FBGN0265416, FBGN0045759, FBGN0041111, FBGN0085405, FBGN0003117, FBGN0031016, FBGN0086655	1.16231	1	0.850327	99.7947
GOTERM_BP_ALL	GO:2000112~regulation of cellular macromolecule biosynthetic process	30	0.312685	FBGN0011656, FBGN0029504, FBGN0030952, FBGN0085450, FBGN0265598, FBGN0267033, FBGN0011274, FBGN0024491, FBGN0036470, FBGN0026058, FBGN0030600, FBGN0003396, FBGN0000054, FBGN0004102, FBGN0011236, FBGN0029824, FBGN0052296, FBGN0087035, FBGN0031054, FBGN0003460, FBGN0041092, FBGN0265416, FBGN0020412, FBGN0000721, FBGN0045759, FBGN0041111, FBGN0085405, FBGN0003117, FBGN0031016, FBGN0086655	1.13684	1	0.861253	99.8517
GOTERM_BP_ALL	GO:0051171~regulation of nitrogen compound metabolic process	33	0.313459	FBGN0029504, FBGN0011656, FBGN0030952, FBGN0085450, FBGN0265598, FBGN0267033, FBGN0052380, FBGN0011274, FBGN0024491, FBGN0036470, FBGN0026058, FBGN0030600, FBGN0003396, FBGN0000054, FBGN0004102, FBGN0011236, FBGN0029824, FBGN0052296, FBGN0087035, FBGN0031054, FBGN0003460, FBGN0041092, FBGN0265416, FBGN0020412, FBGN0000721, FBGN0265487, FBGN0045759, FBGN0041111, FBGN0085405, FBGN0003117, FBGN00866…	1.12616	1	0.861416	99.8546
GOTERM_BP_ALL	GO:0031326~regulation of cellular biosynthetic process	31	0.335071	FBGN0011656, FBGN0029504, FBGN0030952, FBGN0085450, FBGN0265598, FBGN0267033, FBGN0052380, FBGN0011274, FBGN0024491, FBGN0036470, FBGN0026058, FBGN0030600, FBGN0003396, FBGN0000054, FBGN0004102, FBGN0011236, FBGN0029824, FBGN0052296, FBGN0087035, FBGN0031054, FBGN0003460, FBGN0041092, FBGN0265416, FBGN0020412, FBGN0000721, FBGN0045759, FBGN0041111, FBGN0085405, FBGN0003117, FBGN0031016, FBGN00866…	1.12095	1	0.875597	99.9166
GOTERM_BP_ALL	GO:0009889~regulation of biosynthetic process	31	0.339639	FBGN0011656, FBGN0029504, FBGN0030952, FBGN0085450, FBGN0265598, FBGN0267033, FBGN0052380, FBGN0011274, FBGN0024491, FBGN0036470, FBGN0026058, FBGN0030600, FBGN0003396, FBGN0000054, FBGN0004102, FBGN0011236, FBGN0029824, FBGN0052296, FBGN0087035, FBGN0031054, FBGN0003460, FBGN0041092, FBGN0265416, FBGN0020412, FBGN0000721, FBGN0045759, FBGN0041111, FBGN0085405, FBGN0003117, FBGN0031016, FBGN00866…	1.11851	1	0.878711	99.926
GOTERM_BP_ALL	GO:0000122~negative regulation of transcription from RNA polymerase II promoter	5	0.357534	FBGN0004102, FBGN0011274, FBGN0003117, FBGN0003396, FBGN0086655	1.64754	1	0.888989	99.9541
GOTERM_BP_ALL	GO:0018130~heterocycle biosynthetic process	33	0.383463	FBGN0029504, FBGN0011656, FBGN0030952, FBGN0085450, FBGN0265598, FBGN0267033, FBGN0011274, FBGN0038295, FBGN0024491, FBGN0036470, FBGN0026058, FBGN0030600, FBGN0003396, FBGN0000054, FBGN0004102, FBGN0011236, FBGN0263131, FBGN0029824, FBGN0052296, FBGN0087035, FBGN0031054, FBGN0003460, FBGN0041092, FBGN0265416, FBGN0000721, FBGN0020412, FBGN0045759, FBGN0041111, FBGN0085405, FBGN0261285, FBGN00031…	1.09099	1	0.903576	99.9775
GOTERM_BP_ALL	GO:0019438~aromatic compound biosynthetic process	33	0.397252	FBGN0029504, FBGN0011656, FBGN0030952, FBGN0085450, FBGN0265598, FBGN0267033, FBGN0011274, FBGN0038295, FBGN0024491, FBGN0036470, FBGN0026058, FBGN0030600, FBGN0003396, FBGN0000054, FBGN0004102, FBGN0011236, FBGN0263131, FBGN0029824, FBGN0052296, FBGN0087035, FBGN0031054, FBGN0003460, FBGN0041092, FBGN0265416, FBGN0000721, FBGN0020412, FBGN0045759, FBGN0041111, FBGN0085405, FBGN0261285, FBGN00031…	1.0845	1	0.912161	99.9848
GOTERM_BP_ALL	GO:1901362~organic cyclic compound biosynthetic process	33	0.462407	FBGN0029504, FBGN0011656, FBGN0030952, FBGN0085450, FBGN0265598, FBGN0267033, FBGN0011274, FBGN0038295, FBGN0024491, FBGN0036470, FBGN0026058, FBGN0030600, FBGN0003396, FBGN0000054, FBGN0004102, FBGN0011236, FBGN0263131, FBGN0029824, FBGN0052296, FBGN0087035, FBGN0031054, FBGN0003460, FBGN0041092, FBGN0265416, FBGN0000721, FBGN0020412, FBGN0045759, FBGN0041111, FBGN0085405, FBGN0261285, FBGN00031…	1.05523	1	0.938681	99.9979
GOTERM_BP_ALL	GO:0009892~negative regulation of metabolic process	15	0.623886	FBGN0243512, FBGN0004885, FBGN0004102, FBGN0267487, FBGN0263974, FBGN0011274, FBGN0024491, FBGN0087035, FBGN0030608, FBGN0020412, FBGN0003117, FBGN0003371, FBGN0003396, FBGN0086655, FBGN0025879	1.00993	1	0.979629	100
GOTERM_BP_ALL	GO:0010605~negative regulation of macromolecule metabolic process	14	0.682354	FBGN0243512, FBGN0004885, FBGN0004102, FBGN0267487, FBGN0263974, FBGN0011274, FBGN0024491, FBGN0087035, FBGN0020412, FBGN0003117, FBGN0003371, FBGN0003396, FBGN0086655, FBGN0025879	0.972876	1	0.987983	100
GOTERM_BP_ALL	GO:0016070~RNA metabolic process	37	0.68453	FBGN0029504, FBGN0036754, FBGN0011656, FBGN0030952, FBGN0085450, FBGN0265598, FBGN0267033, FBGN0011274, FBGN0024491, FBGN0036470, FBGN0026058, FBGN0041720, FBGN0003935, FBGN0030600, FBGN0003396, FBGN0004556, FBGN0000054, FBGN0004102, FBGN0024698, FBGN0011236, FBGN0029824, FBGN0052296, FBGN0087035, FBGN0031054, FBGN0003460, FBGN0041092, FBGN0265416, FBGN0000721, FBGN0020412, FBGN0265487, FBGN00457…	0.962845	1	0.988113	100
GOTERM_BP_ALL	GO:0045892~negative regulation of transcription, DNA-templated	8	0.703827	FBGN0004102, FBGN0020412, FBGN0011274, FBGN0003117, FBGN0024491, FBGN0003396, FBGN0086655, FBGN0087035	0.985261	1	0.990048	100
GOTERM_BP_ALL	GO:1903507~negative regulation of nucleic acid-templated transcription	8	0.703827	FBGN0004102, FBGN0020412, FBGN0011274, FBGN0003117, FBGN0024491, FBGN0003396, FBGN0086655, FBGN0087035	0.985261	1	0.990048	100
GOTERM_BP_ALL	GO:1902679~negative regulation of RNA biosynthetic process	8	0.703827	FBGN0004102, FBGN0020412, FBGN0011274, FBGN0003117, FBGN0024491, FBGN0003396, FBGN0086655, FBGN0087035	0.985261	1	0.990048	100
GOTERM_BP_ALL	GO:0051253~negative regulation of RNA metabolic process	8	0.738891	FBGN0004102, FBGN0020412, FBGN0011274, FBGN0003117, FBGN0024491, FBGN0003396, FBGN0086655, FBGN0087035	0.949989	1	0.993151	100
GOTERM_BP_ALL	GO:0031324~negative regulation of cellular metabolic process	12	0.755662	FBGN0243512, FBGN0004102, FBGN0020412, FBGN0267487, FBGN0011274, FBGN0003117, FBGN0024491, FBGN0003396, FBGN0003371, FBGN0086655, FBGN0087035, FBGN0025879	0.921401	1	0.994159	100
GOTERM_BP_ALL	GO:0045934~negative regulation of nucleobase-containing compound metabolic process	8	0.781015	FBGN0004102, FBGN0020412, FBGN0011274, FBGN0003117, FBGN0024491, FBGN0003396, FBGN0086655, FBGN0087035	0.906709	1	0.995633	100
GOTERM_BP_ALL	GO:0010629~negative regulation of gene expression	10	0.833101	FBGN0004885, FBGN0004102, FBGN0020412, FBGN0011274, FBGN0263974, FBGN0003117, FBGN0024491, FBGN0003396, FBGN0086655, FBGN0087035	0.85198	1	0.998054	100
GOTERM_BP_ALL	GO:0010558~negative regulation of macromolecule biosynthetic process	8	0.865407	FBGN0004102, FBGN0020412, FBGN0011274, FBGN0003117, FBGN0024491, FBGN0003396, FBGN0086655, FBGN0087035	0.812337	1	0.998963	100
GOTERM_BP_ALL	GO:2000113~negative regulation of cellular macromolecule biosynthetic process	8	0.865407	FBGN0004102, FBGN0020412, FBGN0011274, FBGN0003117, FBGN0024491, FBGN0003396, FBGN0086655, FBGN0087035	0.812337	1	0.998963	100
GOTERM_BP_ALL	GO:0006139~nucleobase-containing compound metabolic process	44	0.878759	FBGN0029504, FBGN0036754, FBGN0011656, FBGN0050016, FBGN0030952, FBGN0085450, FBGN0265598, FBGN0267033, FBGN0011274, FBGN0038295, FBGN0024491, FBGN0036470, FBGN0026058, FBGN0000479, FBGN0041720, FBGN0003935, FBGN0030600, FBGN0003396, FBGN0050104, FBGN0004556, FBGN0000054, FBGN0004102, FBGN0024698, FBGN0011236, FBGN0263131, FBGN0029824, FBGN0052296, FBGN0003460, FBGN0087035, FBGN0031054, FBGN00410…	0.882406	1	0.999198	100
GOTERM_BP_ALL	GO:0031327~negative regulation of cellular biosynthetic process	8	0.882077	FBGN0004102, FBGN0020412, FBGN0011274, FBGN0003117, FBGN0024491, FBGN0003396, FBGN0086655, FBGN0087035	0.791342	1	0.999254	100
GOTERM_BP_ALL	GO:0009890~negative regulation of biosynthetic process	8	0.882077	FBGN0004102, FBGN0020412, FBGN0011274, FBGN0003117, FBGN0024491, FBGN0003396, FBGN0086655, FBGN0087035	0.791342	1	0.999254	100
GOTERM_BP_ALL	GO:0090304~nucleic acid metabolic process	37	0.889238	FBGN0029504, FBGN0036754, FBGN0011656, FBGN0030952, FBGN0085450, FBGN0265598, FBGN0267033, FBGN0011274, FBGN0024491, FBGN0036470, FBGN0026058, FBGN0041720, FBGN0003935, FBGN0030600, FBGN0003396, FBGN0004556, FBGN0000054, FBGN0004102, FBGN0024698, FBGN0011236, FBGN0029824, FBGN0052296, FBGN0087035, FBGN0031054, FBGN0003460, FBGN0041092, FBGN0265416, FBGN0000721, FBGN0020412, FBGN0265487, FBGN00457…	0.865926	1	0.999382	100
GOTERM_BP_ALL	GO:0045814~negative regulation of gene expression, epigenetic	3	0.895476	FBGN0020412, FBGN0024491, FBGN0087035	0.789772	1	0.999479	100
GOTERM_BP_ALL	GO:0006342~chromatin silencing	3	0.895476	FBGN0020412, FBGN0024491, FBGN0087035	0.789772	1	0.999479	100
GOTERM_BP_ALL	GO:0040029~regulation of gene expression, epigenetic	4	0.898013	FBGN0020412, FBGN0263974, FBGN0024491, FBGN0087035	0.762539	1	0.999515	100
GOTERM_BP_ALL	GO:0051172~negative regulation of nitrogen compound metabolic process	8	0.898082	FBGN0004102, FBGN0020412, FBGN0011274, FBGN0003117, FBGN0024491, FBGN0003396, FBGN0086655, FBGN0087035	0.769913	1	0.99951	100
GOTERM_BP_ALL	GO:0019538~protein metabolic process	51	0.908676	FBGN0259795, FBGN0010389, FBGN0035983, FBGN0015622, FBGN0030578, FBGN0031654, FBGN0020906, FBGN0045063, FBGN0031294, FBGN0262570, FBGN0003371, FBGN0243512, FBGN0263974, FBGN0003997, FBGN0267001, FBGN0031054, FBGN0266100, FBGN0000721, FBGN0020412, FBGN0004369, FBGN0035791, FBGN0025879, FBGN0262614, FBGN0011656, FBGN0004885, FBGN0250815, FBGN0267487, FBGN0086899, FBGN0259678, FBGN0011817, FBGN00364…	0.87441	1	0.999621	100
GOTERM_BP_ALL	GO:0046483~heterocycle metabolic process	44	0.917024	FBGN0029504, FBGN0036754, FBGN0011656, FBGN0050016, FBGN0030952, FBGN0085450, FBGN0265598, FBGN0267033, FBGN0011274, FBGN0038295, FBGN0024491, FBGN0036470, FBGN0026058, FBGN0000479, FBGN0041720, FBGN0003935, FBGN0030600, FBGN0003396, FBGN0050104, FBGN0004556, FBGN0000054, FBGN0004102, FBGN0024698, FBGN0011236, FBGN0263131, FBGN0029824, FBGN0052296, FBGN0003460, FBGN0087035, FBGN0031054, FBGN00410…	0.858866	1	0.99971	100
GOTERM_BP_ALL	GO:0016458~gene silencing	4	0.921309	FBGN0020412, FBGN0263974, FBGN0024491, FBGN0087035	0.713343	1	0.999744	100
GOTERM_BP_ALL	GO:0044238~primary metabolic process	99	0.943391	FBGN0259795, FBGN0029504, FBGN0010389, FBGN0030952, FBGN0015622, FBGN0024491, FBGN0045063, FBGN0031294, FBGN0003371, FBGN0243512, FBGN0004556, FBGN0052190, FBGN0011236, FBGN0263974, FBGN0052296, FBGN0020412, FBGN0004369, FBGN0031016, FBGN0086655, FBGN0025879, FBGN0036754, FBGN0004885, FBGN0085450, FBGN0052380, FBGN0086899, FBGN0259678, FBGN0028741, FBGN0011817, FBGN0030318, FBGN0017418, FBGN00043…	0.903155	1	0.999903	100
GOTERM_BP_ALL	GO:0006725~cellular aromatic compound metabolic process	44	0.944065	FBGN0029504, FBGN0036754, FBGN0011656, FBGN0050016, FBGN0030952, FBGN0085450, FBGN0265598, FBGN0267033, FBGN0011274, FBGN0038295, FBGN0024491, FBGN0036470, FBGN0026058, FBGN0000479, FBGN0041720, FBGN0003935, FBGN0030600, FBGN0003396, FBGN0050104, FBGN0004556, FBGN0000054, FBGN0004102, FBGN0024698, FBGN0011236, FBGN0263131, FBGN0029824, FBGN0052296, FBGN0003460, FBGN0087035, FBGN0031054, FBGN00410…	0.837509	1	0.999906	100
GOTERM_BP_ALL	GO:0043170~macromolecule metabolic process	85	0.949279	FBGN0029504, FBGN0259795, FBGN0010389, FBGN0035983, FBGN0030952, FBGN0011274, FBGN0263510, FBGN0015622, FBGN0030578, FBGN0024491, FBGN0031654, FBGN0026058, FBGN0020906, FBGN0045063, FBGN0031294, FBGN0025390, FBGN0262570, FBGN0003371, FBGN0243512, FBGN0004556, FBGN0263974, FBGN0011236, FBGN0003997, FBGN0267001, FBGN0003460, FBGN0031054, FBGN0052296, FBGN0266100, FBGN0020412, FBGN0000721, FBGN00457…	0.887189	1	0.999927	100
GOTERM_BP_ALL	GO:1901360~organic cyclic compound metabolic process	44	0.960364	FBGN0029504, FBGN0036754, FBGN0011656, FBGN0050016, FBGN0030952, FBGN0085450, FBGN0265598, FBGN0267033, FBGN0011274, FBGN0038295, FBGN0024491, FBGN0036470, FBGN0026058, FBGN0000479, FBGN0041720, FBGN0003935, FBGN0030600, FBGN0003396, FBGN0050104, FBGN0004556, FBGN0000054, FBGN0004102, FBGN0024698, FBGN0011236, FBGN0263131, FBGN0029824, FBGN0052296, FBGN0003460, FBGN0087035, FBGN0031054, FBGN00410…	0.820866	1	0.999965	100
GOTERM_BP_ALL	GO:0006325~chromatin organization	7	0.961806	FBGN0020412, FBGN0267033, FBGN0086899, FBGN0024491, FBGN0086655, FBGN0087035, FBGN0036470	0.647378	1	0.999968	100
GOTERM_BP_ALL	GO:0071704~organic substance metabolic process	103	0.987357	FBGN0029504, FBGN0259795, FBGN0010389, FBGN0030952, FBGN0263510, FBGN0015622, FBGN0024491, FBGN0045063, FBGN0031294, FBGN0003371, FBGN0243512, FBGN0004556, FBGN0052190, FBGN0011236, FBGN0263974, FBGN0052296, FBGN0020412, FBGN0004369, FBGN0031016, FBGN0086655, FBGN0025879, FBGN0036754, FBGN0004885, FBGN0038629, FBGN0085450, FBGN0052380, FBGN0086899, FBGN0259678, FBGN0028741, FBGN0011817, FBGN00303…	0.869647	1	0.999999	100
GOTERM_BP_ALL	GO:0010467~gene expression	41	0.989132	FBGN0029504, FBGN0036754, FBGN0011656, FBGN0004885, FBGN0030952, FBGN0085450, FBGN0265598, FBGN0267033, FBGN0011274, FBGN0024491, FBGN0036470, FBGN0026058, FBGN0020248, FBGN0030318, FBGN0041720, FBGN0003935, FBGN0030600, FBGN0003396, FBGN0004556, FBGN0000054, FBGN0004102, FBGN0024698, FBGN0263974, FBGN0011236, FBGN0029824, FBGN0052296, FBGN0087035, FBGN0031054, FBGN0003460, FBGN0041092, FBGN02654…	0.761756	1	0.999999	100
GOTERM_BP_ALL	GO:0008152~metabolic process	111	0.991521	FBGN0029504, FBGN0259795, FBGN0038681, FBGN0010389, FBGN0030952, FBGN0263510, FBGN0015622, FBGN0024491, FBGN0045063, FBGN0031294, FBGN0003371, FBGN0243512, FBGN0004556, FBGN0052190, FBGN0263974, FBGN0011236, FBGN0052296, FBGN0020412, FBGN0004369, FBGN0031016, FBGN0086655, FBGN0025879, FBGN0036754, FBGN0004885, FBGN0038629, FBGN0085450, FBGN0052380, FBGN0086899, FBGN0259678, FBGN0028741, FBGN00314…	0.870704	1	1	100
GOTERM_BP_ALL	GO:0044267~cellular protein metabolic process	36	0.991651	FBGN0011656, FBGN0010389, FBGN0035983, FBGN0267487, FBGN0015622, FBGN0086899, FBGN0259678, FBGN0011817, FBGN0030578, FBGN0036470, FBGN0026174, FBGN0017418, FBGN0004370, FBGN0045063, FBGN0040308, FBGN0031294, FBGN0030600, FBGN0036082, FBGN0003371, FBGN0259170, FBGN0243512, FBGN0022382, FBGN0038286, FBGN0264493, FBGN0263974, FBGN0003997, FBGN0011241, FBGN0087035, FBGN0031054, FBGN0000721, FBGN00204…	0.737121	1	1	100
GOTERM_BP_ALL	GO:0044271~cellular nitrogen compound biosynthetic process	34	0.993382	FBGN0029504, FBGN0011656, FBGN0030952, FBGN0085450, FBGN0265598, FBGN0267033, FBGN0052380, FBGN0011274, FBGN0038295, FBGN0024491, FBGN0036470, FBGN0026058, FBGN0030600, FBGN0003396, FBGN0000054, FBGN0004102, FBGN0011236, FBGN0263131, FBGN0029824, FBGN0052296, FBGN0087035, FBGN0031054, FBGN0003460, FBGN0041092, FBGN0265416, FBGN0000721, FBGN0020412, FBGN0045759, FBGN0041111, FBGN0085405, FBGN02612…	0.72202	1	1	100
GOTERM_BP_ALL	GO:0044260~cellular macromolecule metabolic process	66	0.993472	FBGN0029504, FBGN0010389, FBGN0035983, FBGN0030952, FBGN0011274, FBGN0015622, FBGN0030578, FBGN0024491, FBGN0026058, FBGN0045063, FBGN0031294, FBGN0003371, FBGN0243512, FBGN0004556, FBGN0263974, FBGN0011236, FBGN0003997, FBGN0003460, FBGN0052296, FBGN0031054, FBGN0020412, FBGN0000721, FBGN0045759, FBGN0004369, FBGN0031016, FBGN0086655, FBGN0025879, FBGN0262614, FBGN0011656, FBGN0036754, FBGN00854…	0.802511	1	1	100
GOTERM_BP_ALL	GO:0009059~macromolecule biosynthetic process	33	0.997362	FBGN0029504, FBGN0011656, FBGN0030952, FBGN0085450, FBGN0265598, FBGN0267033, FBGN0052380, FBGN0011274, FBGN0024491, FBGN0036470, FBGN0026058, FBGN0045063, FBGN0030600, FBGN0003396, FBGN0259170, FBGN0000054, FBGN0004102, FBGN0011236, FBGN0029824, FBGN0052296, FBGN0087035, FBGN0031054, FBGN0003460, FBGN0041092, FBGN0265416, FBGN0000721, FBGN0020412, FBGN0045759, FBGN0041111, FBGN0085405, FBGN00031…	0.688732	1	1	100
GOTERM_BP_ALL	GO:0034645~cellular macromolecule biosynthetic process	32	0.998369	FBGN0029504, FBGN0011656, FBGN0030952, FBGN0085450, FBGN0265598, FBGN0267033, FBGN0011274, FBGN0024491, FBGN0036470, FBGN0026058, FBGN0045063, FBGN0030600, FBGN0003396, FBGN0259170, FBGN0000054, FBGN0004102, FBGN0011236, FBGN0029824, FBGN0052296, FBGN0087035, FBGN0031054, FBGN0003460, FBGN0041092, FBGN0265416, FBGN0000721, FBGN0020412, FBGN0045759, FBGN0041111, FBGN0085405, FBGN0003117, FBGN00310…	0.670674	1	1	100
GOTERM_BP_ALL	GO:0044237~cellular metabolic process	85	0.99875	FBGN0029504, FBGN0050016, FBGN0010389, FBGN0035983, FBGN0030952, FBGN0033982, FBGN0011274, FBGN0015622, FBGN0038295, FBGN0030578, FBGN0024491, FBGN0026058, FBGN0000479, FBGN0045063, FBGN0031294, FBGN0003371, FBGN0243512, FBGN0004556, FBGN0263974, FBGN0011236, FBGN0003997, FBGN0003460, FBGN0052296, FBGN0031054, FBGN0020412, FBGN0000721, FBGN0085390, FBGN0045759, FBGN0004369, FBGN0031016, FBGN00866…	0.801598	1	1	100
GOTERM_BP_ALL	GO:0044249~cellular biosynthetic process	38	0.999646	FBGN0029504, FBGN0011656, FBGN0030952, FBGN0085450, FBGN0265598, FBGN0267033, FBGN0052380, FBGN0011274, FBGN0015622, FBGN0038295, FBGN0024491, FBGN0036470, FBGN0026058, FBGN0045063, FBGN0030600, FBGN0003396, FBGN0259170, FBGN0000054, FBGN0004102, FBGN0011236, FBGN0263131, FBGN0029824, FBGN0052296, FBGN0087035, FBGN0031054, FBGN0003460, FBGN0036691, FBGN0041092, FBGN0265416, FBGN0000721, FBGN00204…	0.658786	1	1	100
GOTERM_BP_ALL	GO:1901576~organic substance biosynthetic process	38	0.999747	FBGN0029504, FBGN0011656, FBGN0035266, FBGN0030952, FBGN0085450, FBGN0265598, FBGN0267033, FBGN0052380, FBGN0011274, FBGN0038295, FBGN0024491, FBGN0036470, FBGN0026058, FBGN0045063, FBGN0030600, FBGN0003396, FBGN0259170, FBGN0000054, FBGN0004102, FBGN0011236, FBGN0263131, FBGN0029824, FBGN0052296, FBGN0087035, FBGN0031054, FBGN0003460, FBGN0036691, FBGN0041092, FBGN0265416, FBGN0000721, FBGN00204…	0.651746	1	1	100
GOTERM_BP_ALL	GO:0009058~biosynthetic process	39	0.99978	FBGN0029504, FBGN0011656, FBGN0035266, FBGN0030952, FBGN0085450, FBGN0265598, FBGN0267033, FBGN0052380, FBGN0011274, FBGN0015622, FBGN0038295, FBGN0024491, FBGN0036470, FBGN0026058, FBGN0045063, FBGN0030600, FBGN0003396, FBGN0259170, FBGN0000054, FBGN0004102, FBGN0011236, FBGN0263131, FBGN0029824, FBGN0052296, FBGN0087035, FBGN0031054, FBGN0003460, FBGN0036691, FBGN0041092, FBGN0265416, FBGN00007…	0.652917	1	1	100
GOTERM_BP_ALL	GO:0034641~cellular nitrogen compound metabolic process	46	0.999783	FBGN0029504, FBGN0036754, FBGN0011656, FBGN0050016, FBGN0030952, FBGN0085450, FBGN0265598, FBGN0267033, FBGN0052380, FBGN0011274, FBGN0038295, FBGN0024491, FBGN0036470, FBGN0026058, FBGN0000479, FBGN0041720, FBGN0003935, FBGN0030600, FBGN0003396, FBGN0050104, FBGN0004556, FBGN0000054, FBGN0004102, FBGN0024698, FBGN0011236, FBGN0263131, FBGN0029824, FBGN0052296, FBGN0003460, FBGN0087035, FBGN00310…	0.678352	1	1	100
GOTERM_BP_ALL	GO:0006807~nitrogen compound metabolic process	49	0.999938	FBGN0029504, FBGN0050016, FBGN0030952, FBGN0011274, FBGN0038295, FBGN0024491, FBGN0026058, FBGN0000479, FBGN0045063, FBGN0025390, FBGN0004556, FBGN0011236, FBGN0031054, FBGN0003460, FBGN0052296, FBGN0020412, FBGN0000721, FBGN0045759, FBGN0031016, FBGN0086655, FBGN0011656, FBGN0036754, FBGN0085450, FBGN0038629, FBGN0265598, FBGN0052380, FBGN0267033, FBGN0036470, FBGN0041720, FBGN0003935, FBGN00306…	0.666674	1	1	100
Annotation Cluster 55	Enrichment Score: 0.412487714081819
Category	Term	Count	PValue	Genes	Fold Enrichment	Bonferroni	Benjamini	FDR
GOTERM_BP_ALL	GO:0048190~wing disc dorsal/ventral pattern formation	3	0.256895	FBGN0034071, FBGN0041111, FBGN0003396	3.04626	1	0.809056	99.4247
GOTERM_BP_ALL	GO:0007450~dorsal/ventral pattern formation, imaginal disc	3	0.286692	FBGN0034071, FBGN0041111, FBGN0003396	2.81636	1	0.839269	99.7174
GOTERM_BP_ALL	GO:0007447~imaginal disc pattern formation	4	0.334477	FBGN0034071, FBGN0041111, FBGN0003396, FBGN0086655	1.9512	1	0.875636	99.9153
GOTERM_BP_ALL	GO:0035222~wing disc pattern formation	3	0.437804	FBGN0034071, FBGN0041111, FBGN0003396	2.01712	1	0.929769	99.9955
GOTERM_BP_ALL	GO:0009953~dorsal/ventral pattern formation	3	0.803052	FBGN0034071, FBGN0041111, FBGN0003396	1.00179	1	0.996809	100
Annotation Cluster 56	Enrichment Score: 0.4027213686323607
Category	Term	Count	PValue	Genes	Fold Enrichment	Bonferroni	Benjamini	FDR
GOTERM_BP_ALL	GO:0007163~establishment or maintenance of cell polarity	9	0.0589424	FBGN0243512, FBGN0011760, FBGN0001085, FBGN0000633, FBGN0264493, FBGN0000542, FBGN0011817, FBGN0003371, FBGN0262614	2.14259	1	0.427642	65.1929
GOTERM_BP_ALL	GO:0046328~regulation of JNK cascade	4	0.0933528	FBGN0243512, FBGN0264493, FBGN0003371, FBGN0262614	3.6856	1	0.537273	81.7765
GOTERM_BP_ALL	GO:0032872~regulation of stress-activated MAPK cascade	4	0.101422	FBGN0243512, FBGN0264493, FBGN0003371, FBGN0262614	3.55398	1	0.563508	84.3977
GOTERM_BP_ALL	GO:0070302~regulation of stress-activated protein kinase signaling cascade	4	0.101422	FBGN0243512, FBGN0264493, FBGN0003371, FBGN0262614	3.55398	1	0.563508	84.3977
GOTERM_BP_ALL	GO:0043409~negative regulation of MAPK cascade	3	0.127111	FBGN0243512, FBGN0267487, FBGN0003371	4.81506	1	0.615406	90.5734
GOTERM_BP_ALL	GO:0007254~JNK cascade	4	0.136244	FBGN0243512, FBGN0264493, FBGN0003371, FBGN0262614	3.10973	1	0.638113	92.1476
GOTERM_BP_ALL	GO:0000165~MAPK cascade	6	0.14315	FBGN0011656, FBGN0243512, FBGN0267487, FBGN0264493, FBGN0003371, FBGN0262614	2.16329	1	0.653088	93.1697
GOTERM_BP_ALL	GO:0023014~signal transduction by protein phosphorylation	6	0.14315	FBGN0011656, FBGN0243512, FBGN0267487, FBGN0264493, FBGN0003371, FBGN0262614	2.16329	1	0.653088	93.1697
GOTERM_BP_ALL	GO:0080135~regulation of cellular response to stress	5	0.174429	FBGN0243512, FBGN0264493, FBGN0030959, FBGN0003371, FBGN0262614	2.28237	1	0.70735	96.42
GOTERM_BP_ALL	GO:0051403~stress-activated MAPK cascade	4	0.17948	FBGN0243512, FBGN0264493, FBGN0003371, FBGN0262614	2.72634	1	0.715511	96.782
GOTERM_BP_ALL	GO:0031098~stress-activated protein kinase signaling cascade	4	0.199771	FBGN0243512, FBGN0264493, FBGN0003371, FBGN0262614	2.58471	1	0.741598	97.9171
GOTERM_BP_ALL	GO:0006468~protein phosphorylation	13	0.207365	FBGN0011656, FBGN0243512, FBGN0010389, FBGN0022382, FBGN0020412, FBGN0000721, FBGN0267487, FBGN0264493, FBGN0086899, FBGN0259678, FBGN0011817, FBGN0003371, FBGN0262614	1.4092	1	0.749482	98.2351
GOTERM_BP_ALL	GO:0043408~regulation of MAPK cascade	5	0.240883	FBGN0243512, FBGN0267487, FBGN0264493, FBGN0003371, FBGN0262614	1.99023	1	0.792578	99.1668
GOTERM_BP_ALL	GO:0016310~phosphorylation	16	0.271508	FBGN0011656, FBGN0243512, FBGN0035266, FBGN0022382, FBGN0010389, FBGN0267487, FBGN0264493, FBGN0086899, FBGN0259678, FBGN0028741, FBGN0011817, FBGN0020412, FBGN0000721, FBGN0085390, FBGN0003371, FBGN0262614	1.27171	1	0.825228	99.5925
GOTERM_BP_ALL	GO:0001933~negative regulation of protein phosphorylation	3	0.381875	FBGN0243512, FBGN0267487, FBGN0003371	2.26162	1	0.902872	99.9765
GOTERM_BP_ALL	GO:0042326~negative regulation of phosphorylation	3	0.403147	FBGN0243512, FBGN0267487, FBGN0003371	2.16329	1	0.915299	99.9872
GOTERM_BP_ALL	GO:0001932~regulation of protein phosphorylation	6	0.415279	FBGN0243512, FBGN0022382, FBGN0267487, FBGN0264493, FBGN0003371, FBGN0262614	1.41485	1	0.920192	99.9911
GOTERM_BP_ALL	GO:0080134~regulation of response to stress	7	0.434604	FBGN0243512, FBGN0010389, FBGN0264493, FBGN0011274, FBGN0030959, FBGN0003371, FBGN0262614	1.31928	1	0.928705	99.995
GOTERM_BP_ALL	GO:0032268~regulation of cellular protein metabolic process	13	0.477934	FBGN0243512, FBGN0022382, FBGN0038286, FBGN0017418, FBGN0267487, FBGN0264493, FBGN0040308, FBGN0003997, FBGN0036082, FBGN0003371, FBGN0025879, FBGN0087035, FBGN0262614	1.12884	1	0.943976	99.9988
GOTERM_BP_ALL	GO:0042325~regulation of phosphorylation	6	0.493509	FBGN0243512, FBGN0022382, FBGN0267487, FBGN0264493, FBGN0003371, FBGN0262614	1.29235	1	0.947683	99.9993
GOTERM_BP_ALL	GO:0045936~negative regulation of phosphate metabolic process	3	0.522437	FBGN0243512, FBGN0267487, FBGN0003371	1.71571	1	0.956325	99.9997
GOTERM_BP_ALL	GO:0010563~negative regulation of phosphorus metabolic process	3	0.522437	FBGN0243512, FBGN0267487, FBGN0003371	1.71571	1	0.956325	99.9997
GOTERM_BP_ALL	GO:0051246~regulation of protein metabolic process	13	0.566794	FBGN0243512, FBGN0022382, FBGN0038286, FBGN0017418, FBGN0267487, FBGN0264493, FBGN0040308, FBGN0003997, FBGN0036082, FBGN0003371, FBGN0025879, FBGN0087035, FBGN0262614	1.06037	1	0.968265	100
GOTERM_BP_ALL	GO:0031399~regulation of protein modification process	7	0.630819	FBGN0243512, FBGN0022382, FBGN0038286, FBGN0267487, FBGN0264493, FBGN0003371, FBGN0262614	1.0783	1	0.980809	100
GOTERM_BP_ALL	GO:0031400~negative regulation of protein modification process	3	0.635052	FBGN0243512, FBGN0267487, FBGN0003371	1.39502	1	0.9814	100
GOTERM_BP_ALL	GO:0032269~negative regulation of cellular protein metabolic process	5	0.663146	FBGN0243512, FBGN0267487, FBGN0003371, FBGN0087035, FBGN0025879	1.10568	1	0.985916	100
GOTERM_BP_ALL	GO:0051248~negative regulation of protein metabolic process	5	0.666554	FBGN0243512, FBGN0267487, FBGN0003371, FBGN0087035, FBGN0025879	1.10079	1	0.986257	100
GOTERM_BP_ALL	GO:0032880~regulation of protein localization	3	0.66926	FBGN0267487, FBGN0264493, FBGN0003371	1.30936	1	0.986481	100
GOTERM_BP_ALL	GO:0019220~regulation of phosphate metabolic process	6	0.70221	FBGN0243512, FBGN0022382, FBGN0267487, FBGN0264493, FBGN0003371, FBGN0262614	1.01889	1	0.989921	100
GOTERM_BP_ALL	GO:0051174~regulation of phosphorus metabolic process	6	0.70221	FBGN0243512, FBGN0022382, FBGN0267487, FBGN0264493, FBGN0003371, FBGN0262614	1.01889	1	0.989921	100
GOTERM_BP_ALL	GO:0033036~macromolecule localization	16	0.738326	FBGN0011656, FBGN0243512, FBGN0261241, FBGN0036816, FBGN0086711, FBGN0004242, FBGN0001085, FBGN0264493, FBGN0032525, FBGN0087035, FBGN0063485, FBGN0020372, FBGN0030608, FBGN0265416, FBGN0003371, FBGN0262614	0.93219	1	0.993154	100
GOTERM_BP_ALL	GO:0070727~cellular macromolecule localization	9	0.829471	FBGN0261241, FBGN0063485, FBGN0020372, FBGN0004242, FBGN0265416, FBGN0264493, FBGN0003371, FBGN0032525, FBGN0262614	0.854582	1	0.997964	100
GOTERM_BP_ALL	GO:0034613~cellular protein localization	7	0.879413	FBGN0261241, FBGN0020372, FBGN0265416, FBGN0264493, FBGN0003371, FBGN0032525, FBGN0262614	0.791567	1	0.999204	100
GOTERM_BP_ALL	GO:0071702~organic substance transport	12	0.900012	FBGN0243512, FBGN0261241, FBGN0036816, FBGN0086711, FBGN0037533, FBGN0030608, FBGN0030574, FBGN0264493, FBGN0036007, FBGN0003371, FBGN0032525, FBGN0087035	0.787688	1	0.999535	100
GOTERM_BP_ALL	GO:0008104~protein localization	10	0.904991	FBGN0243512, FBGN0261241, FBGN0086711, FBGN0020372, FBGN0265416, FBGN0001085, FBGN0264493, FBGN0003371, FBGN0032525, FBGN0262614	0.771406	1	0.999589	100
GOTERM_BP_ALL	GO:0006605~protein targeting	3	0.912708	FBGN0264493, FBGN0003371, FBGN0032525	0.746335	1	0.999666	100
GOTERM_BP_ALL	GO:0045184~establishment of protein localization	7	0.917538	FBGN0243512, FBGN0261241, FBGN0086711, FBGN0020372, FBGN0264493, FBGN0003371, FBGN0032525	0.734788	1	0.999712	100
GOTERM_BP_ALL	GO:0033365~protein localization to organelle	3	0.941512	FBGN0264493, FBGN0003371, FBGN0032525	0.66637	1	0.999896	100
GOTERM_BP_ALL	GO:0006886~intracellular protein transport	4	0.949616	FBGN0261241, FBGN0264493, FBGN0003371, FBGN0032525	0.644086	1	0.999928	100
GOTERM_BP_ALL	GO:0015031~protein transport	6	0.952119	FBGN0243512, FBGN0261241, FBGN0086711, FBGN0264493, FBGN0003371, FBGN0032525	0.659015	1	0.999938	100
GOTERM_BP_ALL	GO:0046907~intracellular transport	6	0.975465	FBGN0261241, FBGN0264493, FBGN0261285, FBGN0028741, FBGN0003371, FBGN0032525	0.593507	1	0.999991	100
Annotation Cluster 57	Enrichment Score: 0.39364114569272596
Category	Term	Count	PValue	Genes	Fold Enrichment	Bonferroni	Benjamini	FDR
GOTERM_BP_ALL	GO:0006897~endocytosis	10	0.277947	FBGN0029504, FBGN0027581, FBGN0004242, FBGN0033159, FBGN0085443, FBGN0265598, FBGN0011236, FBGN0028668, FBGN0027598, FBGN0053558	1.40553	1	0.830564	99.6508
GOTERM_BP_ALL	GO:0016192~vesicle-mediated transport	14	0.48373	FBGN0261241, FBGN0029504, FBGN0027581, FBGN0004242, FBGN0004575, FBGN0261090, FBGN0033159, FBGN0265598, FBGN0011236, FBGN0028668, FBGN0027598, FBGN0083228, FBGN0085443, FBGN0053558	1.11453	1	0.945089	99.999
GOTERM_BP_ALL	GO:0006909~phagocytosis	6	0.490355	FBGN0029504, FBGN0027581, FBGN0033159, FBGN0265598, FBGN0011236, FBGN0028668	1.29797	1	0.947189	99.9992
Annotation Cluster 58	Enrichment Score: 0.3928215656018586
Category	Term	Count	PValue	Genes	Fold Enrichment	Bonferroni	Benjamini	FDR
GOTERM_BP_ALL	GO:0043207~response to external biotic stimulus	11	0.187755	FBGN0011656, FBGN0010389, FBGN0052190, FBGN0033159, FBGN0011274, FBGN0086899, FBGN0040308, FBGN0011241, FBGN0003117, FBGN0030320, FBGN0087035	1.5161	1	0.726134	97.3016
GOTERM_BP_ALL	GO:0051707~response to other organism	11	0.187755	FBGN0011656, FBGN0010389, FBGN0052190, FBGN0033159, FBGN0011274, FBGN0086899, FBGN0040308, FBGN0011241, FBGN0003117, FBGN0030320, FBGN0087035	1.5161	1	0.726134	97.3016
GOTERM_BP_ALL	GO:0009607~response to biotic stimulus	11	0.196512	FBGN0011656, FBGN0010389, FBGN0052190, FBGN0033159, FBGN0011274, FBGN0086899, FBGN0040308, FBGN0011241, FBGN0003117, FBGN0030320, FBGN0087035	1.49949	1	0.738083	97.7647
GOTERM_BP_ALL	GO:0019730~antimicrobial humoral response	4	0.312499	FBGN0011656, FBGN0011274, FBGN0086899, FBGN0003117	2.03084	1	0.861716	99.851
GOTERM_BP_ALL	GO:0009617~response to bacterium	7	0.371775	FBGN0010389, FBGN0052190, FBGN0033159, FBGN0011274, FBGN0040308, FBGN0011241, FBGN0030320	1.41581	1	0.897555	99.9689
GOTERM_BP_ALL	GO:0042742~defense response to bacterium	6	0.438775	FBGN0010389, FBGN0052190, FBGN0011274, FBGN0040308, FBGN0011241, FBGN0030320	1.37573	1	0.929935	99.9956
GOTERM_BP_ALL	GO:0006959~humoral immune response	4	0.453208	FBGN0011656, FBGN0011274, FBGN0086899, FBGN0003117	1.60502	1	0.936027	99.9972
GOTERM_BP_ALL	GO:0002682~regulation of immune system process	6	0.457015	FBGN0243512, FBGN0010389, FBGN0001085, FBGN0011274, FBGN0003117, FBGN0003371	1.34475	1	0.937671	99.9975
GOTERM_BP_ALL	GO:0098542~defense response to other organism	7	0.480187	FBGN0010389, FBGN0052190, FBGN0011274, FBGN0040308, FBGN0011241, FBGN0030320, FBGN0087035	1.25736	1	0.944067	99.9988
GOTERM_BP_ALL	GO:0002376~immune system process	11	0.492208	FBGN0011656, FBGN0243512, FBGN0010389, FBGN0001085, FBGN0087007, FBGN0011274, FBGN0086899, FBGN0003117, FBGN0259170, FBGN0003371, FBGN0087035	1.145	1	0.947406	99.9992
GOTERM_BP_ALL	GO:0050776~regulation of immune response	4	0.594333	FBGN0243512, FBGN0010389, FBGN0011274, FBGN0003117	1.3008	1	0.973894	100
GOTERM_BP_ALL	GO:0006955~immune response	7	0.645608	FBGN0011656, FBGN0243512, FBGN0010389, FBGN0087007, FBGN0011274, FBGN0086899, FBGN0003117	1.06186	1	0.983067	100
GOTERM_BP_ALL	GO:0050829~defense response to Gram-negative bacterium	3	0.664536	FBGN0010389, FBGN0052190, FBGN0011274	1.32095	1	0.986036	100
GOTERM_BP_ALL	GO:0006952~defense response	8	0.718208	FBGN0010389, FBGN0052190, FBGN0087007, FBGN0011274, FBGN0040308, FBGN0011241, FBGN0030320, FBGN0087035	0.970842	1	0.991341	100
Annotation Cluster 59	Enrichment Score: 0.34478871009272294
Category	Term	Count	PValue	Genes	Fold Enrichment	Bonferroni	Benjamini	FDR
GOTERM_BP_ALL	GO:0035218~leg disc development	4	0.350947	FBGN0035574, FBGN0031118, FBGN0265598, FBGN0086655	1.89545	1	0.886634	99.9452
GOTERM_BP_ALL	GO:0007480~imaginal disc-derived leg morphogenesis	3	0.509974	FBGN0035574, FBGN0031118, FBGN0265598	1.75608	1	0.952708	99.9996
GOTERM_BP_ALL	GO:0007478~leg disc morphogenesis	3	0.516232	FBGN0035574, FBGN0031118, FBGN0265598	1.73566	1	0.954419	99.9997
Annotation Cluster 60	Enrichment Score: 0.34372520579878785
Category	Term	Count	PValue	Genes	Fold Enrichment	Bonferroni	Benjamini	FDR
GOTERM_BP_ALL	GO:0051345~positive regulation of hydrolase activity	5	0.158929	FBGN0028509, FBGN0031118, FBGN0028743, FBGN0040308, FBGN0003997	2.36932	1	0.683364	95.0544
GOTERM_BP_ALL	GO:0043547~positive regulation of GTPase activity	3	0.389003	FBGN0028509, FBGN0031118, FBGN0028743	2.22787	1	0.907208	99.9808
GOTERM_BP_ALL	GO:0050790~regulation of catalytic activity	8	0.459472	FBGN0028509, FBGN0038286, FBGN0267487, FBGN0031118, FBGN0028743, FBGN0040308, FBGN0003997, FBGN0003371	1.24389	1	0.937875	99.9977
GOTERM_BP_ALL	GO:0043085~positive regulation of catalytic activity	5	0.461153	FBGN0028509, FBGN0031118, FBGN0028743, FBGN0040308, FBGN0003997	1.42976	1	0.938389	99.9978
GOTERM_BP_ALL	GO:0051336~regulation of hydrolase activity	5	0.517439	FBGN0028509, FBGN0031118, FBGN0028743, FBGN0040308, FBGN0003997	1.33037	1	0.954628	99.9997
GOTERM_BP_ALL	GO:0043087~regulation of GTPase activity	3	0.552654	FBGN0028509, FBGN0031118, FBGN0028743	1.62247	1	0.964897	99.9999
GOTERM_BP_ALL	GO:0044093~positive regulation of molecular function	5	0.566587	FBGN0028509, FBGN0031118, FBGN0028743, FBGN0040308, FBGN0003997	1.25014	1	0.968409	100
GOTERM_BP_ALL	GO:0065009~regulation of molecular function	8	0.608	FBGN0028509, FBGN0038286, FBGN0267487, FBGN0031118, FBGN0028743, FBGN0040308, FBGN0003997, FBGN0003371	1.08164	1	0.976951	100
GOTERM_BP_ALL	GO:0051338~regulation of transferase activity	3	0.624786	FBGN0038286, FBGN0267487, FBGN0003371	1.42159	1	0.979679	100
Annotation Cluster 61	Enrichment Score: 0.32740399722907937
Category	Term	Count	PValue	Genes	Fold Enrichment	Bonferroni	Benjamini	FDR
GOTERM_BP_ALL	GO:0070507~regulation of microtubule cytoskeleton organization	3	0.234578	FBGN0034721, FBGN0013733, FBGN0003371	3.24493	1	0.785155	99.038
GOTERM_BP_ALL	GO:0032886~regulation of microtubule-based process	3	0.264347	FBGN0034721, FBGN0013733, FBGN0003371	2.98534	1	0.817128	99.5171
GOTERM_BP_ALL	GO:0000226~microtubule cytoskeleton organization	6	0.883466	FBGN0086690, FBGN0011760, FBGN0034721, FBGN0033578, FBGN0013733, FBGN0003371	0.783554	1	0.999275	100
GOTERM_BP_ALL	GO:0007017~microtubule-based process	8	0.894815	FBGN0086690, FBGN0011760, FBGN0027259, FBGN0030608, FBGN0034721, FBGN0033578, FBGN0013733, FBGN0003371	0.774407	1	0.999474	100
Annotation Cluster 62	Enrichment Score: 0.30846466477808715
Category	Term	Count	PValue	Genes	Fold Enrichment	Bonferroni	Benjamini	FDR
GOTERM_BP_ALL	GO:0046552~photoreceptor cell fate commitment	3	0.345747	FBGN0017590, FBGN0004102, FBGN0001085	2.447	1	0.882567	99.937
GOTERM_BP_ALL	GO:0048663~neuron fate commitment	3	0.396094	FBGN0017590, FBGN0004102, FBGN0001085	2.1951	1	0.911819	99.9843
GOTERM_BP_ALL	GO:0001751~compound eye photoreceptor cell differentiation	5	0.412055	FBGN0017590, FBGN0004102, FBGN0001085, FBGN0265487, FBGN0041111	1.52625	1	0.91942	99.9902
GOTERM_BP_ALL	GO:0001754~eye photoreceptor cell differentiation	5	0.465644	FBGN0017590, FBGN0004102, FBGN0001085, FBGN0265487, FBGN0041111	1.42159	1	0.939978	99.9981
GOTERM_BP_ALL	GO:0042051~compound eye photoreceptor development	3	0.558535	FBGN0004102, FBGN0265487, FBGN0041111	1.60502	1	0.966347	99.9999
GOTERM_BP_ALL	GO:0046530~photoreceptor cell differentiation	5	0.570571	FBGN0017590, FBGN0004102, FBGN0001085, FBGN0265487, FBGN0041111	1.24389	1	0.968987	100
GOTERM_BP_ALL	GO:0042462~eye photoreceptor cell development	3	0.603589	FBGN0004102, FBGN0265487, FBGN0041111	1.47789	1	0.976054	100
GOTERM_BP_ALL	GO:0042461~photoreceptor cell development	3	0.67393	FBGN0004102, FBGN0265487, FBGN0041111	1.29797	1	0.986909	100
Annotation Cluster 63	Enrichment Score: 0.28129696869651655
Category	Term	Count	PValue	Genes	Fold Enrichment	Bonferroni	Benjamini	FDR
GOTERM_BP_ALL	GO:0051046~regulation of secretion	4	0.241795	FBGN0083228, FBGN0004242, FBGN0261090, FBGN0031294	2.34144	1	0.793147	99.184
GOTERM_BP_ALL	GO:0051656~establishment of organelle localization	7	0.326437	FBGN0011760, FBGN0027259, FBGN0030608, FBGN0004242, FBGN0004575, FBGN0261090, FBGN0087035	1.48842	1	0.870884	99.8956
GOTERM_BP_ALL	GO:0017156~calcium ion regulated exocytosis	3	0.389003	FBGN0004242, FBGN0004575, FBGN0261090	2.22787	1	0.907208	99.9808
GOTERM_BP_ALL	GO:0016079~synaptic vesicle exocytosis	3	0.389003	FBGN0004242, FBGN0004575, FBGN0261090	2.22787	1	0.907208	99.9808
GOTERM_BP_ALL	GO:0007269~neurotransmitter secretion	4	0.399985	FBGN0083228, FBGN0004242, FBGN0004575, FBGN0261090	1.74581	1	0.913595	99.986
GOTERM_BP_ALL	GO:0099643~signal release from synapse	4	0.399985	FBGN0083228, FBGN0004242, FBGN0004575, FBGN0261090	1.74581	1	0.913595	99.986
GOTERM_BP_ALL	GO:0045055~regulated exocytosis	3	0.403147	FBGN0004242, FBGN0004575, FBGN0261090	2.16329	1	0.915299	99.9872
GOTERM_BP_ALL	GO:0051640~organelle localization	7	0.434604	FBGN0011760, FBGN0027259, FBGN0030608, FBGN0004242, FBGN0004575, FBGN0261090, FBGN0087035	1.31928	1	0.928705	99.995
GOTERM_BP_ALL	GO:0099531~presynaptic process involved in chemical synaptic transmission	4	0.437425	FBGN0083228, FBGN0004242, FBGN0004575, FBGN0261090	1.64482	1	0.929944	99.9954
GOTERM_BP_ALL	GO:1903530~regulation of secretion by cell	3	0.484424	FBGN0083228, FBGN0004242, FBGN0261090	1.8428	1	0.944774	99.999
GOTERM_BP_ALL	GO:0001505~regulation of neurotransmitter levels	4	0.514353	FBGN0083228, FBGN0004242, FBGN0004575, FBGN0261090	1.4634	1	0.953937	99.9996
GOTERM_BP_ALL	GO:0006836~neurotransmitter transport	4	0.571701	FBGN0083228, FBGN0004242, FBGN0004575, FBGN0261090	1.34475	1	0.968918	100
GOTERM_BP_ALL	GO:0023061~signal release	4	0.580846	FBGN0083228, FBGN0004242, FBGN0004575, FBGN0261090	1.32682	1	0.970975	100
GOTERM_BP_ALL	GO:0006887~exocytosis	3	0.58711	FBGN0004242, FBGN0004575, FBGN0261090	1.52313	1	0.972149	100
GOTERM_BP_ALL	GO:0099003~vesicle mediated transport in synapse	3	0.66926	FBGN0004242, FBGN0004575, FBGN0261090	1.30936	1	0.986481	100
GOTERM_BP_ALL	GO:0032940~secretion by cell	5	0.6733	FBGN0243512, FBGN0083228, FBGN0004242, FBGN0004575, FBGN0261090	1.09113	1	0.986911	100
GOTERM_BP_ALL	GO:0099504~synaptic vesicle cycle	3	0.696487	FBGN0004242, FBGN0004575, FBGN0261090	1.24389	1	0.98942	100
GOTERM_BP_ALL	GO:0097480~establishment of synaptic vesicle localization	3	0.713594	FBGN0004242, FBGN0004575, FBGN0261090	1.20377	1	0.990945	100
GOTERM_BP_ALL	GO:0048489~synaptic vesicle transport	3	0.713594	FBGN0004242, FBGN0004575, FBGN0261090	1.20377	1	0.990945	100
GOTERM_BP_ALL	GO:0046903~secretion	5	0.71788	FBGN0243512, FBGN0083228, FBGN0004242, FBGN0004575, FBGN0261090	1.02801	1	0.991374	100
GOTERM_BP_ALL	GO:0097479~synaptic vesicle localization	3	0.72589	FBGN0004242, FBGN0004575, FBGN0261090	1.17533	1	0.992063	100
GOTERM_BP_ALL	GO:0051650~establishment of vesicle localization	3	0.74915	FBGN0004242, FBGN0004575, FBGN0261090	1.12231	1	0.993837	100
GOTERM_BP_ALL	GO:0051648~vesicle localization	3	0.763701	FBGN0004242, FBGN0004575, FBGN0261090	1.08954	1	0.9946	100
Annotation Cluster 64	Enrichment Score: 0.2760024720031453
Category	Term	Count	PValue	Genes	Fold Enrichment	Bonferroni	Benjamini	FDR
GOTERM_BP_ALL	GO:0048542~lymph gland development	3	0.338436	FBGN0010389, FBGN0011274, FBGN0003117	2.48778	1	0.878182	99.9236
GOTERM_BP_ALL	GO:0080134~regulation of response to stress	7	0.434604	FBGN0243512, FBGN0010389, FBGN0264493, FBGN0011274, FBGN0030959, FBGN0003371, FBGN0262614	1.31928	1	0.928705	99.995
GOTERM_BP_ALL	GO:0002682~regulation of immune system process	6	0.457015	FBGN0243512, FBGN0010389, FBGN0001085, FBGN0011274, FBGN0003117, FBGN0003371	1.34475	1	0.937671	99.9975
GOTERM_BP_ALL	GO:0050778~positive regulation of immune response	3	0.497302	FBGN0243512, FBGN0010389, FBGN0011274	1.7984	1	0.948761	99.9994
GOTERM_BP_ALL	GO:0002684~positive regulation of immune system process	3	0.534686	FBGN0243512, FBGN0010389, FBGN0011274	1.67716	1	0.95989	99.9998
GOTERM_BP_ALL	GO:0050776~regulation of immune response	4	0.594333	FBGN0243512, FBGN0010389, FBGN0011274, FBGN0003117	1.3008	1	0.973894	100
GOTERM_BP_ALL	GO:0048534~hematopoietic or lymphoid organ development	3	0.603589	FBGN0010389, FBGN0011274, FBGN0003117	1.47789	1	0.976054	100
GOTERM_BP_ALL	GO:0002520~immune system development	3	0.603589	FBGN0010389, FBGN0011274, FBGN0003117	1.47789	1	0.976054	100
GOTERM_BP_ALL	GO:0006955~immune response	7	0.645608	FBGN0011656, FBGN0243512, FBGN0010389, FBGN0087007, FBGN0011274, FBGN0086899, FBGN0003117	1.06186	1	0.983067	100
GOTERM_BP_ALL	GO:0002164~larval development	4	0.695464	FBGN0010389, FBGN0028369, FBGN0011274, FBGN0003371	1.1181	1	0.989367	100
Annotation Cluster 65	Enrichment Score: 0.261814129370967
Category	Term	Count	PValue	Genes	Fold Enrichment	Bonferroni	Benjamini	FDR
GOTERM_BP_ALL	GO:0051656~establishment of organelle localization	7	0.326437	FBGN0011760, FBGN0027259, FBGN0030608, FBGN0004242, FBGN0004575, FBGN0261090, FBGN0087035	1.48842	1	0.870884	99.8956
GOTERM_BP_ALL	GO:0051640~organelle localization	7	0.434604	FBGN0011760, FBGN0027259, FBGN0030608, FBGN0004242, FBGN0004575, FBGN0261090, FBGN0087035	1.31928	1	0.928705	99.995
GOTERM_BP_ALL	GO:0051641~cellular localization	19	0.552629	FBGN0261241, FBGN0004242, FBGN0004575, FBGN0261090, FBGN0264493, FBGN0015622, FBGN0028741, FBGN0032525, FBGN0087035, FBGN0063485, FBGN0011760, FBGN0083228, FBGN0027259, FBGN0020372, FBGN0030608, FBGN0265416, FBGN0261285, FBGN0003371, FBGN0262614	1.04114	1	0.965112	99.9999
GOTERM_BP_ALL	GO:1902580~single-organism cellular localization	9	0.571332	FBGN0011760, FBGN0027259, FBGN0020372, FBGN0030608, FBGN0004242, FBGN0004575, FBGN0265416, FBGN0261090, FBGN0264493	1.10025	1	0.969011	100
GOTERM_BP_ALL	GO:0051649~establishment of localization in cell	13	0.749557	FBGN0261241, FBGN0011760, FBGN0027259, FBGN0083228, FBGN0004242, FBGN0004575, FBGN0261090, FBGN0264493, FBGN0261285, FBGN0028741, FBGN0003371, FBGN0032525, FBGN0087035	0.925356	1	0.993821	100
GOTERM_BP_ALL	GO:0007018~microtubule-based movement	3	0.800009	FBGN0011760, FBGN0027259, FBGN0030608	1.00856	1	0.996662	100
Annotation Cluster 66	Enrichment Score: 0.23751574078937884
Category	Term	Count	PValue	Genes	Fold Enrichment	Bonferroni	Benjamini	FDR
GOTERM_BP_ALL	GO:0046843~dorsal appendage formation	3	0.294128	FBGN0243512, FBGN0261285, FBGN0000547	2.7642	1	0.845297	99.7644
GOTERM_BP_ALL	GO:0007306~eggshell chorion assembly	3	0.552654	FBGN0243512, FBGN0261285, FBGN0000547	1.62247	1	0.964897	99.9999
GOTERM_BP_ALL	GO:0010927~cellular component assembly involved in morphogenesis	5	0.666554	FBGN0243512, FBGN0063485, FBGN0033578, FBGN0261285, FBGN0000547	1.10079	1	0.986257	100
GOTERM_BP_ALL	GO:0007304~chorion-containing eggshell formation	3	0.7707	FBGN0243512, FBGN0261285, FBGN0000547	1.07386	1	0.994984	100
GOTERM_BP_ALL	GO:0030703~eggshell formation	3	0.777519	FBGN0243512, FBGN0261285, FBGN0000547	1.05863	1	0.995419	100
Annotation Cluster 67	Enrichment Score: 0.2304647545554288
Category	Term	Count	PValue	Genes	Fold Enrichment	Bonferroni	Benjamini	FDR
GOTERM_BP_ALL	GO:0043900~regulation of multi-organism process	6	0.122352	FBGN0243512, FBGN0063485, FBGN0004242, FBGN0011274, FBGN0003117, FBGN0087035	2.27889	1	0.607568	89.6396
GOTERM_BP_ALL	GO:0002252~immune effector process	4	0.416126	FBGN0011274, FBGN0003117, FBGN0259170, FBGN0087035	1.70105	1	0.920302	99.9913
GOTERM_BP_ALL	GO:0034248~regulation of cellular amide metabolic process	4	0.813535	FBGN0052380, FBGN0011274, FBGN0003117, FBGN0087035	0.917155	1	0.997268	100
GOTERM_BP_ALL	GO:0043603~cellular amide metabolic process	5	0.999999	FBGN0052380, FBGN0011274, FBGN0003117, FBGN0261243, FBGN0087035	0.240133	1	1	100
GOTERM_BP_ALL	GO:1901566~organonitrogen compound biosynthetic process	6	1	FBGN0052380, FBGN0011274, FBGN0263131, FBGN0038295, FBGN0261285, FBGN0087035	0.254939	1	1	100
GOTERM_BP_ALL	GO:0043604~amide biosynthetic process	3	1	FBGN0052380, FBGN0011274, FBGN0087035	0.165668	1	1	100
Annotation Cluster 68	Enrichment Score: 0.20156592633075407
Category	Term	Count	PValue	Genes	Fold Enrichment	Bonferroni	Benjamini	FDR
GOTERM_BP_ALL	GO:0019725~cellular homeostasis	6	0.499603	FBGN0265487, FBGN0028667, FBGN0028668, FBGN0040308, FBGN0011582, FBGN0036442	1.28126	1	0.94947	99.9994
GOTERM_BP_ALL	GO:0048878~chemical homeostasis	6	0.508362	FBGN0028667, FBGN0028668, FBGN0261285, FBGN0015622, FBGN0011204, FBGN0011582	1.27036	1	0.952323	99.9996
GOTERM_BP_ALL	GO:0050801~ion homeostasis	4	0.553047	FBGN0028667, FBGN0028668, FBGN0015622, FBGN0011582	1.3821	1	0.964801	99.9999
GOTERM_BP_ALL	GO:0030003~cellular cation homeostasis	3	0.635052	FBGN0028667, FBGN0028668, FBGN0011582	1.39502	1	0.9814	100
GOTERM_BP_ALL	GO:0006873~cellular ion homeostasis	3	0.664536	FBGN0028667, FBGN0028668, FBGN0011582	1.32095	1	0.986036	100
GOTERM_BP_ALL	GO:0055082~cellular chemical homeostasis	3	0.733838	FBGN0028667, FBGN0028668, FBGN0011582	1.15711	1	0.992829	100
GOTERM_BP_ALL	GO:0055080~cation homeostasis	3	0.74159	FBGN0028667, FBGN0028668, FBGN0011582	1.13944	1	0.993241	100
GOTERM_BP_ALL	GO:0098771~inorganic ion homeostasis	3	0.756519	FBGN0028667, FBGN0028668, FBGN0011582	1.10568	1	0.994183	100
Annotation Cluster 69	Enrichment Score: 0.2002445327408089
Category	Term	Count	PValue	Genes	Fold Enrichment	Bonferroni	Benjamini	FDR
GOTERM_BP_ALL	GO:0007291~sperm individualization	3	0.279248	FBGN0063485, FBGN0011760, FBGN0011241	2.87052	1	0.830727	99.6615
GOTERM_BP_ALL	GO:0007349~cellularization	4	0.479098	FBGN0063485, FBGN0011760, FBGN0011241, FBGN0087035	1.54281	1	0.943876	99.9988
GOTERM_BP_ALL	GO:0007286~spermatid development	3	0.752858	FBGN0063485, FBGN0011760, FBGN0011241	1.11393	1	0.993962	100
GOTERM_BP_ALL	GO:0048515~spermatid differentiation	3	0.811939	FBGN0063485, FBGN0011760, FBGN0011241	0.98202	1	0.997211	100
GOTERM_BP_ALL	GO:0007283~spermatogenesis	5	0.875338	FBGN0063485, FBGN0011760, FBGN0011241, FBGN0011204, FBGN0003460	0.797366	1	0.999138	100
GOTERM_BP_ALL	GO:0048232~male gamete generation	5	0.87843	FBGN0063485, FBGN0011760, FBGN0011241, FBGN0011204, FBGN0003460	0.792288	1	0.9992	100
Annotation Cluster 70	Enrichment Score: 0.1952152764775082
Category	Term	Count	PValue	Genes	Fold Enrichment	Bonferroni	Benjamini	FDR
GOTERM_BP_ALL	GO:0051130~positive regulation of cellular component organization	7	0.377237	FBGN0063485, FBGN0004242, FBGN0001085, FBGN0013733, FBGN0027598, FBGN0011817, FBGN0003371	1.40439	1	0.8998	99.9733
GOTERM_BP_ALL	GO:0016055~Wnt signaling pathway	3	0.752858	FBGN0001085, FBGN0011817, FBGN0003371	1.11393	1	0.993962	100
GOTERM_BP_ALL	GO:0198738~cell-cell signaling by wnt	3	0.760133	FBGN0001085, FBGN0011817, FBGN0003371	1.09755	1	0.994396	100
GOTERM_BP_ALL	GO:1905114~cell surface receptor signaling pathway involved in cell-cell signaling	3	0.767224	FBGN0001085, FBGN0011817, FBGN0003371	1.08164	1	0.99484	100
Annotation Cluster 71	Enrichment Score: 0.13870317900663173
Category	Term	Count	PValue	Genes	Fold Enrichment	Bonferroni	Benjamini	FDR
GOTERM_BP_ALL	GO:0048584~positive regulation of response to stimulus	10	0.443935	FBGN0243512, FBGN0010389, FBGN0020372, FBGN0035574, FBGN0001085, FBGN0264493, FBGN0011274, FBGN0040308, FBGN0003997, FBGN0259678	1.20766	1	0.932469	99.9963
GOTERM_BP_ALL	GO:1902533~positive regulation of intracellular signal transduction	4	0.633081	FBGN0035574, FBGN0264493, FBGN0040308, FBGN0259678	1.22853	1	0.981136	100
GOTERM_BP_ALL	GO:0009967~positive regulation of signal transduction	5	0.868952	FBGN0020372, FBGN0035574, FBGN0264493, FBGN0040308, FBGN0259678	0.807722	1	0.999043	100
GOTERM_BP_ALL	GO:0023056~positive regulation of signaling	5	0.910656	FBGN0020372, FBGN0035574, FBGN0264493, FBGN0040308, FBGN0259678	0.73603	1	0.999644	100
GOTERM_BP_ALL	GO:0010647~positive regulation of cell communication	5	0.910656	FBGN0020372, FBGN0035574, FBGN0264493, FBGN0040308, FBGN0259678	0.73603	1	0.999644	100
Annotation Cluster 72	Enrichment Score: 0.1332805224370364
Category	Term	Count	PValue	Genes	Fold Enrichment	Bonferroni	Benjamini	FDR
GOTERM_BP_ALL	GO:0009187~cyclic nucleotide metabolic process	3	0.286692	FBGN0000479, FBGN0263131, FBGN0038295	2.81636	1	0.839269	99.7174
GOTERM_BP_ALL	GO:0019637~organophosphate metabolic process	10	0.533723	FBGN0050104, FBGN0035266, FBGN0003416, FBGN0004057, FBGN0000479, FBGN0052380, FBGN0263131, FBGN0038295, FBGN0261285, FBGN0028741	1.12062	1	0.959789	99.9998
GOTERM_BP_ALL	GO:0009152~purine ribonucleotide biosynthetic process	3	0.614298	FBGN0263131, FBGN0038295, FBGN0261285	1.44919	1	0.978253	100
GOTERM_BP_ALL	GO:0090407~organophosphate biosynthetic process	5	0.616738	FBGN0035266, FBGN0052380, FBGN0263131, FBGN0038295, FBGN0261285	1.17348	1	0.978499	100
GOTERM_BP_ALL	GO:0006164~purine nucleotide biosynthetic process	3	0.624786	FBGN0263131, FBGN0038295, FBGN0261285	1.42159	1	0.979679	100
GOTERM_BP_ALL	GO:0009260~ribonucleotide biosynthetic process	3	0.659758	FBGN0263131, FBGN0038295, FBGN0261285	1.33274	1	0.985464	100
GOTERM_BP_ALL	GO:0046390~ribose phosphate biosynthetic process	3	0.659758	FBGN0263131, FBGN0038295, FBGN0261285	1.33274	1	0.985464	100
GOTERM_BP_ALL	GO:0072522~purine-containing compound biosynthetic process	3	0.692081	FBGN0263131, FBGN0038295, FBGN0261285	1.25434	1	0.989083	100
GOTERM_BP_ALL	GO:0055086~nucleobase-containing small molecule metabolic process	7	0.698475	FBGN0050104, FBGN0050016, FBGN0004057, FBGN0000479, FBGN0263131, FBGN0038295, FBGN0261285	1.00372	1	0.989516	100
GOTERM_BP_ALL	GO:0009117~nucleotide metabolic process	6	0.707853	FBGN0050104, FBGN0004057, FBGN0000479, FBGN0263131, FBGN0038295, FBGN0261285	1.01198	1	0.990397	100
GOTERM_BP_ALL	GO:0006753~nucleoside phosphate metabolic process	6	0.713421	FBGN0050104, FBGN0004057, FBGN0000479, FBGN0263131, FBGN0038295, FBGN0261285	1.00516	1	0.990997	100
GOTERM_BP_ALL	GO:0009165~nucleotide biosynthetic process	3	0.74915	FBGN0263131, FBGN0038295, FBGN0261285	1.12231	1	0.993837	100
GOTERM_BP_ALL	GO:0019693~ribose phosphate metabolic process	5	0.749667	FBGN0004057, FBGN0000479, FBGN0263131, FBGN0038295, FBGN0261285	0.983313	1	0.993779	100
GOTERM_BP_ALL	GO:1901293~nucleoside phosphate biosynthetic process	3	0.756519	FBGN0263131, FBGN0038295, FBGN0261285	1.10568	1	0.994183	100
GOTERM_BP_ALL	GO:1901137~carbohydrate derivative biosynthetic process	6	0.757743	FBGN0035266, FBGN0045063, FBGN0263131, FBGN0038295, FBGN0261285, FBGN0259170	0.950745	1	0.99424	100
GOTERM_BP_ALL	GO:0072521~purine-containing compound metabolic process	5	0.81166	FBGN0050016, FBGN0000479, FBGN0263131, FBGN0038295, FBGN0261285	0.894886	1	0.997223	100
GOTERM_BP_ALL	GO:0044723~single-organism carbohydrate metabolic process	4	0.830058	FBGN0035266, FBGN0004057, FBGN0045063, FBGN0259170	0.888494	1	0.997968	100
GOTERM_BP_ALL	GO:0009150~purine ribonucleotide metabolic process	4	0.857439	FBGN0000479, FBGN0263131, FBGN0038295, FBGN0261285	0.839758	1	0.998789	100
GOTERM_BP_ALL	GO:0006163~purine nucleotide metabolic process	4	0.865055	FBGN0000479, FBGN0263131, FBGN0038295, FBGN0261285	0.82582	1	0.998965	100
GOTERM_BP_ALL	GO:0009259~ribonucleotide metabolic process	4	0.874072	FBGN0000479, FBGN0263131, FBGN0038295, FBGN0261285	0.809035	1	0.999128	100
GOTERM_BP_ALL	GO:1901135~carbohydrate derivative metabolic process	10	0.905912	FBGN0035266, FBGN0004057, FBGN0000479, FBGN0038629, FBGN0045063, FBGN0263131, FBGN0038295, FBGN0261285, FBGN0025390, FBGN0259170	0.770211	1	0.999592	100
GOTERM_BP_ALL	GO:0044711~single-organism biosynthetic process	7	0.968805	FBGN0036691, FBGN0045063, FBGN0052380, FBGN0263131, FBGN0038295, FBGN0261285, FBGN0015622	0.628682	1	0.999982	100
GOTERM_BP_ALL	GO:0044281~small molecule metabolic process	11	0.980172	FBGN0050104, FBGN0035266, FBGN0036691, FBGN0050016, FBGN0004057, FBGN0000479, FBGN0263131, FBGN0038295, FBGN0261285, FBGN0013772, FBGN0036442	0.640131	1	0.999995	100
GOTERM_BP_ALL	GO:1901564~organonitrogen compound metabolic process	13	0.999998	FBGN0050016, FBGN0038629, FBGN0011274, FBGN0052380, FBGN0263131, FBGN0038295, FBGN0087035, FBGN0004057, FBGN0000479, FBGN0045063, FBGN0261285, FBGN0025390, FBGN0261243	0.390594	1	1	100
GOTERM_BP_ALL	GO:1901566~organonitrogen compound biosynthetic process	6	1	FBGN0052380, FBGN0011274, FBGN0263131, FBGN0038295, FBGN0261285, FBGN0087035	0.254939	1	1	100
Annotation Cluster 73	Enrichment Score: 0.11557720012807776
Category	Term	Count	PValue	Genes	Fold Enrichment	Bonferroni	Benjamini	FDR
GOTERM_BP_ALL	GO:0006030~chitin metabolic process	3	0.721841	FBGN0038629, FBGN0045063, FBGN0025390	1.18466	1	0.991684	100
GOTERM_BP_ALL	GO:1901071~glucosamine-containing compound metabolic process	3	0.74915	FBGN0038629, FBGN0045063, FBGN0025390	1.12231	1	0.993837	100
GOTERM_BP_ALL	GO:0006040~amino sugar metabolic process	3	0.767224	FBGN0038629, FBGN0045063, FBGN0025390	1.08164	1	0.99484	100
GOTERM_BP_ALL	GO:0006022~aminoglycan metabolic process	3	0.831302	FBGN0038629, FBGN0045063, FBGN0025390	0.938786	1	0.998	100
Annotation Cluster 74	Enrichment Score: 0.09900891660406488
Category	Term	Count	PValue	Genes	Fold Enrichment	Bonferroni	Benjamini	FDR
GOTERM_BP_ALL	GO:0006644~phospholipid metabolic process	3	0.721841	FBGN0003416, FBGN0052380, FBGN0028741	1.18466	1	0.991684	100
GOTERM_BP_ALL	GO:0044255~cellular lipid metabolic process	6	0.776754	FBGN0035266, FBGN0003416, FBGN0036691, FBGN0052380, FBGN0013772, FBGN0028741	0.927124	1	0.995403	100
GOTERM_BP_ALL	GO:0006629~lipid metabolic process	7	0.900012	FBGN0035266, FBGN0003416, FBGN0036691, FBGN0030608, FBGN0052380, FBGN0013772, FBGN0028741	0.762122	1	0.999529	100
Annotation Cluster 75	Enrichment Score: 0.09797830989732288
Category	Term	Count	PValue	Genes	Fold Enrichment	Bonferroni	Benjamini	FDR
GOTERM_BP_ALL	GO:0031667~response to nutrient levels	4	0.761793	FBGN0261241, FBGN0000721, FBGN0003997, FBGN0011582	1.00516	1	0.994488	100
GOTERM_BP_ALL	GO:0009991~response to extracellular stimulus	4	0.767738	FBGN0261241, FBGN0000721, FBGN0003997, FBGN0011582	0.995113	1	0.994837	100
GOTERM_BP_ALL	GO:0042594~response to starvation	3	0.868991	FBGN0261241, FBGN0003997, FBGN0011582	0.852954	1	0.999034	100
Annotation Cluster 76	Enrichment Score: 0.0847944393421714
Category	Term	Count	PValue	Genes	Fold Enrichment	Bonferroni	Benjamini	FDR
GOTERM_BP_ALL	GO:0051726~regulation of cell cycle	8	0.572739	FBGN0243512, FBGN0029504, FBGN0027259, FBGN0027581, FBGN0265416, FBGN0086899, FBGN0027598, FBGN0003371	1.1181	1	0.969024	100
GOTERM_BP_ALL	GO:0010564~regulation of cell cycle process	4	0.782076	FBGN0243512, FBGN0029504, FBGN0027598, FBGN0003371	0.970842	1	0.99567	100
GOTERM_BP_ALL	GO:1901990~regulation of mitotic cell cycle phase transition	3	0.793796	FBGN0243512, FBGN0029504, FBGN0003371	1.02238	1	0.99638	100
GOTERM_BP_ALL	GO:1901987~regulation of cell cycle phase transition	3	0.793796	FBGN0243512, FBGN0029504, FBGN0003371	1.02238	1	0.99638	100
GOTERM_BP_ALL	GO:0044772~mitotic cell cycle phase transition	3	0.844018	FBGN0243512, FBGN0029504, FBGN0003371	0.910164	1	0.998431	100
GOTERM_BP_ALL	GO:0044770~cell cycle phase transition	3	0.85356	FBGN0243512, FBGN0029504, FBGN0003371	0.888494	1	0.998713	100
GOTERM_BP_ALL	GO:0000278~mitotic cell cycle	8	0.931049	FBGN0243512, FBGN0029504, FBGN0011760, FBGN0027259, FBGN0040765, FBGN0267487, FBGN0086899, FBGN0003371	0.719792	1	0.999829	100
GOTERM_BP_ALL	GO:0007346~regulation of mitotic cell cycle	3	0.942492	FBGN0243512, FBGN0029504, FBGN0003371	0.663409	1	0.9999	100
GOTERM_BP_ALL	GO:1903047~mitotic cell cycle process	6	0.96692	FBGN0243512, FBGN0029504, FBGN0011760, FBGN0027259, FBGN0040765, FBGN0003371	0.620653	1	0.999979	100
Annotation Cluster 77	Enrichment Score: 0.07318484630189259
Category	Term	Count	PValue	Genes	Fold Enrichment	Bonferroni	Benjamini	FDR
GOTERM_BP_ALL	GO:0007143~female meiotic division	4	0.367372	FBGN0020412, FBGN0086370, FBGN0267033, FBGN0003371	1.8428	1	0.895053	99.9649
GOTERM_BP_ALL	GO:0000070~mitotic sister chromatid segregation	3	0.683111	FBGN0027259, FBGN0040765, FBGN0003371	1.27579	1	0.988	100
GOTERM_BP_ALL	GO:0007059~chromosome segregation	5	0.692973	FBGN0027259, FBGN0020412, FBGN0040765, FBGN0086899, FBGN0003371	1.06316	1	0.989118	100
GOTERM_BP_ALL	GO:0000819~sister chromatid segregation	3	0.74915	FBGN0027259, FBGN0040765, FBGN0003371	1.12231	1	0.993837	100
GOTERM_BP_ALL	GO:0033044~regulation of chromosome organization	3	0.800009	FBGN0020412, FBGN0267033, FBGN0003371	1.00856	1	0.996662	100
GOTERM_BP_ALL	GO:0098813~nuclear chromosome segregation	4	0.811068	FBGN0027259, FBGN0020412, FBGN0040765, FBGN0003371	0.921401	1	0.997219	100
GOTERM_BP_ALL	GO:0000278~mitotic cell cycle	8	0.931049	FBGN0243512, FBGN0029504, FBGN0011760, FBGN0027259, FBGN0040765, FBGN0267487, FBGN0086899, FBGN0003371	0.719792	1	0.999829	100
GOTERM_BP_ALL	GO:0007126~meiotic nuclear division	4	0.941439	FBGN0020412, FBGN0086370, FBGN0267033, FBGN0003371	0.665628	1	0.999897	100
GOTERM_BP_ALL	GO:1903046~meiotic cell cycle process	4	0.94807	FBGN0020412, FBGN0086370, FBGN0267033, FBGN0003371	0.648282	1	0.999923	100
GOTERM_BP_ALL	GO:0051321~meiotic cell cycle	4	0.958666	FBGN0020412, FBGN0086370, FBGN0267033, FBGN0003371	0.618083	1	0.99996	100
GOTERM_BP_ALL	GO:1903047~mitotic cell cycle process	6	0.96692	FBGN0243512, FBGN0029504, FBGN0011760, FBGN0027259, FBGN0040765, FBGN0003371	0.620653	1	0.999979	100
GOTERM_BP_ALL	GO:0051276~chromosome organization	10	0.970568	FBGN0027259, FBGN0020412, FBGN0040765, FBGN0267033, FBGN0086899, FBGN0024491, FBGN0003371, FBGN0086655, FBGN0087035, FBGN0036470	0.658144	1	0.999985	100
GOTERM_BP_ALL	GO:0007049~cell cycle	13	0.973029	FBGN0243512, FBGN0029504, FBGN0011760, FBGN0027259, FBGN0020412, FBGN0040765, FBGN0086370, FBGN0267487, FBGN0267033, FBGN0041111, FBGN0086899, FBGN0027598, FBGN0003371	0.678724	1	0.999988	100
GOTERM_BP_ALL	GO:0007067~mitotic nuclear division	3	0.976135	FBGN0027259, FBGN0040765, FBGN0003371	0.540822	1	0.999992	100
GOTERM_BP_ALL	GO:0022402~cell cycle process	11	0.977032	FBGN0243512, FBGN0029504, FBGN0011760, FBGN0027259, FBGN0020412, FBGN0040765, FBGN0086370, FBGN0267033, FBGN0041111, FBGN0027598, FBGN0003371	0.650015	1	0.999993	100
GOTERM_BP_ALL	GO:0000280~nuclear division	6	0.984304	FBGN0027259, FBGN0020412, FBGN0040765, FBGN0086370, FBGN0267033, FBGN0003371	0.558007	1	0.999998	100
GOTERM_BP_ALL	GO:0048285~organelle fission	6	0.987328	FBGN0027259, FBGN0020412, FBGN0040765, FBGN0086370, FBGN0267033, FBGN0003371	0.542789	1	0.999999	100
Annotation Cluster 78	Enrichment Score: 0.0624949745438035
Category	Term	Count	PValue	Genes	Fold Enrichment	Bonferroni	Benjamini	FDR
GOTERM_BP_ALL	GO:0008340~determination of adult lifespan	3	0.858129	FBGN0243512, FBGN0036816, FBGN0259170	0.878041	1	0.998797	100
GOTERM_BP_ALL	GO:0010259~multicellular organism aging	3	0.864741	FBGN0243512, FBGN0036816, FBGN0259170	0.862815	1	0.998968	100
GOTERM_BP_ALL	GO:0007568~aging	3	0.875137	FBGN0243512, FBGN0036816, FBGN0259170	0.838578	1	0.999143	100
Annotation Cluster 79	Enrichment Score: 0.054890269700869555
Category	Term	Count	PValue	Genes	Fold Enrichment	Bonferroni	Benjamini	FDR
GOTERM_BP_ALL	GO:0006397~mRNA processing	6	0.794608	FBGN0024698, FBGN0041720, FBGN0265487, FBGN0003935, FBGN0024491, FBGN0031054	0.904648	1	0.996398	100
GOTERM_BP_ALL	GO:0016071~mRNA metabolic process	7	0.797766	FBGN0024698, FBGN0041720, FBGN0265487, FBGN0003935, FBGN0086675, FBGN0024491, FBGN0031054	0.89305	1	0.996559	100
GOTERM_BP_ALL	GO:0006396~RNA processing	9	0.908123	FBGN0036754, FBGN0004556, FBGN0024698, FBGN0041720, FBGN0265487, FBGN0003935, FBGN0024491, FBGN0087035, FBGN0031054	0.761566	1	0.999618	100
GOTERM_BP_ALL	GO:0000375~RNA splicing, via transesterification reactions	4	0.914142	FBGN0041720, FBGN0265487, FBGN0003935, FBGN0024491	0.729021	1	0.99968	100
GOTERM_BP_ALL	GO:0000377~RNA splicing, via transesterification reactions with bulged adenosine as nucleophile	4	0.914142	FBGN0041720, FBGN0265487, FBGN0003935, FBGN0024491	0.729021	1	0.99968	100
GOTERM_BP_ALL	GO:0000398~mRNA splicing, via spliceosome	4	0.914142	FBGN0041720, FBGN0265487, FBGN0003935, FBGN0024491	0.729021	1	0.99968	100
GOTERM_BP_ALL	GO:0008380~RNA splicing	4	0.938757	FBGN0041720, FBGN0265487, FBGN0003935, FBGN0024491	0.672374	1	0.999882	100
Annotation Cluster 80	Enrichment Score: 0.027235412419555762
Category	Term	Count	PValue	Genes	Fold Enrichment	Bonferroni	Benjamini	FDR
GOTERM_BP_ALL	GO:0016569~covalent chromatin modification	4	0.855478	FBGN0020412, FBGN0086899, FBGN0086655, FBGN0036470	0.843316	1	0.998757	100
GOTERM_BP_ALL	GO:0016570~histone modification	3	0.919631	FBGN0020412, FBGN0086899, FBGN0036470	0.728132	1	0.999729	100
GOTERM_BP_ALL	GO:0006325~chromatin organization	7	0.961806	FBGN0020412, FBGN0267033, FBGN0086899, FBGN0024491, FBGN0086655, FBGN0087035, FBGN0036470	0.647378	1	0.999968	100
GOTERM_BP_ALL	GO:0051276~chromosome organization	10	0.970568	FBGN0027259, FBGN0020412, FBGN0040765, FBGN0267033, FBGN0086899, FBGN0024491, FBGN0003371, FBGN0086655, FBGN0087035, FBGN0036470	0.658144	1	0.999985	100
GOTERM_BP_ALL	GO:0043933~macromolecular complex subunit organization	12	0.995147	FBGN0261241, FBGN0086690, FBGN0020412, FBGN0053158, FBGN0267033, FBGN0086899, FBGN0013733, FBGN0024491, FBGN0026389, FBGN0086655, FBGN0087035, FBGN0036470	0.574656	1	1	100
Annotation Cluster 81	Enrichment Score: 5.741819079717768E-4
Category	Term	Count	PValue	Genes	Fold Enrichment	Bonferroni	Benjamini	FDR
GOTERM_BP_ALL	GO:0071822~protein complex subunit organization	4	0.998145	FBGN0261241, FBGN0086690, FBGN0013733, FBGN0026389	0.39024	1	1	100
GOTERM_BP_ALL	GO:0065003~macromolecular complex assembly	5	0.998852	FBGN0261241, FBGN0086690, FBGN0053158, FBGN0026389, FBGN0087035	0.398045	1	1	100
GOTERM_BP_ALL	GO:0006461~protein complex assembly	3	0.998859	FBGN0261241, FBGN0086690, FBGN0026389	0.337708	1	1	100
GOTERM_BP_ALL	GO:0070271~protein complex biogenesis	3	0.998859	FBGN0261241, FBGN0086690, FBGN0026389	0.337708	1	1	100

## Sheet: Table S8C
S8C Table: Results of gene ontology (GO) enrichment test for the 215 genes nearby the 174 OOA TEs.
Annotation Cluster 1	Enrichment Score: 3.018853469222242
Category	Term	Count	PValue	Genes	Fold Enrichment	Bonferroni	Benjamini	FDR
GOTERM_BP_ALL	GO:0010033~response to organic substance	19	7.44564e-05	FBGN0003416, FBGN0022382, FBGN0010389, FBGN0017590, FBGN0032456, FBGN0033982, FBGN0085450, FBGN0267487, FBGN0265598, FBGN0015519, FBGN0011582, FBGN0267824, FBGN0041092, FBGN0000479, FBGN0000721, FBGN0265416, FBGN0013772, FBGN0000039, FBGN0003396	2.91289	0.116071	0.0402921	0.125128
GOTERM_BP_ALL	GO:0009719~response to endogenous stimulus	12	7.49106e-05	FBGN0003416, FBGN0010389, FBGN0022382, FBGN0041092, FBGN0032456, FBGN0085450, FBGN0267487, FBGN0265598, FBGN0015519, FBGN0013772, FBGN0003396, FBGN0000039	4.44732	0.116736	0.0305563	0.12589
GOTERM_BP_ALL	GO:0010243~response to organonitrogen compound	8	0.000517005	FBGN0003416, FBGN0022382, FBGN0032456, FBGN0267487, FBGN0265598, FBGN0015519, FBGN0013772, FBGN0000039	5.63572	0.575524	0.0464902	0.865819
GOTERM_BP_ALL	GO:0043279~response to alkaloid	5	0.00105116	FBGN0022382, FBGN0265598, FBGN0015519, FBGN0013772, FBGN0000039	10.9282	0.824951	0.0603417	1.75295
GOTERM_BP_ALL	GO:1901698~response to nitrogen compound	8	0.00156302	FBGN0003416, FBGN0022382, FBGN0032456, FBGN0267487, FBGN0265598, FBGN0015519, FBGN0013772, FBGN0000039	4.6707	0.925126	0.0778047	2.59604
GOTERM_BP_ALL	GO:0014070~response to organic cyclic compound	7	0.0119035	FBGN0022382, FBGN0032456, FBGN0033982, FBGN0265598, FBGN0015519, FBGN0013772, FBGN0000039	3.66063	1	0.199844	18.2384
GOTERM_BP_ALL	GO:1901700~response to oxygen-containing compound	10	0.0130851	FBGN0003416, FBGN0022382, FBGN0017590, FBGN0032456, FBGN0000479, FBGN0000721, FBGN0267487, FBGN0265598, FBGN0038295, FBGN0011582	2.63902	1	0.203354	19.867
Annotation Cluster 2	Enrichment Score: 2.5908960049300034
Category	Term	Count	PValue	Genes	Fold Enrichment	Bonferroni	Benjamini	FDR
GOTERM_BP_ALL	GO:0042221~response to chemical	38	4.49536e-09	FBGN0029504, FBGN0004885, FBGN0003416, FBGN0010389, FBGN0086370, FBGN0085450, FBGN0033982, FBGN0041622, FBGN0267487, FBGN0265598, FBGN0015519, FBGN0038295, FBGN0011582, FBGN0038798, FBGN0267824, FBGN0000479, FBGN0036009, FBGN0259170, FBGN0003396, FBGN0003371, FBGN0243512, FBGN0022382, FBGN0017590, FBGN0032456, FBGN0040726, FBGN0001085, FBGN0013733, FBGN0267001, FBGN0036442, FBGN0030385, FBGN00410…	2.82647	7.44879e-06	7.44879e-06	7.55912e-06
GOTERM_BP_ALL	GO:0050896~response to stimulus	60	3.65647e-05	FBGN0029504, FBGN0010389, FBGN0086370, FBGN0039633, FBGN0033982, FBGN0015519, FBGN0038295, FBGN0263257, FBGN0267824, FBGN0000479, FBGN0087007, FBGN0036789, FBGN0085382, FBGN0003371, FBGN0243512, FBGN0017590, FBGN0052190, FBGN0032456, FBGN0031118, FBGN0267001, FBGN0003460, FBGN0030385, FBGN0000721, FBGN0020412, FBGN0004369, FBGN0000039, FBGN0262614, FBGN0011656, FBGN0004885, FBGN0003416, FBGN00521…	1.5908	0.0587898	0.0298401	0.0614671
GOTERM_BP_ALL	GO:0050789~regulation of biological process	67	9.31631e-05	FBGN0029504, FBGN0010389, FBGN0086370, FBGN0015519, FBGN0038295, FBGN0015622, FBGN0263257, FBGN0024491, FBGN0026058, FBGN0267824, FBGN0000479, FBGN0036789, FBGN0031294, FBGN0003371, FBGN0243512, FBGN0031118, FBGN0267001, FBGN0003460, FBGN0011760, FBGN0063485, FBGN0020412, FBGN0000721, FBGN0045759, FBGN0004369, FBGN0000039, FBGN0262614, FBGN0011656, FBGN0004885, FBGN0003416, FBGN0036816, FBGN00521…	1.47803	0.143052	0.0254016	0.156542
GOTERM_BP_ALL	GO:0035556~intracellular signal transduction	20	0.000126068	FBGN0011656, FBGN0243512, FBGN0003416, FBGN0086370, FBGN0267487, FBGN0031118, FBGN0264493, FBGN0263131, FBGN0038295, FBGN0263257, FBGN0028741, FBGN0267824, FBGN0035574, FBGN0000479, FBGN0020412, FBGN0083940, FBGN0040308, FBGN0003371, FBGN0000547, FBGN0262614	2.69322	0.18853	0.0257755	0.211777
GOTERM_BP_ALL	GO:0007165~signal transduction	35	0.000242407	FBGN0011656, FBGN0003416, FBGN0010389, FBGN0052183, FBGN0086370, FBGN0085450, FBGN0267487, FBGN0265598, FBGN0015519, FBGN0038295, FBGN0028741, FBGN0263257, FBGN0011817, FBGN0011582, FBGN0267824, FBGN0029723, FBGN0000479, FBGN0083940, FBGN0040308, FBGN0036789, FBGN0003396, FBGN0003371, FBGN0243512, FBGN0001085, FBGN0264493, FBGN0031118, FBGN0263131, FBGN0041092, FBGN0035574, FBGN0265416, FBGN00007…	1.87165	0.33083	0.0393755	0.406836
GOTERM_BP_ALL	GO:0050794~regulation of cellular process	62	0.000288412	FBGN0029504, FBGN0010389, FBGN0086370, FBGN0015519, FBGN0038295, FBGN0015622, FBGN0263257, FBGN0024491, FBGN0026058, FBGN0267824, FBGN0000479, FBGN0036789, FBGN0003371, FBGN0243512, FBGN0031118, FBGN0267001, FBGN0003460, FBGN0011760, FBGN0063485, FBGN0020412, FBGN0000721, FBGN0045759, FBGN0004369, FBGN0000039, FBGN0262614, FBGN0011656, FBGN0003416, FBGN0052183, FBGN0085450, FBGN0267487, FBGN02655…	1.46966	0.379958	0.0425211	0.483871
GOTERM_BP_ALL	GO:0044700~single organism signaling	40	0.00033693	FBGN0011656, FBGN0003416, FBGN0010389, FBGN0052183, FBGN0086370, FBGN0085450, FBGN0267487, FBGN0265598, FBGN0015519, FBGN0038295, FBGN0027598, FBGN0028741, FBGN0263257, FBGN0011817, FBGN0011582, FBGN0267824, FBGN0029723, FBGN0000479, FBGN0083940, FBGN0040308, FBGN0036789, FBGN0003396, FBGN0003371, FBGN0243512, FBGN0001085, FBGN0264493, FBGN0031118, FBGN0013733, FBGN0263131, FBGN0267001, FBGN00839…	1.73429	0.427869	0.0420435	0.565054
GOTERM_BP_ALL	GO:0007154~cell communication	41	0.000537641	FBGN0011656, FBGN0003416, FBGN0010389, FBGN0052183, FBGN0086370, FBGN0085450, FBGN0267487, FBGN0265598, FBGN0015519, FBGN0038295, FBGN0027598, FBGN0028741, FBGN0263257, FBGN0011817, FBGN0011582, FBGN0267824, FBGN0034720, FBGN0029723, FBGN0000479, FBGN0083940, FBGN0040308, FBGN0036789, FBGN0003396, FBGN0003371, FBGN0243512, FBGN0001085, FBGN0264493, FBGN0031118, FBGN0013733, FBGN0263131, FBGN02670…	1.6786	0.5898	0.0458177	0.90023
GOTERM_BP_ALL	GO:0023052~signaling	40	0.000549182	FBGN0011656, FBGN0003416, FBGN0010389, FBGN0052183, FBGN0086370, FBGN0085450, FBGN0267487, FBGN0265598, FBGN0015519, FBGN0038295, FBGN0027598, FBGN0028741, FBGN0263257, FBGN0011817, FBGN0011582, FBGN0267824, FBGN0029723, FBGN0000479, FBGN0083940, FBGN0040308, FBGN0036789, FBGN0003396, FBGN0003371, FBGN0243512, FBGN0001085, FBGN0264493, FBGN0031118, FBGN0013733, FBGN0263131, FBGN0267001, FBGN00839…	1.6938	0.597574	0.0444921	0.91947
GOTERM_BP_ALL	GO:0051716~cellular response to stimulus	41	0.000834866	FBGN0029504, FBGN0011656, FBGN0003416, FBGN0010389, FBGN0052183, FBGN0086370, FBGN0039633, FBGN0085450, FBGN0033982, FBGN0267487, FBGN0029728, FBGN0265598, FBGN0015519, FBGN0038295, FBGN0028741, FBGN0263257, FBGN0011817, FBGN0011582, FBGN0267824, FBGN0029723, FBGN0000479, FBGN0083940, FBGN0040308, FBGN0036789, FBGN0003396, FBGN0003371, FBGN0243512, FBGN0001085, FBGN0264493, FBGN0031118, FBGN02631…	1.64309	0.749413	0.0560335	1.39463
GOTERM_BP_ALL	GO:0065007~biological regulation	68	0.00127615	FBGN0029504, FBGN0010389, FBGN0086370, FBGN0015519, FBGN0038295, FBGN0015622, FBGN0263257, FBGN0024491, FBGN0026058, FBGN0267824, FBGN0000479, FBGN0036789, FBGN0031294, FBGN0003371, FBGN0243512, FBGN0031118, FBGN0267001, FBGN0003460, FBGN0011760, FBGN0063485, FBGN0020412, FBGN0000721, FBGN0045759, FBGN0004369, FBGN0000039, FBGN0262614, FBGN0011656, FBGN0004885, FBGN0003416, FBGN0036816, FBGN00521…	1.35619	0.879478	0.0681009	2.12437
GOTERM_BP_ALL	GO:0009966~regulation of signal transduction	18	0.00446586	FBGN0243512, FBGN0003416, FBGN0001085, FBGN0085450, FBGN0086370, FBGN0267487, FBGN0265598, FBGN0264493, FBGN0011817, FBGN0267824, FBGN0035574, FBGN0000479, FBGN0265416, FBGN0000721, FBGN0040308, FBGN0003371, FBGN0000547, FBGN0262614	2.11049	0.999399	0.122005	7.25008
GOTERM_BP_ALL	GO:0009968~negative regulation of signal transduction	10	0.00538409	FBGN0243512, FBGN0003416, FBGN0267824, FBGN0001085, FBGN0085450, FBGN0267487, FBGN0264493, FBGN0011817, FBGN0003371, FBGN0000547	3.0443	0.99987	0.132372	8.67815
GOTERM_BP_ALL	GO:1902531~regulation of intracellular signal transduction	11	0.00581188	FBGN0243512, FBGN0267824, FBGN0035574, FBGN0000479, FBGN0086370, FBGN0267487, FBGN0264493, FBGN0040308, FBGN0003371, FBGN0262614, FBGN0000547	2.79061	0.999936	0.130621	9.33638
GOTERM_BP_ALL	GO:0010648~negative regulation of cell communication	10	0.00832963	FBGN0243512, FBGN0003416, FBGN0267824, FBGN0001085, FBGN0085450, FBGN0267487, FBGN0264493, FBGN0011817, FBGN0003371, FBGN0000547	2.84134	0.999999	0.170803	13.1209
GOTERM_BP_ALL	GO:0023057~negative regulation of signaling	10	0.00832963	FBGN0243512, FBGN0003416, FBGN0267824, FBGN0001085, FBGN0085450, FBGN0267487, FBGN0264493, FBGN0011817, FBGN0003371, FBGN0000547	2.84134	0.999999	0.170803	13.1209
GOTERM_BP_ALL	GO:0010646~regulation of cell communication	19	0.00977907	FBGN0243512, FBGN0003416, FBGN0001085, FBGN0085450, FBGN0086370, FBGN0267487, FBGN0265598, FBGN0264493, FBGN0011817, FBGN0267824, FBGN0083228, FBGN0035574, FBGN0000479, FBGN0265416, FBGN0000721, FBGN0040308, FBGN0003371, FBGN0000547, FBGN0262614	1.89867	1	0.184167	15.2317
GOTERM_BP_ALL	GO:0023051~regulation of signaling	19	0.0101194	FBGN0243512, FBGN0003416, FBGN0001085, FBGN0085450, FBGN0086370, FBGN0267487, FBGN0265598, FBGN0264493, FBGN0011817, FBGN0267824, FBGN0083228, FBGN0035574, FBGN0000479, FBGN0265416, FBGN0000721, FBGN0040308, FBGN0003371, FBGN0000547, FBGN0262614	1.89202	1	0.187846	15.7203
GOTERM_BP_ALL	GO:0071310~cellular response to organic substance	9	0.0119414	FBGN0267824, FBGN0010389, FBGN0041092, FBGN0265416, FBGN0000721, FBGN0085450, FBGN0267487, FBGN0003396, FBGN0011582	2.90592	1	0.198426	18.2911
GOTERM_BP_ALL	GO:0048583~regulation of response to stimulus	20	0.0124303	FBGN0243512, FBGN0003416, FBGN0010389, FBGN0001085, FBGN0085450, FBGN0086370, FBGN0267487, FBGN0265598, FBGN0264493, FBGN0011817, FBGN0011582, FBGN0267824, FBGN0035574, FBGN0000479, FBGN0265416, FBGN0000721, FBGN0040308, FBGN0003371, FBGN0000547, FBGN0262614	1.8117	1	0.199774	18.9683
GOTERM_BP_ALL	GO:0007167~enzyme linked receptor protein signaling pathway	9	0.0143785	FBGN0003416, FBGN0267824, FBGN0010389, FBGN0265416, FBGN0000721, FBGN0085450, FBGN0267487, FBGN0003396, FBGN0000547	2.81012	1	0.2172	21.6148
GOTERM_BP_ALL	GO:0048585~negative regulation of response to stimulus	10	0.0165403	FBGN0243512, FBGN0003416, FBGN0267824, FBGN0001085, FBGN0085450, FBGN0267487, FBGN0264493, FBGN0011817, FBGN0003371, FBGN0000547	2.53691	1	0.225775	24.4561
GOTERM_BP_ALL	GO:0007166~cell surface receptor signaling pathway	14	0.0750649	FBGN0003416, FBGN0010389, FBGN0001085, FBGN0085450, FBGN0267487, FBGN0264493, FBGN0011817, FBGN0267824, FBGN0000721, FBGN0265416, FBGN0003371, FBGN0003396, FBGN0000547, FBGN0262614	1.65976	1	0.491838	73.0755
GOTERM_BP_ALL	GO:0007169~transmembrane receptor protein tyrosine kinase signaling pathway	5	0.166945	FBGN0003416, FBGN0267824, FBGN0010389, FBGN0267487, FBGN0000547	2.31631	1	0.686394	95.3645
GOTERM_BP_ALL	GO:0044763~single-organism cellular process	78	0.191557	FBGN0029504, FBGN0010389, FBGN0086370, FBGN0033982, FBGN0030574, FBGN0015519, FBGN0015622, FBGN0038295, FBGN0263257, FBGN0024491, FBGN0031654, FBGN0267824, FBGN0051475, FBGN0000479, FBGN0087007, FBGN0045063, FBGN0036789, FBGN0003371, FBGN0243512, FBGN0017590, FBGN0032456, FBGN0031118, FBGN0267001, FBGN0003460, FBGN0083975, FBGN0011760, FBGN0063485, FBGN0020412, FBGN0000721, FBGN0045759, FBGN00043…	1.08057	1	0.723615	97.2004
GOTERM_BP_ALL	GO:0048523~negative regulation of cellular process	18	0.271809	FBGN0243512, FBGN0029504, FBGN0003416, FBGN0052183, FBGN0001085, FBGN0085450, FBGN0267487, FBGN0264493, FBGN0013733, FBGN0039431, FBGN0011817, FBGN0024491, FBGN0267824, FBGN0034720, FBGN0020412, FBGN0003371, FBGN0003396, FBGN0000547	1.23836	1	0.819498	99.5174
GOTERM_BP_ALL	GO:0048519~negative regulation of biological process	19	0.351485	FBGN0243512, FBGN0029504, FBGN0004885, FBGN0003416, FBGN0052183, FBGN0001085, FBGN0085450, FBGN0267487, FBGN0264493, FBGN0013733, FBGN0039431, FBGN0011817, FBGN0024491, FBGN0267824, FBGN0034720, FBGN0020412, FBGN0003371, FBGN0003396, FBGN0000547	1.16516	1	0.887088	99.9312
Annotation Cluster 3	Enrichment Score: 2.389451082195998
Category	Term	Count	PValue	Genes	Fold Enrichment	Bonferroni	Benjamini	FDR
GOTERM_BP_ALL	GO:0003008~system process	28	0.000700521	FBGN0010389, FBGN0052600, FBGN0027556, FBGN0086370, FBGN0041622, FBGN0265598, FBGN0011582, FBGN0038798, FBGN0086690, FBGN0020248, FBGN0000479, FBGN0033614, FBGN0036009, FBGN0003396, FBGN0003371, FBGN0017590, FBGN0033387, FBGN0040726, FBGN0001085, FBGN0051163, FBGN0034474, FBGN0030385, FBGN0063485, FBGN0011760, FBGN0034859, FBGN0000721, FBGN0086675, FBGN0026389	1.95794	0.68688	0.0537929	1.17145
GOTERM_BP_ALL	GO:0050877~neurological system process	25	0.00271737	FBGN0010389, FBGN0017590, FBGN0052600, FBGN0033387, FBGN0086370, FBGN0001085, FBGN0040726, FBGN0041622, FBGN0051163, FBGN0034474, FBGN0011582, FBGN0038798, FBGN0030385, FBGN0011760, FBGN0086690, FBGN0020248, FBGN0034859, FBGN0000721, FBGN0000479, FBGN0033614, FBGN0036009, FBGN0086675, FBGN0003371, FBGN0003396, FBGN0026389	1.87754	0.988989	0.0846128	4.47248
GOTERM_BP_ALL	GO:0007606~sensory perception of chemical stimulus	10	0.00490742	FBGN0030385, FBGN0038798, FBGN0052600, FBGN0033614, FBGN0040726, FBGN0041622, FBGN0036009, FBGN0051163, FBGN0034474, FBGN0026389	3.08842	0.999712	0.129043	7.93942
GOTERM_BP_ALL	GO:0007600~sensory perception	19	0.0296328	FBGN0010389, FBGN0052600, FBGN0033387, FBGN0001085, FBGN0040726, FBGN0041622, FBGN0051163, FBGN0034474, FBGN0030385, FBGN0038798, FBGN0086690, FBGN0011760, FBGN0034859, FBGN0020248, FBGN0000721, FBGN0033614, FBGN0036009, FBGN0086675, FBGN0026389	1.68354	1	0.304985	39.6988
Annotation Cluster 4	Enrichment Score: 2.266007098931543
Category	Term	Count	PValue	Genes	Fold Enrichment	Bonferroni	Benjamini	FDR
GOTERM_BP_ALL	GO:0040011~locomotion	21	8.15145e-05	FBGN0243512, FBGN0004885, FBGN0003416, FBGN0010389, FBGN0022382, FBGN0001085, FBGN0267487, FBGN0013733, FBGN0027598, FBGN0267001, FBGN0011817, FBGN0011582, FBGN0003460, FBGN0086690, FBGN0041092, FBGN0035574, FBGN0000721, FBGN0265416, FBGN0087007, FBGN0004369, FBGN0085382	2.68776	0.12635	0.0266534	0.136981
GOTERM_BP_ALL	GO:0050789~regulation of biological process	67	9.31631e-05	FBGN0029504, FBGN0010389, FBGN0086370, FBGN0015519, FBGN0038295, FBGN0015622, FBGN0263257, FBGN0024491, FBGN0026058, FBGN0267824, FBGN0000479, FBGN0036789, FBGN0031294, FBGN0003371, FBGN0243512, FBGN0031118, FBGN0267001, FBGN0003460, FBGN0011760, FBGN0063485, FBGN0020412, FBGN0000721, FBGN0045759, FBGN0004369, FBGN0000039, FBGN0262614, FBGN0011656, FBGN0004885, FBGN0003416, FBGN0036816, FBGN00521…	1.47803	0.143052	0.0254016	0.156542
GOTERM_BP_ALL	GO:0009888~tissue development	31	9.34283e-05	FBGN0011656, FBGN0029504, FBGN0004885, FBGN0003416, FBGN0010389, FBGN0040089, FBGN0035983, FBGN0265598, FBGN0027598, FBGN0011817, FBGN0262160, FBGN0034071, FBGN0023407, FBGN0087007, FBGN0036007, FBGN0003396, FBGN0003371, FBGN0243512, FBGN0027581, FBGN0001085, FBGN0264493, FBGN0031118, FBGN0013733, FBGN0003460, FBGN0011760, FBGN0041092, FBGN0035574, FBGN0045759, FBGN0000542, FBGN0000547, FBGN02626…	2.09386	0.143429	0.0218741	0.156987
GOTERM_BP_ALL	GO:0032501~multicellular organismal process	81	0.000177894	FBGN0029504, FBGN0003683, FBGN0010389, FBGN0035983, FBGN0086370, FBGN0015622, FBGN0262160, FBGN0024491, FBGN0031654, FBGN0026058, FBGN0051475, FBGN0000479, FBGN0023407, FBGN0087007, FBGN0033614, FBGN0045063, FBGN0031294, FBGN0003371, FBGN0243512, FBGN0017590, FBGN0052190, FBGN0031118, FBGN0051163, FBGN0267001, FBGN0003460, FBGN0032494, FBGN0030385, FBGN0083975, FBGN0011760, FBGN0063485, FBGN00204…	1.35117	0.255317	0.0322246	0.298716
GOTERM_BP_ALL	GO:0050794~regulation of cellular process	62	0.000288412	FBGN0029504, FBGN0010389, FBGN0086370, FBGN0015519, FBGN0038295, FBGN0015622, FBGN0263257, FBGN0024491, FBGN0026058, FBGN0267824, FBGN0000479, FBGN0036789, FBGN0003371, FBGN0243512, FBGN0031118, FBGN0267001, FBGN0003460, FBGN0011760, FBGN0063485, FBGN0020412, FBGN0000721, FBGN0045759, FBGN0004369, FBGN0000039, FBGN0262614, FBGN0011656, FBGN0003416, FBGN0052183, FBGN0085450, FBGN0267487, FBGN02655…	1.46966	0.379958	0.0425211	0.483871
GOTERM_BP_ALL	GO:0060429~epithelium development	28	0.000372553	FBGN0011656, FBGN0029504, FBGN0004885, FBGN0003416, FBGN0035983, FBGN0265598, FBGN0027598, FBGN0011817, FBGN0262160, FBGN0034071, FBGN0023407, FBGN0087007, FBGN0036007, FBGN0003396, FBGN0003371, FBGN0243512, FBGN0027581, FBGN0001085, FBGN0264493, FBGN0031118, FBGN0013733, FBGN0003460, FBGN0011760, FBGN0041092, FBGN0035574, FBGN0000542, FBGN0000547, FBGN0262614	2.0382	0.460674	0.0403266	0.624619
GOTERM_BP_ALL	GO:0048812~neuron projection morphogenesis	18	0.000455485	FBGN0004885, FBGN0022382, FBGN0001085, FBGN0085450, FBGN0267487, FBGN0013733, FBGN0267001, FBGN0051475, FBGN0041092, FBGN0034720, FBGN0035574, FBGN0000479, FBGN0000721, FBGN0004369, FBGN0036007, FBGN0024963, FBGN0003396, FBGN0262614	2.6094	0.529947	0.0460862	0.763163
GOTERM_BP_ALL	GO:0000902~cell morphogenesis	22	0.000725175	FBGN0243512, FBGN0004885, FBGN0010389, FBGN0022382, FBGN0001085, FBGN0085450, FBGN0267487, FBGN0013733, FBGN0267001, FBGN0051475, FBGN0041092, FBGN0034720, FBGN0035574, FBGN0000479, FBGN0000721, FBGN0036007, FBGN0004369, FBGN0024963, FBGN0003371, FBGN0003396, FBGN0000547, FBGN0262614	2.21665	0.699423	0.0531728	1.21244
GOTERM_BP_ALL	GO:0031175~neuron projection development	18	0.000889647	FBGN0004885, FBGN0022382, FBGN0001085, FBGN0085450, FBGN0267487, FBGN0013733, FBGN0267001, FBGN0051475, FBGN0041092, FBGN0034720, FBGN0035574, FBGN0000479, FBGN0000721, FBGN0004369, FBGN0036007, FBGN0024963, FBGN0003396, FBGN0262614	2.45886	0.771176	0.0551444	1.4855
GOTERM_BP_ALL	GO:0006928~movement of cell or subcellular component	19	0.00111586	FBGN0243512, FBGN0004885, FBGN0003416, FBGN0010389, FBGN0022382, FBGN0001085, FBGN0267487, FBGN0013733, FBGN0027598, FBGN0267001, FBGN0003460, FBGN0086690, FBGN0011760, FBGN0027259, FBGN0041092, FBGN0035574, FBGN0000721, FBGN0087007, FBGN0004369	2.33031	0.842765	0.0618014	1.8599
GOTERM_BP_ALL	GO:0065007~biological regulation	68	0.00127615	FBGN0029504, FBGN0010389, FBGN0086370, FBGN0015519, FBGN0038295, FBGN0015622, FBGN0263257, FBGN0024491, FBGN0026058, FBGN0267824, FBGN0000479, FBGN0036789, FBGN0031294, FBGN0003371, FBGN0243512, FBGN0031118, FBGN0267001, FBGN0003460, FBGN0011760, FBGN0063485, FBGN0020412, FBGN0000721, FBGN0045759, FBGN0004369, FBGN0000039, FBGN0262614, FBGN0011656, FBGN0004885, FBGN0003416, FBGN0036816, FBGN00521…	1.35619	0.879478	0.0681009	2.12437
GOTERM_BP_ALL	GO:0048666~neuron development	20	0.00142646	FBGN0004885, FBGN0022382, FBGN0001085, FBGN0085450, FBGN0267487, FBGN0013733, FBGN0039431, FBGN0267001, FBGN0011760, FBGN0051475, FBGN0041092, FBGN0034720, FBGN0035574, FBGN0000479, FBGN0000721, FBGN0036007, FBGN0004369, FBGN0024963, FBGN0003396, FBGN0262614	2.21403	0.906081	0.0734626	2.37177
GOTERM_BP_ALL	GO:0007409~axonogenesis	12	0.00156758	FBGN0004885, FBGN0022382, FBGN0041092, FBGN0034720, FBGN0035574, FBGN0000479, FBGN0000721, FBGN0001085, FBGN0267487, FBGN0004369, FBGN0013733, FBGN0267001	3.10907	0.925691	0.0757507	2.60353
GOTERM_BP_ALL	GO:0032989~cellular component morphogenesis	23	0.001797	FBGN0243512, FBGN0004885, FBGN0010389, FBGN0022382, FBGN0001085, FBGN0085450, FBGN0267487, FBGN0013733, FBGN0267001, FBGN0063485, FBGN0051475, FBGN0041092, FBGN0034720, FBGN0035574, FBGN0000479, FBGN0000721, FBGN0036007, FBGN0004369, FBGN0024963, FBGN0003371, FBGN0003396, FBGN0000547, FBGN0262614	2.017	0.949223	0.0794522	2.97916
GOTERM_BP_ALL	GO:0048858~cell projection morphogenesis	18	0.00180522	FBGN0004885, FBGN0022382, FBGN0001085, FBGN0085450, FBGN0267487, FBGN0013733, FBGN0267001, FBGN0051475, FBGN0041092, FBGN0034720, FBGN0035574, FBGN0000479, FBGN0000721, FBGN0004369, FBGN0036007, FBGN0024963, FBGN0003396, FBGN0262614	2.30379	0.949911	0.0777302	2.99259
GOTERM_BP_ALL	GO:0048667~cell morphogenesis involved in neuron differentiation	15	0.00196911	FBGN0004885, FBGN0022382, FBGN0001085, FBGN0085450, FBGN0267487, FBGN0013733, FBGN0267001, FBGN0041092, FBGN0034720, FBGN0035574, FBGN0000721, FBGN0000479, FBGN0004369, FBGN0036007, FBGN0003396	2.56233	0.961842	0.0803337	3.26007
GOTERM_BP_ALL	GO:0044707~single-multicellular organism process	62	0.00204392	FBGN0029504, FBGN0003683, FBGN0010389, FBGN0035983, FBGN0086370, FBGN0015622, FBGN0262160, FBGN0024491, FBGN0031654, FBGN0051475, FBGN0023407, FBGN0000479, FBGN0087007, FBGN0045063, FBGN0031294, FBGN0003371, FBGN0243512, FBGN0017590, FBGN0031118, FBGN0267001, FBGN0003460, FBGN0083975, FBGN0011760, FBGN0063485, FBGN0000721, FBGN0020412, FBGN0045759, FBGN0004369, FBGN0262614, FBGN0011656, FBGN00048…	1.3727	0.966299	0.0812634	3.38193
GOTERM_BP_ALL	GO:0000904~cell morphogenesis involved in differentiation	16	0.00210003	FBGN0004885, FBGN0022382, FBGN0001085, FBGN0085450, FBGN0267487, FBGN0013733, FBGN0267001, FBGN0041092, FBGN0034720, FBGN0035574, FBGN0000479, FBGN0000721, FBGN0004369, FBGN0036007, FBGN0003371, FBGN0003396	2.43979	0.969297	0.081452	3.47324
GOTERM_BP_ALL	GO:0061564~axon development	12	0.0021768	FBGN0004885, FBGN0022382, FBGN0041092, FBGN0034720, FBGN0035574, FBGN0000479, FBGN0000721, FBGN0001085, FBGN0267487, FBGN0004369, FBGN0013733, FBGN0267001	2.98217	0.972972	0.0823814	3.59803
GOTERM_BP_ALL	GO:0032990~cell part morphogenesis	18	0.00218073	FBGN0004885, FBGN0022382, FBGN0001085, FBGN0085450, FBGN0267487, FBGN0013733, FBGN0267001, FBGN0051475, FBGN0041092, FBGN0034720, FBGN0035574, FBGN0000479, FBGN0000721, FBGN0004369, FBGN0036007, FBGN0024963, FBGN0003396, FBGN0262614	2.26302	0.973148	0.0806847	3.60443
GOTERM_BP_ALL	GO:0007275~multicellular organism development	57	0.00228959	FBGN0029504, FBGN0003683, FBGN0010389, FBGN0035983, FBGN0086370, FBGN0262160, FBGN0024491, FBGN0031654, FBGN0051475, FBGN0023407, FBGN0000479, FBGN0045063, FBGN0031294, FBGN0003371, FBGN0243512, FBGN0017590, FBGN0031118, FBGN0267001, FBGN0003460, FBGN0011760, FBGN0063485, FBGN0000721, FBGN0020412, FBGN0045759, FBGN0004369, FBGN0262614, FBGN0011656, FBGN0004885, FBGN0036816, FBGN0052183, FBGN00854…	1.40222	0.977589	0.0792525	3.7811
GOTERM_BP_ALL	GO:0048731~system development	46	0.00247996	FBGN0029504, FBGN0011656, FBGN0004885, FBGN0010389, FBGN0035983, FBGN0052183, FBGN0085450, FBGN0267487, FBGN0265598, FBGN0027598, FBGN0262160, FBGN0011817, FBGN0031654, FBGN0051475, FBGN0027259, FBGN0034720, FBGN0034071, FBGN0023407, FBGN0000479, FBGN0045063, FBGN0036007, FBGN0031294, FBGN0024963, FBGN0003396, FBGN0003371, FBGN0243512, FBGN0022382, FBGN0017590, FBGN0027581, FBGN0024698, FBGN00010…	1.49544	0.983664	0.0805386	4.08936
GOTERM_BP_ALL	GO:0042330~taxis	12	0.00290326	FBGN0004885, FBGN0022382, FBGN0035574, FBGN0000721, FBGN0001085, FBGN0267487, FBGN0004369, FBGN0013733, FBGN0085382, FBGN0011817, FBGN0267001, FBGN0011582	2.87327	0.991915	0.0884859	4.77146
GOTERM_BP_ALL	GO:0030182~neuron differentiation	21	0.00297066	FBGN0004885, FBGN0022382, FBGN0017590, FBGN0001085, FBGN0085450, FBGN0267487, FBGN0013733, FBGN0039431, FBGN0267001, FBGN0011760, FBGN0051475, FBGN0041092, FBGN0034720, FBGN0035574, FBGN0000479, FBGN0000721, FBGN0036007, FBGN0004369, FBGN0024963, FBGN0003396, FBGN0262614	2.02494	0.992771	0.0888188	4.87964
GOTERM_BP_ALL	GO:0048699~generation of neurons	22	0.00386656	FBGN0004885, FBGN0022382, FBGN0017590, FBGN0001085, FBGN0085450, FBGN0267487, FBGN0013733, FBGN0039431, FBGN0267001, FBGN0011760, FBGN0051475, FBGN0041092, FBGN0034720, FBGN0035574, FBGN0000479, FBGN0000721, FBGN0036007, FBGN0004369, FBGN0024963, FBGN0003396, FBGN0000547, FBGN0262614	1.93528	0.99837	0.108305	6.30673
GOTERM_BP_ALL	GO:0009653~anatomical structure morphogenesis	37	0.00554288	FBGN0011656, FBGN0004885, FBGN0010389, FBGN0085450, FBGN0267487, FBGN0265598, FBGN0027598, FBGN0011817, FBGN0086690, FBGN0051475, FBGN0034720, FBGN0000479, FBGN0036007, FBGN0024963, FBGN0003396, FBGN0003371, FBGN0243512, FBGN0022382, FBGN0017590, FBGN0027581, FBGN0001085, FBGN0264493, FBGN0031118, FBGN0013733, FBGN0011241, FBGN0267001, FBGN0003460, FBGN0063485, FBGN0011760, FBGN0041092, FBGN00355…	1.53773	0.9999	0.134032	8.92301
GOTERM_BP_ALL	GO:0048513~animal organ development	30	0.0056418	FBGN0011656, FBGN0029504, FBGN0004885, FBGN0010389, FBGN0035983, FBGN0265598, FBGN0027598, FBGN0011817, FBGN0262160, FBGN0034071, FBGN0023407, FBGN0045063, FBGN0036007, FBGN0003396, FBGN0003371, FBGN0243512, FBGN0017590, FBGN0027581, FBGN0001085, FBGN0264493, FBGN0031118, FBGN0013733, FBGN0267001, FBGN0003460, FBGN0011760, FBGN0035574, FBGN0045759, FBGN0000542, FBGN0000547, FBGN0262614	1.65194	0.999915	0.132417	9.07522
GOTERM_BP_ALL	GO:0048468~cell development	33	0.00579678	FBGN0011656, FBGN0004885, FBGN0003416, FBGN0010389, FBGN0085450, FBGN0086370, FBGN0267487, FBGN0027598, FBGN0051475, FBGN0034720, FBGN0000479, FBGN0087007, FBGN0036007, FBGN0024963, FBGN0003396, FBGN0003371, FBGN0243512, FBGN0022382, FBGN0001085, FBGN0013733, FBGN0039431, FBGN0011241, FBGN0267001, FBGN0063485, FBGN0011760, FBGN0041092, FBGN0035574, FBGN0020412, FBGN0000721, FBGN0000542, FBGN00043…	1.59373	0.999934	0.133921	9.31323
GOTERM_BP_ALL	GO:0030030~cell projection organization	18	0.00887002	FBGN0004885, FBGN0022382, FBGN0001085, FBGN0085450, FBGN0267487, FBGN0013733, FBGN0267001, FBGN0051475, FBGN0041092, FBGN0034720, FBGN0035574, FBGN0000479, FBGN0000721, FBGN0004369, FBGN0036007, FBGN0024963, FBGN0003396, FBGN0262614	1.96708	1	0.17655	13.9135
GOTERM_BP_ALL	GO:0048856~anatomical structure development	60	0.0103136	FBGN0029504, FBGN0003683, FBGN0010389, FBGN0040089, FBGN0035983, FBGN0086370, FBGN0262160, FBGN0024491, FBGN0031654, FBGN0051475, FBGN0023407, FBGN0000479, FBGN0087007, FBGN0045063, FBGN0031294, FBGN0003371, FBGN0243512, FBGN0017590, FBGN0031118, FBGN0267001, FBGN0003460, FBGN0011760, FBGN0063485, FBGN0000721, FBGN0020412, FBGN0045759, FBGN0004369, FBGN0262614, FBGN0011656, FBGN0004885, FBGN00034…	1.29841	1	0.189004	15.9979
GOTERM_BP_ALL	GO:0007399~nervous system development	32	0.0107022	FBGN0004885, FBGN0010389, FBGN0052183, FBGN0085450, FBGN0267487, FBGN0011817, FBGN0031654, FBGN0027259, FBGN0051475, FBGN0034720, FBGN0000479, FBGN0045063, FBGN0036007, FBGN0024963, FBGN0003396, FBGN0003371, FBGN0243512, FBGN0022382, FBGN0017590, FBGN0024698, FBGN0001085, FBGN0013733, FBGN0039431, FBGN0267001, FBGN0003460, FBGN0011760, FBGN0041092, FBGN0035574, FBGN0000721, FBGN0004369, FBGN00005…	1.54368	1	0.193303	16.5507
GOTERM_BP_ALL	GO:0007411~axon guidance	9	0.0121959	FBGN0004885, FBGN0022382, FBGN0035574, FBGN0000721, FBGN0001085, FBGN0267487, FBGN0004369, FBGN0013733, FBGN0267001	2.89495	1	0.200236	18.6444
GOTERM_BP_ALL	GO:0022008~neurogenesis	28	0.0125117	FBGN0004885, FBGN0010389, FBGN0052183, FBGN0085450, FBGN0267487, FBGN0031654, FBGN0027259, FBGN0051475, FBGN0034720, FBGN0000479, FBGN0036007, FBGN0024963, FBGN0003396, FBGN0022382, FBGN0017590, FBGN0024698, FBGN0001085, FBGN0013733, FBGN0039431, FBGN0267001, FBGN0003460, FBGN0011760, FBGN0041092, FBGN0035574, FBGN0000721, FBGN0004369, FBGN0000547, FBGN0262614	1.59434	1	0.199039	19.0805
GOTERM_BP_ALL	GO:0097485~neuron projection guidance	9	0.0143785	FBGN0004885, FBGN0022382, FBGN0035574, FBGN0000721, FBGN0001085, FBGN0267487, FBGN0004369, FBGN0013733, FBGN0267001	2.81012	1	0.2172	21.6148
GOTERM_BP_ALL	GO:0030154~cell differentiation	42	0.0144865	FBGN0011656, FBGN0004885, FBGN0003416, FBGN0010389, FBGN0052183, FBGN0086370, FBGN0085450, FBGN0267487, FBGN0027598, FBGN0031654, FBGN0051475, FBGN0027259, FBGN0034720, FBGN0000479, FBGN0087007, FBGN0036007, FBGN0024963, FBGN0003396, FBGN0003371, FBGN0243512, FBGN0022382, FBGN0017590, FBGN0024698, FBGN0001085, FBGN0264493, FBGN0039431, FBGN0013733, FBGN0011241, FBGN0267001, FBGN0003460, FBGN00634…	1.39738	1	0.214784	21.7591
GOTERM_BP_ALL	GO:0032502~developmental process	60	0.0156802	FBGN0029504, FBGN0003683, FBGN0010389, FBGN0040089, FBGN0035983, FBGN0086370, FBGN0262160, FBGN0024491, FBGN0031654, FBGN0051475, FBGN0023407, FBGN0000479, FBGN0087007, FBGN0045063, FBGN0031294, FBGN0003371, FBGN0243512, FBGN0017590, FBGN0031118, FBGN0267001, FBGN0003460, FBGN0011760, FBGN0063485, FBGN0000721, FBGN0020412, FBGN0045759, FBGN0004369, FBGN0262614, FBGN0011656, FBGN0004885, FBGN00034…	1.27446	1	0.222605	23.3375
GOTERM_BP_ALL	GO:0006935~chemotaxis	9	0.0181691	FBGN0004885, FBGN0022382, FBGN0035574, FBGN0000721, FBGN0001085, FBGN0267487, FBGN0004369, FBGN0013733, FBGN0267001	2.6918	1	0.239456	26.5327
GOTERM_BP_ALL	GO:0044767~single-organism developmental process	59	0.0181828	FBGN0029504, FBGN0003683, FBGN0010389, FBGN0035983, FBGN0086370, FBGN0262160, FBGN0024491, FBGN0031654, FBGN0051475, FBGN0023407, FBGN0000479, FBGN0087007, FBGN0045063, FBGN0031294, FBGN0003371, FBGN0243512, FBGN0017590, FBGN0031118, FBGN0267001, FBGN0003460, FBGN0011760, FBGN0063485, FBGN0000721, FBGN0020412, FBGN0045759, FBGN0004369, FBGN0262614, FBGN0011656, FBGN0004885, FBGN0003416, FBGN00368…	1.27064	1	0.237752	26.55
GOTERM_BP_ALL	GO:0048869~cellular developmental process	42	0.0306167	FBGN0011656, FBGN0004885, FBGN0003416, FBGN0010389, FBGN0052183, FBGN0086370, FBGN0085450, FBGN0267487, FBGN0027598, FBGN0031654, FBGN0051475, FBGN0027259, FBGN0034720, FBGN0000479, FBGN0087007, FBGN0036007, FBGN0024963, FBGN0003396, FBGN0003371, FBGN0243512, FBGN0022382, FBGN0017590, FBGN0024698, FBGN0001085, FBGN0264493, FBGN0039431, FBGN0013733, FBGN0011241, FBGN0267001, FBGN0003460, FBGN00634…	1.33287	1	0.306098	40.7188
GOTERM_BP_ALL	GO:0008045~motor neuron axon guidance	4	0.0414759	FBGN0004885, FBGN0000721, FBGN0004369, FBGN0267001	5.16608	1	0.366052	50.9489
GOTERM_BP_ALL	GO:0009605~response to external stimulus	19	0.0511164	FBGN0011656, FBGN0004885, FBGN0022382, FBGN0010389, FBGN0052190, FBGN0001085, FBGN0267487, FBGN0013733, FBGN0011241, FBGN0267001, FBGN0011817, FBGN0011582, FBGN0003460, FBGN0035574, FBGN0000721, FBGN0004369, FBGN0040308, FBGN0085382, FBGN0003371	1.57699	1	0.413383	58.6165
GOTERM_BP_ALL	GO:0008038~neuron recognition	4	0.126108	FBGN0004885, FBGN0004369, FBGN0013733, FBGN0267001	3.21662	1	0.619752	89.6345
GOTERM_BP_ALL	GO:0008037~cell recognition	4	0.131319	FBGN0004885, FBGN0004369, FBGN0013733, FBGN0267001	3.15705	1	0.630973	90.6262
GOTERM_BP_ALL	GO:0044763~single-organism cellular process	78	0.191557	FBGN0029504, FBGN0010389, FBGN0086370, FBGN0033982, FBGN0030574, FBGN0015519, FBGN0015622, FBGN0038295, FBGN0263257, FBGN0024491, FBGN0031654, FBGN0267824, FBGN0051475, FBGN0000479, FBGN0087007, FBGN0045063, FBGN0036789, FBGN0003371, FBGN0243512, FBGN0017590, FBGN0032456, FBGN0031118, FBGN0267001, FBGN0003460, FBGN0083975, FBGN0011760, FBGN0063485, FBGN0020412, FBGN0000721, FBGN0045759, FBGN00043…	1.08057	1	0.723615	97.2004
GOTERM_BP_ALL	GO:0016043~cellular component organization	41	0.442998	FBGN0004885, FBGN0003416, FBGN0010389, FBGN0052600, FBGN0086370, FBGN0085450, FBGN0267487, FBGN0027598, FBGN0028741, FBGN0011817, FBGN0024491, FBGN0086690, FBGN0051475, FBGN0027259, FBGN0034720, FBGN0000479, FBGN0034721, FBGN0036007, FBGN0024963, FBGN0003396, FBGN0003371, FBGN0243512, FBGN0022382, FBGN0040726, FBGN0001085, FBGN0053158, FBGN0039431, FBGN0013733, FBGN0267001, FBGN0063485, FBGN00117…	1.04793	1	0.934372	99.9947
GOTERM_BP_ALL	GO:0071840~cellular component organization or biogenesis	42	0.481002	FBGN0036754, FBGN0004885, FBGN0003416, FBGN0010389, FBGN0052600, FBGN0086370, FBGN0085450, FBGN0267487, FBGN0027598, FBGN0028741, FBGN0011817, FBGN0024491, FBGN0086690, FBGN0051475, FBGN0027259, FBGN0034720, FBGN0000479, FBGN0034721, FBGN0036007, FBGN0024963, FBGN0003396, FBGN0003371, FBGN0243512, FBGN0022382, FBGN0040726, FBGN0001085, FBGN0053158, FBGN0039431, FBGN0013733, FBGN0267001, FBGN00634…	1.03381	1	0.94614	99.9984
GOTERM_BP_ALL	GO:0044699~single-organism process	90	0.579243	FBGN0029504, FBGN0003683, FBGN0010389, FBGN0035983, FBGN0086370, FBGN0033982, FBGN0030574, FBGN0015519, FBGN0015622, FBGN0038295, FBGN0263257, FBGN0262160, FBGN0024491, FBGN0031654, FBGN0039776, FBGN0267824, FBGN0051475, FBGN0000479, FBGN0023407, FBGN0087007, FBGN0045063, FBGN0036789, FBGN0031294, FBGN0003371, FBGN0243512, FBGN0017590, FBGN0032456, FBGN0031118, FBGN0267001, FBGN0003460, FBGN00839…	0.99813	1	0.973036	100
GOTERM_BP_ALL	GO:0009987~cellular process	97	0.733992	FBGN0029504, FBGN0010389, FBGN0039633, FBGN0015622, FBGN0263257, FBGN0024491, FBGN0087007, FBGN0045063, FBGN0031294, FBGN0003371, FBGN0243512, FBGN0053158, FBGN0083975, FBGN0020412, FBGN0004369, FBGN0000039, FBGN0036754, FBGN0004885, FBGN0052183, FBGN0085450, FBGN0028741, FBGN0027598, FBGN0011817, FBGN0083940, FBGN0040308, FBGN0050104, FBGN0027581, FBGN0264493, FBGN0039431, FBGN0036442, FBGN00384…	0.978035	1	0.992538	100
Annotation Cluster 5	Enrichment Score: 2.183747433088955
Category	Term	Count	PValue	Genes	Fold Enrichment	Bonferroni	Benjamini	FDR
GOTERM_BP_ALL	GO:0009888~tissue development	31	9.34283e-05	FBGN0011656, FBGN0029504, FBGN0004885, FBGN0003416, FBGN0010389, FBGN0040089, FBGN0035983, FBGN0265598, FBGN0027598, FBGN0011817, FBGN0262160, FBGN0034071, FBGN0023407, FBGN0087007, FBGN0036007, FBGN0003396, FBGN0003371, FBGN0243512, FBGN0027581, FBGN0001085, FBGN0264493, FBGN0031118, FBGN0013733, FBGN0003460, FBGN0011760, FBGN0041092, FBGN0035574, FBGN0045759, FBGN0000542, FBGN0000547, FBGN02626…	2.09386	0.143429	0.0218741	0.156987
GOTERM_BP_ALL	GO:0035295~tube development	23	0.000330787	FBGN0011656, FBGN0243512, FBGN0029504, FBGN0004885, FBGN0027581, FBGN0035983, FBGN0001085, FBGN0265598, FBGN0031118, FBGN0013733, FBGN0011817, FBGN0262160, FBGN0003460, FBGN0011760, FBGN0034071, FBGN0035574, FBGN0023407, FBGN0036007, FBGN0031294, FBGN0003371, FBGN0003396, FBGN0000547, FBGN0262614	2.29034	0.422013	0.0446559	0.554778
GOTERM_BP_ALL	GO:0060429~epithelium development	28	0.000372553	FBGN0011656, FBGN0029504, FBGN0004885, FBGN0003416, FBGN0035983, FBGN0265598, FBGN0027598, FBGN0011817, FBGN0262160, FBGN0034071, FBGN0023407, FBGN0087007, FBGN0036007, FBGN0003396, FBGN0003371, FBGN0243512, FBGN0027581, FBGN0001085, FBGN0264493, FBGN0031118, FBGN0013733, FBGN0003460, FBGN0011760, FBGN0041092, FBGN0035574, FBGN0000542, FBGN0000547, FBGN0262614	2.0382	0.460674	0.0403266	0.624619
GOTERM_BP_ALL	GO:0007444~imaginal disc development	20	0.000470089	FBGN0243512, FBGN0004885, FBGN0027581, FBGN0035983, FBGN0001085, FBGN0265598, FBGN0031118, FBGN0013733, FBGN0011817, FBGN0262160, FBGN0003460, FBGN0011760, FBGN0034071, FBGN0035574, FBGN0023407, FBGN0036007, FBGN0003371, FBGN0003396, FBGN0000547, FBGN0262614	2.4285	0.541191	0.0447963	0.787541
GOTERM_BP_ALL	GO:0007423~sensory organ development	17	0.000877598	FBGN0243512, FBGN0011760, FBGN0017590, FBGN0035983, FBGN0001085, FBGN0264493, FBGN0265598, FBGN0000542, FBGN0013733, FBGN0027598, FBGN0262160, FBGN0011817, FBGN0003396, FBGN0003371, FBGN0262614, FBGN0000547, FBGN0003460	2.55571	0.766557	0.0565319	1.46552
GOTERM_BP_ALL	GO:0048729~tissue morphogenesis	19	0.00218082	FBGN0243512, FBGN0004885, FBGN0010389, FBGN0027581, FBGN0001085, FBGN0265598, FBGN0031118, FBGN0264493, FBGN0013733, FBGN0011817, FBGN0003460, FBGN0011760, FBGN0035574, FBGN0045759, FBGN0000542, FBGN0036007, FBGN0003396, FBGN0000547, FBGN0262614	2.19453	0.973152	0.0789284	3.60457
GOTERM_BP_ALL	GO:0035220~wing disc development	15	0.00245099	FBGN0004885, FBGN0027581, FBGN0035983, FBGN0001085, FBGN0265598, FBGN0013733, FBGN0011817, FBGN0262160, FBGN0011760, FBGN0034071, FBGN0036007, FBGN0003371, FBGN0003396, FBGN0000547, FBGN0262614	2.50216	0.982859	0.0812249	4.0425
GOTERM_BP_ALL	GO:0009653~anatomical structure morphogenesis	37	0.00554288	FBGN0011656, FBGN0004885, FBGN0010389, FBGN0085450, FBGN0267487, FBGN0265598, FBGN0027598, FBGN0011817, FBGN0086690, FBGN0051475, FBGN0034720, FBGN0000479, FBGN0036007, FBGN0024963, FBGN0003396, FBGN0003371, FBGN0243512, FBGN0022382, FBGN0017590, FBGN0027581, FBGN0001085, FBGN0264493, FBGN0031118, FBGN0013733, FBGN0011241, FBGN0267001, FBGN0003460, FBGN0063485, FBGN0011760, FBGN0041092, FBGN00355…	1.53773	0.9999	0.134032	8.92301
GOTERM_BP_ALL	GO:0007560~imaginal disc morphogenesis	14	0.0056053	FBGN0243512, FBGN0004885, FBGN0011760, FBGN0027581, FBGN0035574, FBGN0001085, FBGN0031118, FBGN0265598, FBGN0036007, FBGN0013733, FBGN0011817, FBGN0003396, FBGN0000547, FBGN0003460	2.37722	0.99991	0.133501	9.01908
GOTERM_BP_ALL	GO:0048563~post-embryonic organ morphogenesis	14	0.0056053	FBGN0243512, FBGN0004885, FBGN0011760, FBGN0027581, FBGN0035574, FBGN0001085, FBGN0031118, FBGN0265598, FBGN0036007, FBGN0013733, FBGN0011817, FBGN0003396, FBGN0000547, FBGN0003460	2.37722	0.99991	0.133501	9.01908
GOTERM_BP_ALL	GO:0048513~animal organ development	30	0.0056418	FBGN0011656, FBGN0029504, FBGN0004885, FBGN0010389, FBGN0035983, FBGN0265598, FBGN0027598, FBGN0011817, FBGN0262160, FBGN0034071, FBGN0023407, FBGN0045063, FBGN0036007, FBGN0003396, FBGN0003371, FBGN0243512, FBGN0017590, FBGN0027581, FBGN0001085, FBGN0264493, FBGN0031118, FBGN0013733, FBGN0267001, FBGN0003460, FBGN0011760, FBGN0035574, FBGN0045759, FBGN0000542, FBGN0000547, FBGN0262614	1.65194	0.999915	0.132417	9.07522
GOTERM_BP_ALL	GO:0022416~chaeta development	6	0.00697396	FBGN0011760, FBGN0035983, FBGN0265598, FBGN0262160, FBGN0003371, FBGN0262614	4.96545	0.999991	0.150688	11.102
GOTERM_BP_ALL	GO:0060562~epithelial tube morphogenesis	15	0.00827415	FBGN0243512, FBGN0004885, FBGN0011760, FBGN0027581, FBGN0035574, FBGN0001085, FBGN0031118, FBGN0265598, FBGN0036007, FBGN0013733, FBGN0011817, FBGN0003396, FBGN0262614, FBGN0000547, FBGN0003460	2.1782	0.999999	0.171877	13.0391
GOTERM_BP_ALL	GO:0048569~post-embryonic organ development	15	0.00851318	FBGN0243512, FBGN0004885, FBGN0011760, FBGN0010389, FBGN0027581, FBGN0035574, FBGN0001085, FBGN0031118, FBGN0265598, FBGN0036007, FBGN0013733, FBGN0011817, FBGN0003396, FBGN0000547, FBGN0003460	2.17081	0.999999	0.172122	13.3909
GOTERM_BP_ALL	GO:0002009~morphogenesis of an epithelium	17	0.00940979	FBGN0243512, FBGN0004885, FBGN0027581, FBGN0001085, FBGN0265598, FBGN0031118, FBGN0264493, FBGN0013733, FBGN0011817, FBGN0003460, FBGN0011760, FBGN0035574, FBGN0000542, FBGN0036007, FBGN0003396, FBGN0000547, FBGN0262614	2.00983	1	0.184091	14.6985
GOTERM_BP_ALL	GO:0009887~organ morphogenesis	21	0.0109598	FBGN0243512, FBGN0004885, FBGN0027581, FBGN0017590, FBGN0001085, FBGN0265598, FBGN0031118, FBGN0264493, FBGN0013733, FBGN0027598, FBGN0011817, FBGN0003460, FBGN0011760, FBGN0035574, FBGN0045759, FBGN0000542, FBGN0036007, FBGN0003371, FBGN0003396, FBGN0000547, FBGN0262614	1.79724	1	0.193323	16.9154
GOTERM_BP_ALL	GO:0035120~post-embryonic appendage morphogenesis	12	0.0123258	FBGN0004885, FBGN0011760, FBGN0027581, FBGN0035574, FBGN0001085, FBGN0031118, FBGN0265598, FBGN0036007, FBGN0013733, FBGN0011817, FBGN0003396, FBGN0000547	2.35687	1	0.200188	18.8241
GOTERM_BP_ALL	GO:0035239~tube morphogenesis	15	0.0129709	FBGN0243512, FBGN0004885, FBGN0011760, FBGN0027581, FBGN0035574, FBGN0001085, FBGN0031118, FBGN0265598, FBGN0036007, FBGN0013733, FBGN0011817, FBGN0003396, FBGN0262614, FBGN0000547, FBGN0003460	2.06227	1	0.203653	19.711
GOTERM_BP_ALL	GO:0035114~imaginal disc-derived appendage morphogenesis	12	0.0144076	FBGN0004885, FBGN0011760, FBGN0027581, FBGN0035574, FBGN0001085, FBGN0031118, FBGN0265598, FBGN0036007, FBGN0013733, FBGN0011817, FBGN0003396, FBGN0000547	2.30379	1	0.215649	21.6536
GOTERM_BP_ALL	GO:0035107~appendage morphogenesis	12	0.0150813	FBGN0004885, FBGN0011760, FBGN0027581, FBGN0035574, FBGN0001085, FBGN0031118, FBGN0265598, FBGN0036007, FBGN0013733, FBGN0011817, FBGN0003396, FBGN0000547	2.28833	1	0.22066	22.5494
GOTERM_BP_ALL	GO:0048737~imaginal disc-derived appendage development	12	0.0155435	FBGN0004885, FBGN0011760, FBGN0027581, FBGN0035574, FBGN0001085, FBGN0031118, FBGN0265598, FBGN0036007, FBGN0013733, FBGN0011817, FBGN0003396, FBGN0000547	2.27814	1	0.224688	23.1583
GOTERM_BP_ALL	GO:0048736~appendage development	12	0.0167459	FBGN0004885, FBGN0011760, FBGN0027581, FBGN0035574, FBGN0001085, FBGN0031118, FBGN0265598, FBGN0036007, FBGN0013733, FBGN0011817, FBGN0003396, FBGN0000547	2.25305	1	0.226419	24.7214
GOTERM_BP_ALL	GO:0048707~instar larval or pupal morphogenesis	14	0.0226115	FBGN0243512, FBGN0004885, FBGN0011760, FBGN0027581, FBGN0035574, FBGN0001085, FBGN0031118, FBGN0265598, FBGN0036007, FBGN0013733, FBGN0011817, FBGN0003396, FBGN0000547, FBGN0003460	1.98563	1	0.267018	31.9267
GOTERM_BP_ALL	GO:0009886~post-embryonic morphogenesis	14	0.026064	FBGN0243512, FBGN0004885, FBGN0011760, FBGN0027581, FBGN0035574, FBGN0001085, FBGN0031118, FBGN0265598, FBGN0036007, FBGN0013733, FBGN0011817, FBGN0003396, FBGN0000547, FBGN0003460	1.94676	1	0.287682	35.8592
GOTERM_BP_ALL	GO:0007552~metamorphosis	14	0.0302301	FBGN0243512, FBGN0004885, FBGN0011760, FBGN0027581, FBGN0035574, FBGN0001085, FBGN0031118, FBGN0265598, FBGN0036007, FBGN0013733, FBGN0011817, FBGN0003396, FBGN0000547, FBGN0003460	1.90633	1	0.304632	40.3199
GOTERM_BP_ALL	GO:0007476~imaginal disc-derived wing morphogenesis	10	0.0351782	FBGN0004885, FBGN0011760, FBGN0027581, FBGN0001085, FBGN0265598, FBGN0036007, FBGN0013733, FBGN0011817, FBGN0003396, FBGN0000547	2.2198	1	0.337732	45.2389
GOTERM_BP_ALL	GO:0002165~instar larval or pupal development	15	0.0368047	FBGN0243512, FBGN0004885, FBGN0011760, FBGN0027581, FBGN0035574, FBGN0001085, FBGN0031118, FBGN0265598, FBGN0036007, FBGN0013733, FBGN0011817, FBGN0003396, FBGN0003371, FBGN0000547, FBGN0003460	1.79832	1	0.34853	46.7707
GOTERM_BP_ALL	GO:0007472~wing disc morphogenesis	10	0.0393067	FBGN0004885, FBGN0011760, FBGN0027581, FBGN0001085, FBGN0265598, FBGN0036007, FBGN0013733, FBGN0011817, FBGN0003396, FBGN0000547	2.1745	1	0.357875	49.0486
GOTERM_BP_ALL	GO:0009791~post-embryonic development	16	0.0452811	FBGN0243512, FBGN0004885, FBGN0010389, FBGN0027581, FBGN0001085, FBGN0265598, FBGN0031118, FBGN0013733, FBGN0011817, FBGN0003460, FBGN0011760, FBGN0035574, FBGN0036007, FBGN0003371, FBGN0003396, FBGN0000547	1.70268	1	0.384897	54.1226
Annotation Cluster 6	Enrichment Score: 1.9161512284056987
Category	Term	Count	PValue	Genes	Fold Enrichment	Bonferroni	Benjamini	FDR
GOTERM_BP_ALL	GO:0007623~circadian rhythm	8	0.00196817	FBGN0011656, FBGN0032494, FBGN0022382, FBGN0000479, FBGN0023407, FBGN0265598, FBGN0003371, FBGN0003460	4.48633	0.961783	0.0823206	3.25854
GOTERM_BP_ALL	GO:0048511~rhythmic process	8	0.00228055	FBGN0011656, FBGN0032494, FBGN0022382, FBGN0000479, FBGN0023407, FBGN0265598, FBGN0003371, FBGN0003460	4.3713	0.97725	0.0806338	3.76645
GOTERM_BP_ALL	GO:0045475~locomotor rhythm	5	0.0064959	FBGN0011656, FBGN0022382, FBGN0000479, FBGN0265598, FBGN0003371	6.6594	0.99998	0.142958	10.3796
GOTERM_BP_ALL	GO:0048512~circadian behavior	5	0.0247499	FBGN0011656, FBGN0022382, FBGN0000479, FBGN0265598, FBGN0003371	4.48633	1	0.282666	34.3883
GOTERM_BP_ALL	GO:0007622~rhythmic behavior	5	0.026468	FBGN0011656, FBGN0022382, FBGN0000479, FBGN0265598, FBGN0003371	4.39383	1	0.287732	36.3051
GOTERM_BP_ALL	GO:0007626~locomotory behavior	6	0.166746	FBGN0011656, FBGN0022382, FBGN0000479, FBGN0000721, FBGN0265598, FBGN0003371	2.04577	1	0.688715	95.3459
Annotation Cluster 7	Enrichment Score: 1.7997934576435215
Category	Term	Count	PValue	Genes	Fold Enrichment	Bonferroni	Benjamini	FDR
GOTERM_BP_ALL	GO:0007612~learning	7	0.000737467	FBGN0017590, FBGN0000479, FBGN0000721, FBGN0086370, FBGN0003396, FBGN0003371, FBGN0011582	6.41594	0.705488	0.0517616	1.23287
GOTERM_BP_ALL	GO:0008355~olfactory learning	6	0.000933753	FBGN0017590, FBGN0000479, FBGN0086370, FBGN0003396, FBGN0003371, FBGN0011582	7.86834	0.787317	0.055719	1.5586
GOTERM_BP_ALL	GO:0008306~associative learning	6	0.00177889	FBGN0017590, FBGN0000479, FBGN0086370, FBGN0003396, FBGN0003371, FBGN0011582	6.81922	0.947673	0.0808377	2.94956
GOTERM_BP_ALL	GO:0019932~second-messenger-mediated signaling	5	0.00516598	FBGN0000479, FBGN0086370, FBGN0263131, FBGN0263257, FBGN0003371	7.10336	0.999813	0.131243	8.34082
GOTERM_BP_ALL	GO:0046958~nonassociative learning	3	0.0111648	FBGN0000479, FBGN0000721, FBGN0003371	18.2658	1	0.192523	17.2045
GOTERM_BP_ALL	GO:0007611~learning or memory	7	0.0155861	FBGN0017590, FBGN0000479, FBGN0000721, FBGN0086370, FBGN0003396, FBGN0003371, FBGN0011582	3.44903	1	0.22331	23.2142
GOTERM_BP_ALL	GO:0050890~cognition	7	0.0155861	FBGN0017590, FBGN0000479, FBGN0000721, FBGN0086370, FBGN0003396, FBGN0003371, FBGN0011582	3.44903	1	0.22331	23.2142
GOTERM_BP_ALL	GO:0042048~olfactory behavior	6	0.0162655	FBGN0017590, FBGN0000479, FBGN0086370, FBGN0003396, FBGN0003371, FBGN0011582	4.0271	1	0.226133	24.1005
GOTERM_BP_ALL	GO:0007613~memory	5	0.0439333	FBGN0017590, FBGN0000479, FBGN0000721, FBGN0086370, FBGN0011582	3.73861	1	0.379489	53.0213
GOTERM_BP_ALL	GO:0007610~behavior	15	0.0692985	FBGN0011656, FBGN0022382, FBGN0017590, FBGN0086370, FBGN0040726, FBGN0265598, FBGN0011582, FBGN0035574, FBGN0000721, FBGN0265416, FBGN0000479, FBGN0086675, FBGN0003396, FBGN0003371, FBGN0000547	1.63924	1	0.474416	70.1093
GOTERM_BP_ALL	GO:0007635~chemosensory behavior	6	0.0760315	FBGN0017590, FBGN0000479, FBGN0086370, FBGN0003396, FBGN0003371, FBGN0011582	2.6363	1	0.492834	73.5447
GOTERM_BP_ALL	GO:0007616~long-term memory	3	0.204413	FBGN0017590, FBGN0000721, FBGN0086370	3.55168	1	0.739113	97.8619
GOTERM_BP_ALL	GO:0044708~single-organism behavior	9	0.303244	FBGN0022382, FBGN0017590, FBGN0000479, FBGN0265416, FBGN0000721, FBGN0086370, FBGN0003396, FBGN0003371, FBGN0011582	1.40506	1	0.849629	99.7702
Annotation Cluster 8	Enrichment Score: 1.6002801113443026
Category	Term	Count	PValue	Genes	Fold Enrichment	Bonferroni	Benjamini	FDR
GOTERM_BP_ALL	GO:1990138~neuron projection extension	5	0.00353432	FBGN0041092, FBGN0000479, FBGN0001085, FBGN0036007, FBGN0013733	7.89262	0.997168	0.10295	5.77986
GOTERM_BP_ALL	GO:0048588~developmental cell growth	5	0.0107651	FBGN0041092, FBGN0000479, FBGN0001085, FBGN0036007, FBGN0013733	5.75948	1	0.192253	16.64
GOTERM_BP_ALL	GO:0048589~developmental growth	11	0.0134085	FBGN0041092, FBGN0034720, FBGN0000479, FBGN0001085, FBGN0039431, FBGN0036007, FBGN0013733, FBGN0011817, FBGN0267001, FBGN0003371, FBGN0000547	2.46101	1	0.205943	20.3075
GOTERM_BP_ALL	GO:0040008~regulation of growth	10	0.0162529	FBGN0003416, FBGN0041092, FBGN0034720, FBGN0001085, FBGN0039431, FBGN0036007, FBGN0013733, FBGN0011817, FBGN0003371, FBGN0000547	2.54449	1	0.227863	24.0841
GOTERM_BP_ALL	GO:0040007~growth	12	0.0207743	FBGN0003416, FBGN0041092, FBGN0034720, FBGN0000479, FBGN0001085, FBGN0039431, FBGN0036007, FBGN0013733, FBGN0011817, FBGN0267001, FBGN0003371, FBGN0000547	2.18099	1	0.25909	29.7428
GOTERM_BP_ALL	GO:0060560~developmental growth involved in morphogenesis	5	0.0215216	FBGN0041092, FBGN0000479, FBGN0001085, FBGN0036007, FBGN0013733	4.68353	1	0.263256	30.639
GOTERM_BP_ALL	GO:0048675~axon extension	4	0.0225019	FBGN0041092, FBGN0000479, FBGN0001085, FBGN0013733	6.55695	1	0.267774	31.7983
GOTERM_BP_ALL	GO:0016049~cell growth	6	0.0256869	FBGN0003416, FBGN0041092, FBGN0000479, FBGN0001085, FBGN0036007, FBGN0013733	3.57652	1	0.285999	35.4403
GOTERM_BP_ALL	GO:0045927~positive regulation of growth	5	0.0680457	FBGN0003416, FBGN0041092, FBGN0001085, FBGN0013733, FBGN0011817	3.2288	1	0.469866	69.4255
GOTERM_BP_ALL	GO:0030307~positive regulation of cell growth	3	0.0787503	FBGN0003416, FBGN0001085, FBGN0013733	6.39302	1	0.500146	74.8237
GOTERM_BP_ALL	GO:0001558~regulation of cell growth	3	0.217218	FBGN0003416, FBGN0001085, FBGN0013733	3.40961	1	0.758017	98.3725
Annotation Cluster 9	Enrichment Score: 1.5525377658582198
Category	Term	Count	PValue	Genes	Fold Enrichment	Bonferroni	Benjamini	FDR
GOTERM_BP_ALL	GO:0070887~cellular response to chemical stimulus	14	0.000348843	FBGN0029504, FBGN0243512, FBGN0010389, FBGN0033982, FBGN0085450, FBGN0267487, FBGN0036442, FBGN0011582, FBGN0267824, FBGN0041092, FBGN0000721, FBGN0265416, FBGN0013772, FBGN0003396	3.24284	0.439055	0.0404542	0.584977
GOTERM_BP_ALL	GO:0071363~cellular response to growth factor stimulus	6	0.00236606	FBGN0267824, FBGN0010389, FBGN0265416, FBGN0000721, FBGN0085450, FBGN0003396	6.39302	0.980262	0.0801228	3.90505
GOTERM_BP_ALL	GO:0070848~response to growth factor	6	0.00249859	FBGN0267824, FBGN0010389, FBGN0265416, FBGN0000721, FBGN0085450, FBGN0003396	6.3141	0.984162	0.079563	4.11947
GOTERM_BP_ALL	GO:0071310~cellular response to organic substance	9	0.0119414	FBGN0267824, FBGN0010389, FBGN0041092, FBGN0265416, FBGN0000721, FBGN0085450, FBGN0267487, FBGN0003396, FBGN0011582	2.90592	1	0.198426	18.2911
GOTERM_BP_ALL	GO:0007167~enzyme linked receptor protein signaling pathway	9	0.0143785	FBGN0003416, FBGN0267824, FBGN0010389, FBGN0265416, FBGN0000721, FBGN0085450, FBGN0267487, FBGN0003396, FBGN0000547	2.81012	1	0.2172	21.6148
GOTERM_BP_ALL	GO:0007166~cell surface receptor signaling pathway	14	0.0750649	FBGN0003416, FBGN0010389, FBGN0001085, FBGN0085450, FBGN0267487, FBGN0264493, FBGN0011817, FBGN0267824, FBGN0000721, FBGN0265416, FBGN0003371, FBGN0003396, FBGN0000547, FBGN0262614	1.65976	1	0.491838	73.0755
GOTERM_BP_ALL	GO:0030510~regulation of BMP signaling pathway	3	0.0787503	FBGN0265416, FBGN0000721, FBGN0085450	6.39302	1	0.500146	74.8237
GOTERM_BP_ALL	GO:0007178~transmembrane receptor protein serine/threonine kinase signaling pathway	4	0.0965634	FBGN0265416, FBGN0000721, FBGN0085450, FBGN0003396	3.62725	1	0.554687	81.8698
GOTERM_BP_ALL	GO:0090287~regulation of cellular response to growth factor stimulus	3	0.114896	FBGN0265416, FBGN0000721, FBGN0085450	5.11442	1	0.59787	87.1564
GOTERM_BP_ALL	GO:0071495~cellular response to endogenous stimulus	5	0.145006	FBGN0010389, FBGN0041092, FBGN0085450, FBGN0267487, FBGN0003396	2.44943	1	0.654886	92.8232
GOTERM_BP_ALL	GO:0090092~regulation of transmembrane receptor protein serine/threonine kinase signaling pathway	3	0.15842	FBGN0265416, FBGN0000721, FBGN0085450	4.19215	1	0.675398	94.4989
GOTERM_BP_ALL	GO:0006366~transcription from RNA polymerase II promoter	8	0.43896	FBGN0011656, FBGN0041092, FBGN0265416, FBGN0020412, FBGN0000721, FBGN0085450, FBGN0003396, FBGN0003460	1.26516	1	0.933152	99.994
Annotation Cluster 10	Enrichment Score: 1.3862545944354778
Category	Term	Count	PValue	Genes	Fold Enrichment	Bonferroni	Benjamini	FDR
GOTERM_BP_ALL	GO:0007267~cell-cell signaling	17	0.00531861	FBGN0052183, FBGN0001085, FBGN0264493, FBGN0015519, FBGN0013733, FBGN0027598, FBGN0267001, FBGN0011817, FBGN0011582, FBGN0083975, FBGN0083228, FBGN0000479, FBGN0265416, FBGN0000039, FBGN0003371, FBGN0000547, FBGN0262614	2.13729	0.999855	0.132833	8.577
GOTERM_BP_ALL	GO:0007274~neuromuscular synaptic transmission	4	0.0586733	FBGN0265416, FBGN0015519, FBGN0267001, FBGN0000039	4.48633	1	0.441501	63.8229
GOTERM_BP_ALL	GO:0098916~anterograde trans-synaptic signaling	8	0.0626698	FBGN0083975, FBGN0083228, FBGN0000479, FBGN0265416, FBGN0015519, FBGN0267001, FBGN0000039, FBGN0011582	2.25802	1	0.452545	66.3207
GOTERM_BP_ALL	GO:0099536~synaptic signaling	8	0.0626698	FBGN0083975, FBGN0083228, FBGN0000479, FBGN0265416, FBGN0015519, FBGN0267001, FBGN0000039, FBGN0011582	2.25802	1	0.452545	66.3207
GOTERM_BP_ALL	GO:0099537~trans-synaptic signaling	8	0.0626698	FBGN0083975, FBGN0083228, FBGN0000479, FBGN0265416, FBGN0015519, FBGN0267001, FBGN0000039, FBGN0011582	2.25802	1	0.452545	66.3207
GOTERM_BP_ALL	GO:0007268~chemical synaptic transmission	8	0.0626698	FBGN0083975, FBGN0083228, FBGN0000479, FBGN0265416, FBGN0015519, FBGN0267001, FBGN0000039, FBGN0011582	2.25802	1	0.452545	66.3207
Annotation Cluster 11	Enrichment Score: 1.3692527528849021
Category	Term	Count	PValue	Genes	Fold Enrichment	Bonferroni	Benjamini	FDR
GOTERM_BP_ALL	GO:0032879~regulation of localization	12	0.0096448	FBGN0243512, FBGN0063485, FBGN0036816, FBGN0083228, FBGN0001085, FBGN0027556, FBGN0267487, FBGN0264493, FBGN0015622, FBGN0031294, FBGN0027598, FBGN0003371	2.44125	1	0.186073	15.0382
GOTERM_BP_ALL	GO:0060341~regulation of cellular localization	5	0.0805718	FBGN0063485, FBGN0083228, FBGN0264493, FBGN0015622, FBGN0003371	3.0443	1	0.503149	75.6478
GOTERM_BP_ALL	GO:0051049~regulation of transport	7	0.100407	FBGN0083228, FBGN0027556, FBGN0264493, FBGN0015622, FBGN0031294, FBGN0027598, FBGN0003371	2.17767	1	0.560957	83.1242
Annotation Cluster 12	Enrichment Score: 1.3563139827256125
Category	Term	Count	PValue	Genes	Fold Enrichment	Bonferroni	Benjamini	FDR
GOTERM_BP_ALL	GO:0007423~sensory organ development	17	0.000877598	FBGN0243512, FBGN0011760, FBGN0017590, FBGN0035983, FBGN0001085, FBGN0264493, FBGN0265598, FBGN0000542, FBGN0013733, FBGN0027598, FBGN0262160, FBGN0011817, FBGN0003396, FBGN0003371, FBGN0262614, FBGN0000547, FBGN0003460	2.55571	0.766557	0.0565319	1.46552
GOTERM_BP_ALL	GO:0048729~tissue morphogenesis	19	0.00218082	FBGN0243512, FBGN0004885, FBGN0010389, FBGN0027581, FBGN0001085, FBGN0265598, FBGN0031118, FBGN0264493, FBGN0013733, FBGN0011817, FBGN0003460, FBGN0011760, FBGN0035574, FBGN0045759, FBGN0000542, FBGN0036007, FBGN0003396, FBGN0000547, FBGN0262614	2.19453	0.973152	0.0789284	3.60457
GOTERM_BP_ALL	GO:0010720~positive regulation of cell development	6	0.00376032	FBGN0243512, FBGN0063485, FBGN0011760, FBGN0001085, FBGN0000542, FBGN0013733	5.74654	0.998055	0.107297	6.13854
GOTERM_BP_ALL	GO:0016318~ommatidial rotation	4	0.00451313	FBGN0243512, FBGN0001085, FBGN0000542, FBGN0011817	11.7573	0.999444	0.121226	7.3241
GOTERM_BP_ALL	GO:0045597~positive regulation of cell differentiation	6	0.00496738	FBGN0243512, FBGN0063485, FBGN0011760, FBGN0001085, FBGN0000542, FBGN0013733	5.3836	0.999739	0.128487	8.03265
GOTERM_BP_ALL	GO:0042067~establishment of ommatidial planar polarity	5	0.00580556	FBGN0243512, FBGN0001085, FBGN0264493, FBGN0000542, FBGN0011817	6.87422	0.999935	0.132275	9.32669
GOTERM_BP_ALL	GO:0002009~morphogenesis of an epithelium	17	0.00940979	FBGN0243512, FBGN0004885, FBGN0027581, FBGN0001085, FBGN0265598, FBGN0031118, FBGN0264493, FBGN0013733, FBGN0011817, FBGN0003460, FBGN0011760, FBGN0035574, FBGN0000542, FBGN0036007, FBGN0003396, FBGN0000547, FBGN0262614	2.00983	1	0.184091	14.6985
GOTERM_BP_ALL	GO:0009887~organ morphogenesis	21	0.0109598	FBGN0243512, FBGN0004885, FBGN0027581, FBGN0017590, FBGN0001085, FBGN0265598, FBGN0031118, FBGN0264493, FBGN0013733, FBGN0027598, FBGN0011817, FBGN0003460, FBGN0011760, FBGN0035574, FBGN0045759, FBGN0000542, FBGN0036007, FBGN0003371, FBGN0003396, FBGN0000547, FBGN0262614	1.79724	1	0.193323	16.9154
GOTERM_BP_ALL	GO:0007163~establishment or maintenance of cell polarity	8	0.0110573	FBGN0243512, FBGN0011760, FBGN0001085, FBGN0264493, FBGN0000542, FBGN0011817, FBGN0003371, FBGN0262614	3.26279	1	0.192839	17.0529
GOTERM_BP_ALL	GO:0001745~compound eye morphogenesis	10	0.0180335	FBGN0243512, FBGN0017590, FBGN0001085, FBGN0264493, FBGN0000542, FBGN0027598, FBGN0011817, FBGN0003396, FBGN0262614, FBGN0003460	2.49972	1	0.239766	26.3619
GOTERM_BP_ALL	GO:0001736~establishment of planar polarity	5	0.023917	FBGN0243512, FBGN0001085, FBGN0264493, FBGN0000542, FBGN0011817	4.53406	1	0.276376	33.4396
GOTERM_BP_ALL	GO:0007164~establishment of tissue polarity	5	0.023917	FBGN0243512, FBGN0001085, FBGN0264493, FBGN0000542, FBGN0011817	4.53406	1	0.276376	33.4396
GOTERM_BP_ALL	GO:0090596~sensory organ morphogenesis	10	0.0261928	FBGN0243512, FBGN0017590, FBGN0001085, FBGN0264493, FBGN0000542, FBGN0027598, FBGN0011817, FBGN0003396, FBGN0262614, FBGN0003460	2.34177	1	0.287024	36.0016
GOTERM_BP_ALL	GO:0048592~eye morphogenesis	10	0.0261928	FBGN0243512, FBGN0017590, FBGN0001085, FBGN0264493, FBGN0000542, FBGN0027598, FBGN0011817, FBGN0003396, FBGN0262614, FBGN0003460	2.34177	1	0.287024	36.0016
GOTERM_BP_ALL	GO:0001738~morphogenesis of a polarized epithelium	5	0.0350718	FBGN0243512, FBGN0001085, FBGN0264493, FBGN0000542, FBGN0011817	4.02077	1	0.338794	45.1373
GOTERM_BP_ALL	GO:0051094~positive regulation of developmental process	7	0.0388485	FBGN0243512, FBGN0063485, FBGN0011760, FBGN0001085, FBGN0000542, FBGN0013733, FBGN0011817	2.78823	1	0.356377	48.6384
GOTERM_BP_ALL	GO:0051240~positive regulation of multicellular organismal process	7	0.0484409	FBGN0243512, FBGN0063485, FBGN0011760, FBGN0001085, FBGN0000542, FBGN0013733, FBGN0011817	2.64019	1	0.403966	56.61
GOTERM_BP_ALL	GO:0048749~compound eye development	10	0.0584002	FBGN0243512, FBGN0017590, FBGN0001085, FBGN0264493, FBGN0000542, FBGN0027598, FBGN0011817, FBGN0003396, FBGN0262614, FBGN0003460	2.01514	1	0.441834	63.646
GOTERM_BP_ALL	GO:0001654~eye development	10	0.0792548	FBGN0243512, FBGN0017590, FBGN0001085, FBGN0264493, FBGN0000542, FBGN0027598, FBGN0011817, FBGN0003396, FBGN0262614, FBGN0003460	1.89423	1	0.500689	75.0546
GOTERM_BP_ALL	GO:0007389~pattern specification process	10	0.217721	FBGN0243512, FBGN0063485, FBGN0034071, FBGN0001085, FBGN0264493, FBGN0265598, FBGN0000542, FBGN0011817, FBGN0003396, FBGN0003371	1.49807	1	0.757718	98.39
GOTERM_BP_ALL	GO:0043068~positive regulation of programmed cell death	3	0.243019	FBGN0264493, FBGN0000542, FBGN0040308	3.15705	1	0.787351	99.0737
GOTERM_BP_ALL	GO:0010942~positive regulation of cell death	3	0.277595	FBGN0264493, FBGN0000542, FBGN0040308	2.87327	1	0.823158	99.578
GOTERM_BP_ALL	GO:0010941~regulation of cell death	5	0.342856	FBGN0243512, FBGN0052183, FBGN0264493, FBGN0000542, FBGN0040308	1.67796	1	0.883964	99.9141
GOTERM_BP_ALL	GO:0043067~regulation of programmed cell death	4	0.470964	FBGN0243512, FBGN0264493, FBGN0000542, FBGN0040308	1.5569	1	0.944008	99.9978
GOTERM_BP_ALL	GO:0008219~cell death	6	0.51348	FBGN0243512, FBGN0011760, FBGN0052183, FBGN0264493, FBGN0000542, FBGN0040308	1.25971	1	0.956431	99.9995
GOTERM_BP_ALL	GO:0048584~positive regulation of response to stimulus	6	0.526596	FBGN0243512, FBGN0010389, FBGN0035574, FBGN0001085, FBGN0264493, FBGN0040308	1.24136	1	0.959649	99.9997
GOTERM_BP_ALL	GO:0012501~programmed cell death	5	0.637937	FBGN0243512, FBGN0011760, FBGN0264493, FBGN0000542, FBGN0040308	1.13958	1	0.982519	100
GOTERM_BP_ALL	GO:0042981~regulation of apoptotic process	3	0.655377	FBGN0243512, FBGN0264493, FBGN0040308	1.33885	1	0.98429	100
GOTERM_BP_ALL	GO:0006915~apoptotic process	3	0.750085	FBGN0243512, FBGN0264493, FBGN0040308	1.11669	1	0.993228	100
Annotation Cluster 13	Enrichment Score: 1.1790206355119177
Category	Term	Count	PValue	Genes	Fold Enrichment	Bonferroni	Benjamini	FDR
GOTERM_BP_ALL	GO:0098609~cell-cell adhesion	6	0.0250145	FBGN0038498, FBGN0017590, FBGN0001085, FBGN0267001, FBGN0262614, FBGN0000547	3.6017	1	0.281452	34.687
GOTERM_BP_ALL	GO:0007155~cell adhesion	8	0.0277881	FBGN0038498, FBGN0017590, FBGN0052183, FBGN0001085, FBGN0267001, FBGN0263219, FBGN0262614, FBGN0000547	2.70604	1	0.290616	37.7419
GOTERM_BP_ALL	GO:0022610~biological adhesion	8	0.0299218	FBGN0038498, FBGN0017590, FBGN0052183, FBGN0001085, FBGN0267001, FBGN0263219, FBGN0262614, FBGN0000547	2.66376	1	0.303815	40.0002
GOTERM_BP_ALL	GO:0098742~cell-cell adhesion via plasma-membrane adhesion molecules	4	0.0368986	FBGN0038498, FBGN0017590, FBGN0001085, FBGN0000547	5.41208	1	0.347338	46.8579
GOTERM_BP_ALL	GO:0007156~homophilic cell adhesion via plasma membrane adhesion molecules	3	0.0655215	FBGN0017590, FBGN0001085, FBGN0000547	7.10336	1	0.460425	68.0028
GOTERM_BP_ALL	GO:0016337~single organismal cell-cell adhesion	3	0.320665	FBGN0267001, FBGN0262614, FBGN0000547	2.58304	1	0.864101	99.8499
GOTERM_BP_ALL	GO:0098602~single organism cell adhesion	3	0.346235	FBGN0267001, FBGN0262614, FBGN0000547	2.43544	1	0.885466	99.9213
Annotation Cluster 14	Enrichment Score: 1.125549447155176
Category	Term	Count	PValue	Genes	Fold Enrichment	Bonferroni	Benjamini	FDR
GOTERM_BP_ALL	GO:0048589~developmental growth	11	0.0134085	FBGN0041092, FBGN0034720, FBGN0000479, FBGN0001085, FBGN0039431, FBGN0036007, FBGN0013733, FBGN0011817, FBGN0267001, FBGN0003371, FBGN0000547	2.46101	1	0.205943	20.3075
GOTERM_BP_ALL	GO:0040008~regulation of growth	10	0.0162529	FBGN0003416, FBGN0041092, FBGN0034720, FBGN0001085, FBGN0039431, FBGN0036007, FBGN0013733, FBGN0011817, FBGN0003371, FBGN0000547	2.54449	1	0.227863	24.0841
GOTERM_BP_ALL	GO:0007528~neuromuscular junction development	7	0.0164078	FBGN0083228, FBGN0034720, FBGN0265416, FBGN0039431, FBGN0011817, FBGN0267001, FBGN0003371	3.40961	1	0.226011	24.2848
GOTERM_BP_ALL	GO:0050808~synapse organization	9	0.0203127	FBGN0083228, FBGN0034720, FBGN0052600, FBGN0265416, FBGN0040726, FBGN0039431, FBGN0011817, FBGN0267001, FBGN0003371	2.6363	1	0.255985	29.1839
GOTERM_BP_ALL	GO:0040007~growth	12	0.0207743	FBGN0003416, FBGN0041092, FBGN0034720, FBGN0000479, FBGN0001085, FBGN0039431, FBGN0036007, FBGN0013733, FBGN0011817, FBGN0267001, FBGN0003371, FBGN0000547	2.18099	1	0.25909	29.7428
GOTERM_BP_ALL	GO:0051124~synaptic growth at neuromuscular junction	5	0.0427629	FBGN0034720, FBGN0039431, FBGN0011817, FBGN0267001, FBGN0003371	3.7717	1	0.373252	52.0447
GOTERM_BP_ALL	GO:0048640~negative regulation of developmental growth	4	0.0703615	FBGN0034720, FBGN0039431, FBGN0003371, FBGN0000547	4.15806	1	0.476119	70.6783
GOTERM_BP_ALL	GO:0048638~regulation of developmental growth	7	0.0727841	FBGN0034720, FBGN0001085, FBGN0039431, FBGN0013733, FBGN0011817, FBGN0003371, FBGN0000547	2.37722	1	0.484453	71.937
GOTERM_BP_ALL	GO:0051960~regulation of nervous system development	8	0.0728583	FBGN0011760, FBGN0034720, FBGN0001085, FBGN0039431, FBGN0013733, FBGN0011817, FBGN0003371, FBGN0000547	2.17867	1	0.483013	71.9747
GOTERM_BP_ALL	GO:0050807~regulation of synapse organization	5	0.0805718	FBGN0034720, FBGN0039431, FBGN0011817, FBGN0267001, FBGN0003371	3.0443	1	0.503149	75.6478
GOTERM_BP_ALL	GO:1904397~negative regulation of neuromuscular junction development	3	0.0963294	FBGN0034720, FBGN0039431, FBGN0003371	5.68269	1	0.557249	81.7907
GOTERM_BP_ALL	GO:0045886~negative regulation of synaptic growth at neuromuscular junction	3	0.0963294	FBGN0034720, FBGN0039431, FBGN0003371	5.68269	1	0.557249	81.7907
GOTERM_BP_ALL	GO:0051964~negative regulation of synapse assembly	3	0.0963294	FBGN0034720, FBGN0039431, FBGN0003371	5.68269	1	0.557249	81.7907
GOTERM_BP_ALL	GO:0044087~regulation of cellular component biogenesis	7	0.103041	FBGN0063485, FBGN0034720, FBGN0001085, FBGN0039431, FBGN0013733, FBGN0011817, FBGN0003371	2.16189	1	0.567467	83.936
GOTERM_BP_ALL	GO:0008582~regulation of synaptic growth at neuromuscular junction	4	0.123532	FBGN0034720, FBGN0039431, FBGN0011817, FBGN0003371	3.24725	1	0.619679	89.1085
GOTERM_BP_ALL	GO:1904396~regulation of neuromuscular junction development	4	0.131319	FBGN0034720, FBGN0039431, FBGN0011817, FBGN0003371	3.15705	1	0.630973	90.6262
GOTERM_BP_ALL	GO:0045926~negative regulation of growth	4	0.136605	FBGN0034720, FBGN0039431, FBGN0003371, FBGN0000547	3.09965	1	0.638808	91.5406
GOTERM_BP_ALL	GO:0051963~regulation of synapse assembly	4	0.136605	FBGN0034720, FBGN0039431, FBGN0011817, FBGN0003371	3.09965	1	0.638808	91.5406
GOTERM_BP_ALL	GO:0051129~negative regulation of cellular component organization	5	0.140764	FBGN0034720, FBGN0020412, FBGN0039431, FBGN0013733, FBGN0003371	2.47792	1	0.649165	92.2003
GOTERM_BP_ALL	GO:0051961~negative regulation of nervous system development	4	0.150131	FBGN0034720, FBGN0039431, FBGN0003371, FBGN0000547	2.96488	1	0.662736	93.5132
GOTERM_BP_ALL	GO:0051093~negative regulation of developmental process	5	0.160241	FBGN0034720, FBGN0039431, FBGN0003396, FBGN0003371, FBGN0000547	2.3547	1	0.678519	94.6956
GOTERM_BP_ALL	GO:0050803~regulation of synapse structure or activity	5	0.162464	FBGN0034720, FBGN0039431, FBGN0011817, FBGN0267001, FBGN0003371	2.34177	1	0.682585	94.9269
GOTERM_BP_ALL	GO:0051241~negative regulation of multicellular organismal process	5	0.173749	FBGN0034720, FBGN0039431, FBGN0003396, FBGN0003371, FBGN0000547	2.27915	1	0.699549	95.9616
GOTERM_BP_ALL	GO:0007416~synapse assembly	5	0.187638	FBGN0034720, FBGN0039431, FBGN0011817, FBGN0267001, FBGN0003371	2.2083	1	0.719345	96.9633
Annotation Cluster 15	Enrichment Score: 1.1031051034587853
Category	Term	Count	PValue	Genes	Fold Enrichment	Bonferroni	Benjamini	FDR
GOTERM_BP_ALL	GO:0007606~sensory perception of chemical stimulus	10	0.00490742	FBGN0030385, FBGN0038798, FBGN0052600, FBGN0033614, FBGN0040726, FBGN0041622, FBGN0036009, FBGN0051163, FBGN0034474, FBGN0026389	3.08842	0.999712	0.129043	7.93942
GOTERM_BP_ALL	GO:0007608~sensory perception of smell	5	0.0439333	FBGN0038798, FBGN0041622, FBGN0036009, FBGN0051163, FBGN0026389	3.73861	1	0.379489	53.0213
GOTERM_BP_ALL	GO:0050911~detection of chemical stimulus involved in sensory perception of smell	4	0.051443	FBGN0038798, FBGN0041622, FBGN0036009, FBGN0026389	4.73557	1	0.411615	58.8554
GOTERM_BP_ALL	GO:0050907~detection of chemical stimulus involved in sensory perception	4	0.113426	FBGN0038798, FBGN0041622, FBGN0036009, FBGN0026389	3.37585	1	0.59451	86.7929
GOTERM_BP_ALL	GO:0009593~detection of chemical stimulus	5	0.124318	FBGN0030385, FBGN0038798, FBGN0041622, FBGN0036009, FBGN0026389	2.59879	1	0.617325	89.2716
GOTERM_BP_ALL	GO:0050906~detection of stimulus involved in sensory perception	4	0.285643	FBGN0038798, FBGN0041622, FBGN0036009, FBGN0026389	2.13101	1	0.832444	99.6504
GOTERM_BP_ALL	GO:0051606~detection of stimulus	5	0.424835	FBGN0030385, FBGN0038798, FBGN0041622, FBGN0036009, FBGN0026389	1.49544	1	0.928179	99.9909
Annotation Cluster 16	Enrichment Score: 1.0648635430198532
Category	Term	Count	PValue	Genes	Fold Enrichment	Bonferroni	Benjamini	FDR
GOTERM_BP_ALL	GO:0048468~cell development	33	0.00579678	FBGN0011656, FBGN0004885, FBGN0003416, FBGN0010389, FBGN0085450, FBGN0086370, FBGN0267487, FBGN0027598, FBGN0051475, FBGN0034720, FBGN0000479, FBGN0087007, FBGN0036007, FBGN0024963, FBGN0003396, FBGN0003371, FBGN0243512, FBGN0022382, FBGN0001085, FBGN0013733, FBGN0039431, FBGN0011241, FBGN0267001, FBGN0063485, FBGN0011760, FBGN0041092, FBGN0035574, FBGN0020412, FBGN0000721, FBGN0000542, FBGN00043…	1.59373	0.999934	0.133921	9.31323
GOTERM_BP_ALL	GO:0030154~cell differentiation	42	0.0144865	FBGN0011656, FBGN0004885, FBGN0003416, FBGN0010389, FBGN0052183, FBGN0086370, FBGN0085450, FBGN0267487, FBGN0027598, FBGN0031654, FBGN0051475, FBGN0027259, FBGN0034720, FBGN0000479, FBGN0087007, FBGN0036007, FBGN0024963, FBGN0003396, FBGN0003371, FBGN0243512, FBGN0022382, FBGN0017590, FBGN0024698, FBGN0001085, FBGN0264493, FBGN0039431, FBGN0013733, FBGN0011241, FBGN0267001, FBGN0003460, FBGN00634…	1.39738	1	0.214784	21.7591
GOTERM_BP_ALL	GO:0007298~border follicle cell migration	6	0.0189097	FBGN0243512, FBGN0003416, FBGN0041092, FBGN0001085, FBGN0087007, FBGN0027598	3.87456	1	0.244173	27.4591
GOTERM_BP_ALL	GO:0090130~tissue migration	7	0.0224885	FBGN0243512, FBGN0003416, FBGN0010389, FBGN0041092, FBGN0001085, FBGN0087007, FBGN0027598	3.17384	1	0.269535	31.7826
GOTERM_BP_ALL	GO:0001667~ameboidal-type cell migration	7	0.0274924	FBGN0243512, FBGN0003416, FBGN0010389, FBGN0041092, FBGN0001085, FBGN0087007, FBGN0027598	3.02884	1	0.291583	37.4228
GOTERM_BP_ALL	GO:0007297~ovarian follicle cell migration	6	0.0277734	FBGN0243512, FBGN0003416, FBGN0041092, FBGN0001085, FBGN0087007, FBGN0027598	3.50303	1	0.292287	37.7262
GOTERM_BP_ALL	GO:0048869~cellular developmental process	42	0.0306167	FBGN0011656, FBGN0004885, FBGN0003416, FBGN0010389, FBGN0052183, FBGN0086370, FBGN0085450, FBGN0267487, FBGN0027598, FBGN0031654, FBGN0051475, FBGN0027259, FBGN0034720, FBGN0000479, FBGN0087007, FBGN0036007, FBGN0024963, FBGN0003396, FBGN0003371, FBGN0243512, FBGN0022382, FBGN0017590, FBGN0024698, FBGN0001085, FBGN0264493, FBGN0039431, FBGN0013733, FBGN0011241, FBGN0267001, FBGN0003460, FBGN00634…	1.33287	1	0.306098	40.7188
GOTERM_BP_ALL	GO:0048870~cell motility	9	0.044282	FBGN0243512, FBGN0086690, FBGN0003416, FBGN0010389, FBGN0041092, FBGN0001085, FBGN0087007, FBGN0027598, FBGN0003460	2.26302	1	0.379992	53.3085
GOTERM_BP_ALL	GO:0051674~localization of cell	9	0.0488897	FBGN0243512, FBGN0086690, FBGN0003416, FBGN0010389, FBGN0041092, FBGN0001085, FBGN0087007, FBGN0027598, FBGN0003460	2.21723	1	0.40495	56.9529
GOTERM_BP_ALL	GO:0048522~positive regulation of cellular process	21	0.0494283	FBGN0011656, FBGN0243512, FBGN0003416, FBGN0010389, FBGN0001085, FBGN0265598, FBGN0264493, FBGN0013733, FBGN0027598, FBGN0011817, FBGN0003460, FBGN0063485, FBGN0011760, FBGN0041092, FBGN0035574, FBGN0020412, FBGN0000542, FBGN0040308, FBGN0036082, FBGN0003371, FBGN0003396	1.53389	1	0.406498	57.361
GOTERM_BP_ALL	GO:0010631~epithelial cell migration	6	0.0578877	FBGN0243512, FBGN0003416, FBGN0041092, FBGN0001085, FBGN0087007, FBGN0027598	2.85722	1	0.444643	63.3118
GOTERM_BP_ALL	GO:0030707~ovarian follicle cell development	9	0.058255	FBGN0011656, FBGN0243512, FBGN0003416, FBGN0041092, FBGN0001085, FBGN0087007, FBGN0027598, FBGN0003371, FBGN0000547	2.13694	1	0.442908	63.5516
GOTERM_BP_ALL	GO:0090132~epithelium migration	6	0.0590105	FBGN0243512, FBGN0003416, FBGN0041092, FBGN0001085, FBGN0087007, FBGN0027598	2.84134	1	0.441537	64.0401
GOTERM_BP_ALL	GO:0002066~columnar/cuboidal epithelial cell development	9	0.0590196	FBGN0011656, FBGN0243512, FBGN0003416, FBGN0041092, FBGN0001085, FBGN0087007, FBGN0027598, FBGN0003371, FBGN0000547	2.13101	1	0.439716	64.046
GOTERM_BP_ALL	GO:0002065~columnar/cuboidal epithelial cell differentiation	9	0.065366	FBGN0011656, FBGN0243512, FBGN0003416, FBGN0041092, FBGN0001085, FBGN0087007, FBGN0027598, FBGN0003371, FBGN0000547	2.08468	1	0.461442	67.9132
GOTERM_BP_ALL	GO:0016477~cell migration	8	0.0709365	FBGN0243512, FBGN0003416, FBGN0010389, FBGN0041092, FBGN0001085, FBGN0087007, FBGN0027598, FBGN0003460	2.19268	1	0.477173	70.9817
GOTERM_BP_ALL	GO:0048477~oogenesis	15	0.0802147	FBGN0011656, FBGN0243512, FBGN0003416, FBGN0001085, FBGN0086370, FBGN0267487, FBGN0027598, FBGN0063485, FBGN0011760, FBGN0041092, FBGN0020412, FBGN0000479, FBGN0087007, FBGN0003371, FBGN0000547	1.60226	1	0.50329	75.4883
GOTERM_BP_ALL	GO:0007292~female gamete generation	15	0.0854079	FBGN0011656, FBGN0243512, FBGN0003416, FBGN0001085, FBGN0086370, FBGN0267487, FBGN0027598, FBGN0063485, FBGN0011760, FBGN0041092, FBGN0020412, FBGN0000479, FBGN0087007, FBGN0003371, FBGN0000547	1.58636	1	0.522724	77.7144
GOTERM_BP_ALL	GO:0002064~epithelial cell development	9	0.0908295	FBGN0011656, FBGN0243512, FBGN0003416, FBGN0041092, FBGN0001085, FBGN0087007, FBGN0027598, FBGN0003371, FBGN0000547	1.93728	1	0.542102	79.8346
GOTERM_BP_ALL	GO:0048518~positive regulation of biological process	22	0.0943146	FBGN0011656, FBGN0243512, FBGN0003416, FBGN0010389, FBGN0001085, FBGN0265598, FBGN0264493, FBGN0013733, FBGN0027598, FBGN0267001, FBGN0011817, FBGN0003460, FBGN0063485, FBGN0011760, FBGN0041092, FBGN0035574, FBGN0020412, FBGN0000542, FBGN0040308, FBGN0036082, FBGN0003371, FBGN0003396	1.40051	1	0.550995	81.0958
GOTERM_BP_ALL	GO:0022412~cellular process involved in reproduction in multicellular organism	17	0.115114	FBGN0011656, FBGN0243512, FBGN0003416, FBGN0010389, FBGN0001085, FBGN0086370, FBGN0267487, FBGN0027598, FBGN0011241, FBGN0063485, FBGN0011760, FBGN0041092, FBGN0000479, FBGN0020412, FBGN0087007, FBGN0003371, FBGN0000547	1.45637	1	0.59696	87.2093
[truncated: 460 more rows]

## Sheet: Table S8D
S8D Table. Results of gene ontology (GO) enrichment test for the 143 genes nearby the 111 AF-OOA TEs.
Annotation Cluster 1	Enrichment Score: 4.42808686199931
Category	Term	Count	PValue	Genes	Fold Enrichment	Bonferroni	Benjamini	FDR
[truncated: 611 more rows]

## Sheet: Table S8E
S8E Table. Results of gene ontology (GO) enrichment test for genes nearby TE insertions belonging to the 297, jockey, and transib2 families.
[truncated: 113 more rows]

[truncated: 1 more sheets: Tabla S8F]
