# Supplementary material for: Stress response, behavior, and development are shaped by transposable element-induced mutations in Drosophila
Source: PLoS Genet. 2019 Feb 12;15(2):e1007900. doi: 10.1371/journal.pgen.1007900 (PMC6372155; doi:10.1371/journal.pgen.1007900)
Supplement: S9 Table — (XLSX) [file pgen.1007900.s021.xlsx]

## Sheet: Table S9
S9 Table. Gene association studies analyzing different fitness-related phenotypes.
Fitness-related phenotypes	Behaviour/stress/other	Number of publications	References
olfactory behavior	Behaviour	7	Sambandan et al 2008, Wang et al 2010, Wang et al 2007, Brown et al 2013, He et al 2016, Swarup et al 2013, Arya et al 2015
alcohol exposure	Stress	10	Yampolsky et al 2012, Morozova et al 2006, Morozova et al 2007, Urizar et al 2007, Morozova et al 2009, Kong et al 2010, Morozova et al 2011, Ghezzi et al 2013, Morozova et al 2015, Zhao et al 2012
heavy metal	Stress	8	Yepiskoposyan et al 2006, Norgate et al 2007, Guan et al 2015, Alaraby et al 2016, Montgomery et al 2014, Zhou et al 2016, Egli et al 2006, Bonneton et al 1996
desiccation	Stress	6	Sinclair et al 2007, Canell et al 2016, Telonis-Scott et al 2012, Telonis-Scott et al 2016, Dembeck et al 2015, Terhzaz et al 2012
agressiveness	Behaviour	5	Edwards et al 2006, Edwards et al 2009a, Edwards et al 2009b, Edwards et al 2009c, Shorter et al 2015
cold	Stress	16	Colinet et al 2010, Qin et al 2005, Sinclair et al 2007, Telonis-Scott et al 2009, Zhang et al 2011, Goto et al 2000, Goto et al 2001, Ayroles et al 2009, Colinet et al 2010b, Colinet et al 2010c, Mackay et al 2012, Bozicevic et al 2015, Wilches et al 2014, Morgan and Mackay 2006, Svetec et al 2011, Greenberg et al 2003
xenobiotic	Stress	18	Moskalev et al 2014, Sharma et al 2012, Mitchell et al 2014, Qiu et al 2012, Willoughby et al 2006, Pedra et al 2004, Le Goff et al 2003, King-Jones et al 2006, Sharma et al 2010, Kalajdzic et al 2012, Misra et al 2016, Beaver et al 2010, Steele et al 2014, Steele et al 2015, Najarro et al 2015, Brinzer et al 2015, Gallatly et al 2015, Daborn et al 2007
circadian	Behaviour	18	Ceriani et al 2002, Hunter-Ensor et al 1996, McDonald and Rosbash 2001, Pegoraro et al 2008, Ueda et al 2002, Allada et al 1998, Li et al 2016, Harbison et al 2013, Fang et al 2007, Harbison and Sehgal 2008, Blau and Young 1999, Bushey et al 2007, Cirelli et al 2005, Koh et al 2008, Nakai et al 2011, Rutila et al 1998, Sathyanarayanan et al 2004, Agrawal and Hardin 2016
pigmentation	Other	13	Miyagi et al 2015, Bastide et al 2013, Endler et al 2015, Dembeck et al 2015a, Bastide et al 2016, Dembeck et al 2015b, Jeong et al 2006, Kopp et al 2000, Rodriguez-Fernandez et al 2015, Wittkopp et al 2002, Zhou et al 2003, Rogers et al 2013, Pool and Aquadro 2007
starvation	Stress	17	Whitaker et al 2014, Fujikawa et al 2009, Sorensen et al 2007, Gronke et al 2005, Wang et al 2004, Zinke et al 2002, Gershman et al 2007, Harbison et al 2005, Ayroles et al 2009, Garlapow et al 2015, Garlapow et al 2016, Bozicevic et al 2016, Toshima et al 2014, Mackay et al 2012, Gomez et al 2009, Harbison et al 2004, Talbert et al 2015
mating behavior	Behaviour	2	Lawniczak et al 2004, Ayroles et al 2009
diapause	Other	6	Baker and Russell 2009, Kubrak et al 2014, Kucerova et al 2016, Zhao et al 2015, Schmidt et al 2008, Schiesari et al 2016
immunity	Stress	23	Bou Sleiman et al 2015, Lazzaro et al 2006, Lesch et al 2007, Magwire et al 2012, Reed et al 2008, Unckless et al 2015, Carpenter et al 2009, Dantoft et al 2013, Magwire et al 2011, Ayres et al 2008, Yasunaga et al 2014, Obbard et al 2009, Sackton et al 2007, Basset et al 2000, Berkey et al 2009, Broderick et al 2014, Buchon et al 2009, Clark et al 2013, de Gregorio et al 2001, Fukuyama et al 201…
oxidative	Stress	13	Landis et al 2012, Li et al 2008, Girardot et al 2004, Wang et al 2004, Shaposhnikov et al 2015, Yadav et al 2015, Zhao et al 2010, Ali et al 2011, Jordan et al 2012, Weber et al 2012, Krishnan et al 2008, Mourikis et al 2006, Bonneton et al 1996
locomotion	Behaviour	4	Ayroles et al 2009, Jordan et al 2007, Mackay et al 2012, Ayroles et al 2015
hypoxia	Stress	10	Azad et al 2009, Bandarra et al 2014, Dekanty et al 2010, Huang & Haddad 2007, Li et al 2013, Zhou et al 2008, Zhou et al 2011, Ali et al 2011, Jha et al 2016, Azad et al 2012
heat-shock	Stress	9	Gonsalves et al 2011, Jensen et al 2008, Sorensen et al 2005, Telonis-Scott et al 2014, Telonis-Scott et al 2013, Wang et al 2004, Ali et al 2011, Morgan and Mackay 2006, Bonneton et al 1996
