# Supplementary material for: Stress response, behavior, and development are shaped by transposable element-induced mutations in Drosophila
Source: PLoS Genet. 2019 Feb 12;15(2):e1007900. doi: 10.1371/journal.pgen.1007900 (PMC6372155; doi:10.1371/journal.pgen.1007900)
Supplement: S11 Table — Results are divided in correlations obtained with male and female expression data (Huang et al. 2015). beta: Effect size estimate, t-stat: Test statistic (t-statistic of T-test), p-value: p-value for the linear regression. FDR: False discovery rate estimated with Benjamini–Hochberg procedure. * TEs showing evidence of selection (Table 2, main text). (XLSX) [file pgen.1007900.s023.xlsx]

## Sheet: Table S11
S11 Table. 19 TEs showing significant correlation with the expression of nearby genes. Results are divided in correlations obtained with male and female expression data (Huang et al. 2015). beta: effect size estimate, t-stat: test statistic (t-statistic of T-test), p-value: p-value for the linear regression. FDR: False discovery rate estimated with Benjamini–Hochberg procedure. * TEs showing evid…
		Males				Females
TE	Gene Flybase ID	beta	t-stat	p-value	FDR	beta	t-stat	p-value	FDR
FBti0018880 *	FBgn0034406	-0.139239	-2.76767	0.00642116	0.576662	0.097318	1.78124	0.0770732	1
FBti0018883	FBgn0050345	0.198697	5.06914	1.26175e-06	0.000878178	0.165769	4.55929	1.12075e-05	0.00390021
	FBgn0033387	0.014351	0.62794	0.531081	1	0.0728219	3.3717	0.000969412	0.0870595
FBti0018951	FBgn0033777	0.106829	2.17708	0.0311751	1	0.0151516	0.349164	0.727499	1
FBti0019082 *	FBgn0030956	-0.0363587	-0.537455	0.591819	1	0.126818	2.02697	0.0445909	1
FBti0019165	FBgn0032494	-0.0970454	-2.65047	0.00897727	0.73508	-0.0967867	-2.20435	0.0291569	0.809409
FBti0019354 *	FBgn0037836	-0.0688064	-2.09746	0.0377767	1	0.063932	2.63921	0.00926572	0.368511
FBti0019386 *	FBgn0086370	0.0448375	3.07241	0.00255891	0.3562	0.0390237	2.4303	0.0163708	0.542574
FBti0019604 *	FBgn0015519	0.0200062	1.38479	0.168351	1	0.0341059	2.45295	0.0154161	0.523396
FBti0019623	FBgn0261569	-0.135035	-3.08395	0.00246788	0.3562	-0.0403806	-0.776864	0.438569	1
FBti0019627 *	FBgn0027259	-0.0502891	-1.78111	0.0770946	1	-0.0979898	-3.34168	0.00107168	0.0873241
FBti0019657 *	FBgn0031118	-0.0241688	-2.77643	0.0062597	0.576662	0.00368207	0.322205	0.747785	1
FBti0019978	FBgn0033302	-0.193361	-5.06952	1.25966e-06	0.000878178	-0.132628	-5.18624	7.48586e-07	0.000416813
FBti0019985 *	FBgn0033458	-0.0536071	-1.19318	0.234845	1	-1.19763	-7.73529	1.95336e-12	2.71908e-09
FBti0020036 *	FBgn0035574	0.0562342	2.14088	0.0340408	1	0.0292853	1.01177	0.313417	1
FBti0020057 *	FBgn0250836	-0.406762	-4.38075	2.32287e-05	0.00799933	-0.313452	-3.52638	0.000572332	0.0549438
	FBgn0035743	-0.11891	-1.98224	0.0494392	1	-0.181201	-2.85572	0.00495784	0.233943
FBti0020110	FBgn0259175	-0.226295	-4.35405	2.58599e-05	0.00799933	-0.227243	-3.88166	0.000160158	0.029193
FBti0020119	FBgn0087035	0.0515811	3.03807	0.00284834	0.360445	0.0451179	2.76601	0.00645229	0.28513
FBti0020137	FBgn0052190	0.0518841	1.53885	0.126131	1	0.0797371	2.71182	0.00754281	0.318169
	FBgn0036754	0.013812	0.321129	0.748599	1	0.0885169	2.05561	0.0417051	1
FBti0020393 *	FBgn0027598	0.0485782	2.93741	0.00387969	0.415426	0.0236453	1.65133	0.100946	1
