# Supplementary material for: Stress response, behavior, and development are shaped by transposable element-induced mutations in Drosophila
Source: PLoS Genet. 2019 Feb 12;15(2):e1007900. doi: 10.1371/journal.pgen.1007900 (PMC6372155; doi:10.1371/journal.pgen.1007900)
Supplement: S12 Table — Percentages and rigth-tail p-values are showed when the Chi-square test is significant. (A) Localization of TEs regarding the nearest gene across categories. (B) Localization of intragenic TEs across TE categories. (XLSX) [file pgen.1007900.s024.xlsx]

## Sheet: Table S12
S12 Table. Genomic location of different TE categories. Percentages and rigth-tail p-values are showed when the Chi-square test is significant. (A) Localization of TEs regarding the nearest gene across frequency categories. (B) Localization of intragenic TEs across frequency categories.
A)
	All	LRR	Fixed	LowFreq	HighFreq	AF	NA-AF	AF-OOA	OOA
Intergenic	390 (26%)	258 (32%,p=2.15e-08)	40	32	60	2	2	19	37
Promoter	249 (17%)	121	52 (24%,p=1.74e-03)	19	57	0	2	21	34
Intragenic	861 (57%)	429	123	126 (71%,p=1.09e-04)	183	5	4	71	103
Total	1500	808	215	177	300	7	8	111	174
B)
	All	LRR	Fixed	LowFreq	HighFreq	AF	NA-AF	AF-OOA	OOA
Exon	45 (5%)	17	17 (14%,p=1.05e-05)	6	5	0	1	0	4
UTR	106 (12%)	39	22	14	31 (17%,p=4.33e-02)	0	0	13	18
1st Intron	296 (34%)	131	51	51	63	2	3	24	34
Other Intron	414 (48%)	242 (58%,p=1.55e-06)	33	55	84	3	0	34	47
Total	861	429	123	126	183	5	4	71	103
