# Supplementary material for: Stress response, behavior, and development are shaped by transposable element-induced mutations in Drosophila
Source: PLoS Genet. 2019 Feb 12;15(2):e1007900. doi: 10.1371/journal.pgen.1007900 (PMC6372155; doi:10.1371/journal.pgen.1007900)
Supplement: S13 Table — P-values and percentages are showed in bold when significant enrichment according to Chi-square test p-value < 0.05 when comparing with All TEs. (XLSX) [file pgen.1007900.s025.xlsx]

## Sheet: Table S13
S13 Table. TE orders across different TE frequnecy categories. P-values and percentages are shown in bold when significant enrichment according to Chi-square test p-value < 0.05 when comparing with All TEs.
TE Frequency category	TE orders			Total
	DNA	LTR	non-LTR
All TEs	455 (30%)	580 (39%)	455 (31%)	1500
LRR	279 (35%,p=1.61e-04)	298	231	808
Fixed	90 (42%,p=9.93e-05)	48	77	215
LowFreq	18	128 (72%,p=2.83e-22)	31	177
HighFreq	68 (23%)	106 (35%)	126 (42%,p=5.73e-06)	300
AF	0	7	0	7
NA-AF	0	2	6	8
AF-OOA	28 (25%)	56 (50%,p=1.08e-02)	27 (24%)	111
OOA	40 (23%)	41 (24%)	93 (53%,p=1.79e-11)	174
