# Supplementary material for: Stress response, behavior, and development are shaped by transposable element-induced mutations in Drosophila
Source: PLoS Genet. 2019 Feb 12;15(2):e1007900. doi: 10.1371/journal.pgen.1007900 (PMC6372155; doi:10.1371/journal.pgen.1007900)
Supplement: S15 Table — (XLSX) [file pgen.1007900.s027.xlsx]

## Sheet: Table S15
S15 Table. Genomic coordinates of cosmopolitan inversion (Kapun et al. 2016) analyzed in order to determine its influence on the transposable elements frequency calculation.
Inversion	Chromosome	Start	End
In2Lt	2L	2225744	13154180
In2RNS	2R	15391154	20276334
In3LP	3L	3173046	16308841
In3RMo	3R	21406917	29031297
In3RP	3R	16432209	24744010
In3RC	3R	20096867	32079331
In3RK	3R	11750567	26140370
