# Supplementary material for: Stress response, behavior, and development are shaped by transposable element-induced mutations in Drosophila
Source: PLoS Genet. 2019 Feb 12;15(2):e1007900. doi: 10.1371/journal.pgen.1007900 (PMC6372155; doi:10.1371/journal.pgen.1007900)
Supplement: S16 Table — TEs with FST: Number of TEs for which it was possible to calculate FST. Signif. (Africa H/L): Total number of significant TEs. Between brackets: H: Number of significant TEs identified using the distribution of neutral SNPs that are at high frequency in Africa. L: Number of significant TEs identified using the distribution of neutral SNPs that are at low frequency in Africa (see Material and Methods). Low Latitude (HighFreq): Significant TEs that are at high recombination rate regions (HRR) and are at high frequency only in populations located in low latutidinal regions. High Latitude (HighFreq): Significant TEs that are at high recombination rate regions (HRR) and are at high frequency in populations located in high latutidinal regions. Both (HighFreq): Significant TEs that are at high recombination rate regions (HRR) and are at high frequency in populations from both, low and high latutidinal regions. (XLSX) [file pgen.1007900.s028.xlsx]

## Sheet: Table S16
S16 Table. Summary statistics for the pairwise Fst calculations. TEs with Fst: Number of TEs for which it was possible to calculate Fst. Signif. (Africa H/L): Total number of significant TEs. Between brackets: H: Number of significant TEs identified using the distribution of neutral SNPs that are at high frequency in Africa. L: Number of significant TEs identified using the distribution of neutra…
Population pair	Continent	Data Source	TEs with Fst	Signif. (Africa H/L)	Low Latitude	High Latitude	Both (HighFreq)
					(HighFreq)	(HighFreq)
Italy vs. Sweden	Europe	Mateo et. al, 2018	160	7 (2/5)	1	0	3
Nicosia vs. Vesanto	Europe	Kapun et. al, 2018	350	26 (11/15)	5	11	4
Florida vs. Maine	North America	Reinhard et. al, 2014	206	20 (6/14)	7	3	5
Florida vs. Maine	North America	Bergland et. al, 2014	199	20 (11/9)	3	8	3
Queensland vs. Tasmania	Oceania	Reinhard et. al, 2014	143	24 (12/12)	7	3	4
Innisfail vs. Yering	Oceania	Bergland et. al, 2016	126	46 (13/33)	25	1	7
Total (unique TEs)			453	109	43	24	11
